# Supplementary material for: Translation Fidelity and Respiration Deficits in CLPP-Deficient Tissues: Mechanistic Insights from Mitochondrial Complexome Profiling
Source: Int J Mol Sci. 2023 Dec 15;24(24):17503. doi: 10.3390/ijms242417503 (PMC10743472; doi:10.3390/ijms242417503)
Supplement: Supplementary file 1 [file ijms-24-17503-s001.zip › Table S1-Complexomics-TestisBrainHeart-againGA.xlsx]

## Sheet: Testis_Complexom_Max_Norm
							WT Testis
			kDa	5950.23	5231.15	4598.96	4043.18	3554.56	3124.99	2747.33	2415.32	2123.43	1866.81	1641.2	1442.86	1268.49	1115.2	980.425	861.94	757.775	666.197	585.687	514.907	452.68	397.974	349.878	307.596	270.423	237.742	209.011	183.752	161.545	142.023	124.859	109.77	96.5041	84.8416	74.5885	65.5744	57.6498	50.6828	44.5577	39.1729	34.4389	30.2769	26.618	23.4012	20.5731	18.0869
ID	Complex	Module	Subunit/ Assembly factor	48	47	46	45	44	43	42	41	40	39	38	37	36	35	34	33	32	31	30	29	28	27	26	25	24	23	22	21	20	19	18	17	16	15	14	13	12	11	10	9	8	7	6	5	4	3
sp|O88696|CLPP_MOUSE ATP-dependent Clp protease proteolytic subunit, mitochondrial OS=Mus musculus OX=10090 GN=Clpp PE=1 SV=1			Clpp	0	0	0	0	0	0	0	0	0	0	0	0	0	0	0	0	0	0	0	0	0	0	0	0	0	0	0.0363707	0.0973847	1	0.892309	0	0	0	0	0	0	0	0	0	0	0	0	0	0	0	0
sp|Q9JHS4|CLPX_MOUSE ATP-dependent Clp protease ATP-binding subunit clpX-like, mitochondrial OS=Mus musculus OX=10090 GN=Clpx PE=1 SV=2;tr|Q6P8N8|Q6P8N8_MOUSE ATP-dependent Clp protease ATP-binding subunit clpX-like, mitochondrial OS=Mus musculus OX=10090			Clpx	0	0	0	0	0	0	0	0	0	0	0	0	0	0	0	0	0	0	0	0	0	0	0	0	0	0.00237908	0	0	0.0207828	0.0198677	0.0681486	0.0615853	0.142933	0.226632	0.213112	0.169813	0.0107658	0	0	0	0	0	0	0	0	0
sp|Q8CC88|VWA8_MOUSE von Willebrand factor A domain-containing protein 8 OS=Mus musculus OX=10090 GN=Vwa8 PE=1 SV=2			Vwa8	0	0	0	0	0	0	0	0	0	0	0	0	0	0	0	0	0	0	0.00781975	0	0	0.0191179	0.0927899	0.707166	0.858758	0.240746	0.105359	0.0729587	0.189973	0.119025	0.0580657	0.0496234	0.177269	0.0477321	0	0	0	0	0	0	0	0	0	0	0	0
sp|Q8BWY7|S39AB_MOUSE Zinc transporter ZIP11 OS=Mus musculus OX=10090 GN=Slc39a11 PE=1 SV=1;tr|B1ARC5|B1ARC5_MOUSE Zinc transporter ZIP11 (Fragment) OS=Mus musculus OX=10090 GN=Slc39a11 PE=1 SV=8;tr|B1ARC2|B1ARC2_MOUSE Zinc transporter ZIP11 (Fragment) OS=			Slc39a11	0	0	0	0	0	0	0	0	0	0	0	0	0	0	0	0	0	0	0	0	0	0	0	0	0	0	0	0	0	0	0	0	0	0	0	0	0	0	0	0	0	0	0	0	0	0
sp|Q9DBU0|TM9S1_MOUSE Transmembrane 9 superfamily member 1 OS=Mus musculus OX=10090 GN=Tm9sf1 PE=2 SV=2;tr|D3YYW1|D3YYW1_MOUSE Transmembrane 9 superfamily member (Fragment) OS=Mus musculus OX=10090 GN=Tm9sf1 PE=1 SV=1;tr|D3Z279|D3Z279_MOUSE Transmembrane 9			Tm9sf1	0	0	0	0	0	0	0	0	0	0	0	0	0	0	0	0	0	0	0	0	0	0	0	0	0	0	0	0	0	0	0	0	0	0	0	0	0	0	0	0	0	0	0	0	0	0
tr|A2AFM1|A2AFM1_MOUSE 5-aminolevulinate synthase OS=Mus musculus OX=10090 GN=Alas2 PE=1 SV=1;sp|P08680|HEM0_MOUSE 5-aminolevulinate synthase, erythroid-specific, mitochondrial OS=Mus musculus OX=10090 GN=Alas2 PE=1 SV=3			Alas2	0	0	0	0	0	0	0	0	0	0	0	0	0	0	0	0	0	0	0	0	0	0	0	0	0	0	0	0	0	0	0	0	0	0	0	0	0	0	0	0	0	0	0	0	0	0
sp|Q61147|CERU_MOUSE Ceruloplasmin OS=Mus musculus OX=10090 GN=Cp PE=1 SV=2;tr|G3X9T8|G3X9T8_MOUSE Ceruloplasmin OS=Mus musculus OX=10090 GN=Cp PE=1 SV=1;tr|G3X8Q5|G3X8Q5_MOUSE Ceruloplasmin OS=Mus musculus OX=10090 GN=Cp PE=1 SV=1;tr|E9PZD8|E9PZD8_MOUSE C			Cp	0	0	0	0	0	0	0	0	0	0	0	0	0	0	0	0	0	0	0	0	0	0	0	0	0	0	0	0	0	0	0	0	0	0	0	0	0	0	0	0	0	0	0	0	0	0
sp|Q922G0|S2536_MOUSE Solute carrier family 25 member 36 OS=Mus musculus OX=10090 GN=Slc25a36 PE=2 SV=1;tr|F6R114|F6R114_MOUSE Solute carrier family 25 member 36 (Fragment) OS=Mus musculus OX=10090 GN=Slc25a36 PE=1 SV=1;tr|D6RH79|D6RH79_MOUSE Solute carrie			Slc25a36	0	0	0	0	0	0	0	0	0	0	0	0	0	0	0	0	0	0	0	0	0	0	0	0	0	0	0	0	0	0	0	0	0	0	0	0	0	0	0	0	0	0	0	0	0	0
sp|Q9D563|TM114_MOUSE Transmembrane protein 114 OS=Mus musculus OX=10090 GN=Tmem114 PE=1 SV=1			Tmem114	0	0	0	0	0	0	0	0	0	0	0	0	0	0	0	0	0	0	0	0	0	0	0	0	0	0	0	0	0	0	0	0	0	0	0	0	0	0	0	0	0	0	0	0	0	0
tr|A0A0R4J1P4|A0A0R4J1P4_MOUSE Post-GPI attachment to proteins factor 2 OS=Mus musculus OX=10090 GN=Pgap2 PE=1 SV=1;sp|Q3TQR0|PGAP2_MOUSE Post-GPI attachment to proteins factor 2 OS=Mus musculus OX=10090 GN=Pgap2 PE=1 SV=2			Pgap2	0	0	0	0	0	0	0	0	0	0	0	0	0	0	0	0	0	0	0	0	0	0	0	0	0	0	0	0	0	0	0	0	0	0	0	0	0	0	0	0	0	0	0	0	0	0
tr|D3YVC9|D3YVC9_MOUSE Graves disease carrier protein homolog (Fragment) OS=Mus musculus OX=10090 GN=Slc25a16 PE=1 SV=1;sp|Q8C0K5|GDC_MOUSE Graves disease carrier protein homolog OS=Mus musculus OX=10090 GN=Slc25a16 PE=1 SV=1			Slc25a16	0	0	0	0	0	0	0	0	0	0	0	0	0	0	0	0	0	0	0	0	0	0	0	0	0	0	0	0	0	0	0	0	0	0	0	0	0	0	0	0	0	0	0	0	0	0
sp|Q923Z3|MTO1_MOUSE Protein MTO1 homolog, mitochondrial OS=Mus musculus OX=10090 GN=Mto1 PE=2 SV=1;tr|F6WQ99|F6WQ99_MOUSE Protein MTO1 homolog, mitochondrial (Fragment) OS=Mus musculus OX=10090 GN=Mto1 PE=1 SV=1;tr|G5E889|G5E889_MOUSE Protein MTO1 homolog			Mto1	0	0	0	0	0	0	0	0	0	0	0	0	0	0	0	0	0	0	0	0	0	0	0	0	0	0	0	0	0	0	0	0	0	0	0	0	0	0	0	0	0	0	0	0	0	0
sp|O89023|TPP1_MOUSE Tripeptidyl-peptidase 1 OS=Mus musculus OX=10090 GN=Tpp1 PE=1 SV=2			Tpp1	0	0	0	0	0	0	0	0	0	0	0	0	0	0	0	0	0	0	0	0	0	0	0	0	0	0	0	0	0	0	0	0	0	0	0	0	0	0	0	0	0	0	0	0	0	0
tr|E9PUW6|E9PUW6_MOUSE Cardiolipin synthase (CMP-forming) OS=Mus musculus OX=10090 GN=Crls1 PE=1 SV=1;tr|E9PUH6|E9PUH6_MOUSE Cardiolipin synthase (CMP-forming) (Fragment) OS=Mus musculus OX=10090 GN=Crls1 PE=1 SV=1;sp|Q80ZM8|CRLS1_MOUSE Cardiolipin synthas			Crls1	0	0	0	0	0	0	0	0	0	0	0	0	0	0	0	0	0	0	0	0	0	0	0	0	0	0	0	0	0	0	0	0	0	0	0	0	0	0	0	0	0	0	0	0	0	0
tr|Q68FM7|Q68FM7_MOUSE Rho guanine nucleotide exchange factor (GEF) 11 OS=Mus musculus OX=10090 GN=Arhgef11 PE=1 SV=1;tr|E9Q0A3|E9Q0A3_MOUSE Rho guanine nucleotide exchange factor (GEF) 11 (Fragment) OS=Mus musculus OX=10090 GN=Arhgef11 PE=1 SV=8			Arhgef11	0	0	0	0	0	0	0	0	0	0	0	0	0	0	0	0	0	0	0	0	0	0	0	0	0	0	0	0	0	0	0	0	0	0	0	0	0	0	0	0	0	0	0	0	0	0
sp|P50637|TSPO_MOUSE Translocator protein OS=Mus musculus OX=10090 GN=Tspo PE=1 SV=1;tr|A0A140LIU9|A0A140LIU9_MOUSE Peripheral-type benzodiazepine receptor (Fragment) OS=Mus musculus OX=10090 GN=Tspo PE=1 SV=2			Tspo	0	0	0	0	0	0	0	0	0	0	0	0	0	0	0	0	0	0	0	0	0	0	0	0	0	0	0	0	0	0	0	0	0	0	0	0	0	0	0	0	0	0	0	0	0	0
sp|Q99J25|MRM1_MOUSE rRNA methyltransferase 1, mitochondrial OS=Mus musculus OX=10090 GN=Mrm1 PE=2 SV=2			Mrm1	0	0	0	0	0	0	0	0	0	0	0	0	0	0	0	0	0	0	0	0	0	0	0	0	0	0	0	0	0	0	0	0	0	0	0	0	0	0	0	0	0	0	0	0	0	0
sp|P48760|FOLC_MOUSE Folylpolyglutamate synthase, mitochondrial OS=Mus musculus OX=10090 GN=Fpgs PE=1 SV=3;tr|A0A0A6YX96|A0A0A6YX96_MOUSE Folylpoly-gamma-glutamate synthetase OS=Mus musculus OX=10090 GN=Fpgs PE=1 SV=1;tr|A2AK70|A2AK70_MOUSE Folylpoly-gamma			Fpgs	0	0	0	0	0	0	0	0	0	0	0	0	0	0	0	0	0	0	0	0	0	0	0	0	0	0	0	0	0	0	0	0	0	0	0	0	0	0	0	0	0	0	0	0	0	0
sp|O88736|DHB7_MOUSE 3-keto-steroid reductase/17-beta-hydroxysteroid dehydrogenase 7 OS=Mus musculus OX=10090 GN=Hsd17b7 PE=1 SV=1;tr|Q8C5N9|Q8C5N9_MOUSE 3-keto-steroid reductase OS=Mus musculus OX=10090 GN=Hsd17b7 PE=1 SV=1			Hsd17b7	0	0	0	0	0	0	0	0	0	0	0	0	0	0	0	0	0	0	0	0	0	0	0	0	0	0	0	0	0	0	0	0	0	0	0	0	0	0	0	0	0	0	0	0	0	0
sp|Q8R3J4|MTEF3_MOUSE Transcription termination factor 3, mitochondrial OS=Mus musculus OX=10090 GN=Mterf3 PE=2 SV=1			Mterf3	0	0	0	0	0	0	0	0	0	0	0	0	0	0	0	0	0	0	0	0	0	0	0	0	0	0	0	0	0	0	0	0	0	0	0	0	0	0	0	0	0	0	0	0	0	0
tr|G3X9I1|G3X9I1_MOUSE Protein FAM3C OS=Mus musculus OX=10090 GN=Fam3c PE=1 SV=1;tr|G5E911|G5E911_MOUSE Protein FAM3C OS=Mus musculus OX=10090 GN=Fam3c PE=1 SV=1;sp|Q91VU0|FAM3C_MOUSE Protein FAM3C OS=Mus musculus OX=10090 GN=Fam3c PE=1 SV=1			Fam3c	0	0	0	0	0	0	0	0	0	0	0	0	0	0	0	0	0	0	0	0	0	0	0	0	0	0	0	0	0	0	0	0	0	0	0	0	0	0	0	0	0	0	0	0	0	0
sp|Q9DBC0|SELO_MOUSE Protein adenylyltransferase SelO, mitochondrial OS=Mus musculus OX=10090 GN=Selenoo PE=1 SV=4			Selenoo	0	0	0	0	0	0	0	0	0	0	0	0	0	0	0	0	0	0	0	0	0	0	0	0	0	0	0	0	0	0	0	0	0	0	0	0	0	0	0	0	0	0	0	0	0	0
sp|Q61233|PLSL_MOUSE Plastin-2 OS=Mus musculus OX=10090 GN=Lcp1 PE=1 SV=4			Lcp1	0	0	0	0	0	0	0	0	0	0	0	0	0	0	0	0	0	0	0	0	0	0	0	0	0	0	0	0	0	0	0	0	0	0	0	0	0	0	0	0	0	0	0	0	0	0
sp|Q9CZU4|ERAL1_MOUSE GTPase Era, mitochondrial OS=Mus musculus OX=10090 GN=Eral1 PE=2 SV=1			Eral1	0	0	0	0	0	0	0	0	0	0	0	0	0	0	0	0	0	0	0	0	0	0	0	0	0	0	0	0	0	0	0	0	0	0	0	0	0	0	0	0	0	0	0	0	0	0
sp|Q8K013|GTPBA_MOUSE GTP-binding protein 10 OS=Mus musculus OX=10090 GN=Gtpbp10 PE=2 SV=1;tr|D3Z4U2|D3Z4U2_MOUSE GTP-binding protein 10 (Fragment) OS=Mus musculus OX=10090 GN=Gtpbp10 PE=1 SV=2;tr|F8WHJ2|F8WHJ2_MOUSE GTP-binding protein 10 OS=Mus musculus			Gtpbp10	0	0	0	0	0	0	0	0	0	0	0	0	0	0	0	0	0	0	0	0	0	0	0	0	0	0	0	0	0	0	0	0	0	0	0	0	0	0	0	0	0	0	0	0	0	0
sp|Q8C7H1|MMAA_MOUSE Methylmalonic aciduria type A homolog, mitochondrial OS=Mus musculus OX=10090 GN=Mmaa PE=1 SV=1;tr|A0A1B0GSL6|A0A1B0GSL6_MOUSE Methylmalonic aciduria type A homolog, mitochondrial OS=Mus musculus OX=10090 GN=Mmaa PE=1 SV=1			Mmaa	0	0	0	0	0	0	0	0	0	0	0	0	0	0	0	0	0	0	0	0	0	0	0	0	0	0	0	0	0	0	0	0	0	0	0	0	0	0	0	0	0	0	0	0	0	0
sp|Q8R4H7|NAGS_MOUSE N-acetylglutamate synthase, mitochondrial OS=Mus musculus OX=10090 GN=Nags PE=1 SV=2			Nags	0	0	0	0	0	0	0	0	0	0	0	0	0	0	0	0	0	0	0	0	0	0	0	0	0	0	0	0	0	0	0	0	0	0	0	0	0	0	0	0	0	0	0	0	0	0
sp|O88653|LTOR3_MOUSE Ragulator complex protein LAMTOR3 OS=Mus musculus OX=10090 GN=Lamtor3 PE=1 SV=1			Lamtor3	0	0	0	0	0	0	0	0	0	0	0	0	0	0	0	0	0	0	0	0	0	0	0	0	0	0	0	0	0	0	0	0	0	0	0	0	0	0	0	0	0	0	0	0	0	0
sp|P11859|ANGT_MOUSE Angiotensinogen OS=Mus musculus OX=10090 GN=Agt PE=1 SV=1;tr|A0A5F8MPW1|A0A5F8MPW1_MOUSE Angiotensin 1-10 OS=Mus musculus OX=10090 GN=Agt PE=1 SV=1;tr|Q3UTR7|Q3UTR7_MOUSE Angiotensin 1-10 OS=Mus musculus OX=10090 GN=Agt PE=1 SV=1			Agt	0	0	0	0	0	0	0	0	0	0	0	0	0	0	0	0	0	0	0	0	0	0	0	0	0	0	0	0	0	0	0	0	0	0	0	0	0	0	0	0	0	0	0	0	0	0
sp|P34914|HYES_MOUSE Bifunctional epoxide hydrolase 2 OS=Mus musculus OX=10090 GN=Ephx2 PE=1 SV=2;tr|A8JYK8|A8JYK8_MOUSE Bifunctional epoxide hydrolase 2 OS=Mus musculus OX=10090 GN=Ephx2 PE=1 SV=1			Ephx2	0	0	0	0	0	0	0	0	0	0	0	0	0	0	0	0	0	0	0	0	0	0	0	0	0	0	0	0	0	0	0	0	0	0	0	0	0	0	0	0	0	0	0	0	0	0
sp|Q8C167|PPCEL_MOUSE Prolyl endopeptidase-like OS=Mus musculus OX=10090 GN=Prepl PE=1 SV=1			Prepl	0	0	0	0	0	0	0	0	0	0	0	0	0	0	0	0	0	0	0	0	0	0	0	0	0	0	0	0	0	0	0	0	0	0	0	0	0	0	0	0	0	0	0	0	0	0
sp|Q9JHS3|LTOR2_MOUSE Ragulator complex protein LAMTOR2 OS=Mus musculus OX=10090 GN=Lamtor2 PE=1 SV=1			Lamtor2	0	0	0	0	0	0	0	0	0	0	0	0	0	0	0	0	0	0	0	0	0	0	0	0	0	0	0	0	0	0	0	0	0	0	0	0	0	0	0	0	0	0	0	0	0	0
sp|Q9CQ22|LTOR1_MOUSE Ragulator complex protein LAMTOR1 OS=Mus musculus OX=10090 GN=Lamtor1 PE=1 SV=1;tr|A0A0A6YX02|A0A0A6YX02_MOUSE Late endosomal/lysosomal adaptor and MAPK and MTOR activator 1 OS=Mus musculus OX=10090 GN=Lamtor1 PE=1 SV=1			Lamtor1	0	0	0	0	0	0	0	0	0	0	0	0	0	0	0	0	0	0	0	0	0	0	0	0	0	0	0	0	0	0	0	0	0	0	0	0	0	0	0	0	0	0	0	0	0	0
sp|O88396|GRPE2_MOUSE GrpE protein homolog 2, mitochondrial OS=Mus musculus OX=10090 GN=Grpel2 PE=2 SV=2			Grpel2	0	0	0	0	0	0	0	0	0	0	0	0	0	0	0	0	0	0	0	0	0	0	0	0	0	0	0	0	0	0	0	0	0	0	0	0	0	0	0	0	0	0	0	0	0	0
tr|E0CXY7|E0CXY7_MOUSE ATP synthase subunit C lysine N-methyltransferase OS=Mus musculus OX=10090 GN=Atpsckmt PE=1 SV=2;sp|Q9D1Z3|ACKMT_MOUSE ATP synthase subunit C lysine N-methyltransferase OS=Mus musculus OX=10090 GN=Atpsckmt PE=1 SV=1			Atpsckmt	0	0	0	0	0	0	0	0	0	0	0	0	0	0	0	0	0	0	0	0	0	0	0	0	0	0	0	0	0	0	0	0	0	0	0	0	0	0	0	0	0	0	0	0	0	0
sp|P47739|AL3A1_MOUSE Aldehyde dehydrogenase, dimeric NADP-preferring OS=Mus musculus OX=10090 GN=Aldh3a1 PE=1 SV=2			Aldh3a1	0	0	0	0	0	0	0	0	0	0	0	0	0	0	0	0	0	0	0	0	0	0	0	0	0	0	0	0	0	0	0	0	0	0	0	0	0	0	0	0	0	0	0	0	0	0
sp|Q3UZY0|SFI1_MOUSE Protein SFI1 homolog OS=Mus musculus OX=10090 GN=Sfi1 PE=2 SV=1;tr|F7CL63|F7CL63_MOUSE Protein SFI1 homolog (Fragment) OS=Mus musculus OX=10090 GN=Sfi1 PE=4 SV=1;tr|E9Q799|E9Q799_MOUSE Protein SFI1 homolog OS=Mus musculus OX=10090 GN=S			Sfi1	0	0	0	0	0	0	0	0	0	0	0	0	0	0	0	0	0	0	0	0	0	0	0	0	0	0	0	0	0	0	0	0	0	0	0	0	0	0	0	0	0	0	0	0	0	0
sp|Q8BVN4|MTEF4_MOUSE Transcription termination factor 4, mitochondrial OS=Mus musculus OX=10090 GN=Mterf4 PE=2 SV=1			Mterf4	0	0	0	0	0	0	0	0	0	0	0	0	0	0	0	0	0	0	0	0	0	0	0	0	0	0	0	0	0	0	0	0	0	0	0	0	0	0	0	0	0	0	0	0	0	0
sp|Q9D799|FMT_MOUSE Methionyl-tRNA formyltransferase, mitochondrial OS=Mus musculus OX=10090 GN=Mtfmt PE=2 SV=3			Mtfmt	0	0	0	0	0	0	0	0	0	0	0	0	0	0	0	0	0	0	0	0	0	0	0	0	0	0	0	0	0	0	0	0	0	0	0	0	0	0	0	0	0	0	0	0	0	0
sp|Q9EPB5|SERHL_MOUSE Serine hydrolase-like protein OS=Mus musculus OX=10090 GN=Serhl PE=1 SV=1;tr|Q3U3G8|Q3U3G8_MOUSE Serine hydrolase-like protein OS=Mus musculus OX=10090 GN=Serhl PE=1 SV=1			Serhl	0	0	0	0	0	0	0	0	0	0	0	0	0	0	0	0	0	0	0	0	0	0	0	0	0	0	0	0	0	0	0	0	0	0	0	0	0	0	0	0	0	0	0	0	0	0
sp|Q9CXC3|MGME1_MOUSE Mitochondrial genome maintenance exonuclease 1 OS=Mus musculus OX=10090 GN=Mgme1 PE=2 SV=1			Mgme1	0	0	0	0	0	0	0	0	0	0	0	0	0	0	0	0	0	0	0	0	0	0	0	0	0	0	0	0	0	0	0	0	0	0	0	0	0	0	0	0	0	0	0	0	0	0
sp|Q99MZ7|PECR_MOUSE Peroxisomal trans-2-enoyl-CoA reductase OS=Mus musculus OX=10090 GN=Pecr PE=1 SV=1;tr|D6RHN4|D6RHN4_MOUSE Peroxisomal trans-2-enoyl-CoA reductase OS=Mus musculus OX=10090 GN=Pecr PE=1 SV=1;tr|Q3UXD9|Q3UXD9_MOUSE Peroxisomal trans-2-eno			Pecr	0	0	0	0	0	0	0	0	0	0	0	0	0	0	0	0	0	0	0	0	0	0	0	0	0	0	0	0	0	0	0	0	0	0	0	0	0	0	0	0	0	0	0	0	0	0
sp|Q64520|KGUA_MOUSE Guanylate kinase OS=Mus musculus OX=10090 GN=Guk1 PE=1 SV=2;tr|E9Q7K1|E9Q7K1_MOUSE Guanylate kinase OS=Mus musculus OX=10090 GN=Guk1 PE=1 SV=1			Guk1	0	0	0	0	0	0	0	0	0	0	0	0	0	0	0	0	0	0	0	0	0	0	0	0	0	0	0	0	0	0	0	0	0	0	0	0	0	0	0	0	0	0	0	0	0	0
sp|Q7TSH4|CP110_MOUSE Centriolar coiled-coil protein of 110 kDa OS=Mus musculus OX=10090 GN=Ccp110 PE=1 SV=1;tr|A0A140LIP6|A0A140LIP6_MOUSE Centriolar coiled-coil protein of 110 kDa (Fragment) OS=Mus musculus OX=10090 GN=Ccp110 PE=1 SV=1;tr|A0A140LJ44|A0A1			Ccp110	0	0	0	0	0	0	0	0	0	0	0	0	0	0	0	0	0	0	0	0	0	0	0	0	0	0	0	0	0	0	0	0	0	0	0	0	0	0	0	0	0	0	0	0	0	0
sp|Q9CWV0|MASU1_MOUSE Mitochondrial assembly of ribosomal large subunit protein 1 OS=Mus musculus OX=10090 GN=Malsu1 PE=1 SV=1			Malsu1	0	0	0	0	0	0	0	0	0	0	0	0	0	0	0	0	0	0	0	0	0	0	0	0	0	0	0	0	0	0	0	0	0	0	0	0	0	0	0	0	0	0	0	0	0	0
tr|A0A0G2JE30|A0A0G2JE30_MOUSE Nucleoside diphosphate kinase (Fragment) OS=Mus musculus OX=10090 GN=Nme6 PE=1 SV=1;sp|O88425|NDK6_MOUSE Nucleoside diphosphate kinase 6 OS=Mus musculus OX=10090 GN=Nme6 PE=1 SV=1			Nme6	0	0	0	0	0	0	0	0	0	0	0	0	0	0	0	0	0	0	0	0	0	0	0	0	0	0	0	0	0	0	0	0	0	0	0	0	0	0	0	0	0	0	0	0	0	0
sp|Q9CZT8|RAB3B_MOUSE Ras-related protein Rab-3B OS=Mus musculus OX=10090 GN=Rab3b PE=1 SV=1			Rab3b	0	0	0	0	0	0	0	0	0	0	0	0	0	0	0	0	0	0	0	0	0	0	0	0	0	0	0	0	0	0	0	0	0	0	0	0	0	0	0	0	0	0	0	0	0	0
sp|Q8CF66|LTOR4_MOUSE Ragulator complex protein LAMTOR4 OS=Mus musculus OX=10090 GN=Lamtor4 PE=1 SV=2			Lamtor4	0	0	0	0	0	0	0	0	0	0	0	0	0	0	0	0	0	0	0	0	0	0	0	0	0	0	0	0	0	0	0	0	0	0	0	0	0	0	0	0	0	0	0	0	0	0
sp|Q3UMR5|MCU_MOUSE Calcium uniporter protein, mitochondrial OS=Mus musculus OX=10090 GN=Mcu PE=1 SV=2			Mcu	0	0	0	0	0	0	0	0	0	0	0	0	0	0	0	0	0	0	0	0	0	0	0	0	0	0	0	0	0	0	0	0	0	0	0	0	0	0	0	0	0	0	0	0	0	0
tr|Z4YJL9|Z4YJL9_MOUSE Intraflagellar transport protein 20 homolog (Fragment) OS=Mus musculus OX=10090 GN=Ift20 PE=1 SV=1;sp|Q61025|IFT20_MOUSE Intraflagellar transport protein 20 homolog OS=Mus musculus OX=10090 GN=Ift20 PE=1 SV=1			Ift20	0	0	0	0	0	0	0	0	0	0	0	0	0	0	0	0	0	0	0	0	0	0	0	0	0	0	0	0	0	0	0	0	0	0	0	0	0	0	0	0	0	0	0	0	0	0
sp|Q8BTM8|FLNA_MOUSE Filamin-A OS=Mus musculus OX=10090 GN=Flna PE=1 SV=5;sp|Q80X90|FLNB_MOUSE Filamin-B OS=Mus musculus OX=10090 GN=Flnb PE=1 SV=3;sp|Q8VHX6|FLNC_MOUSE Filamin-C OS=Mus musculus OX=10090 GN=Flnc PE=1 SV=3;tr|F6XC15|F6XC15_MOUSE Filamin-A (			Flna	0	0	0	0	0	0	0	0	0	0	0	0	0	0	0	0	0	0	0	0	0	0	0	0	0	0	0	0	0	0	0	0	0	0	0	0	0	0	0	0	0	0	0	0	0	0
tr|Q9D4E6|Q9D4E6_MOUSE Polyadenylate-binding protein OS=Mus musculus OX=10090 GN=Pabpc6 PE=1 SV=1			Pabpc6	0	0	0	0	0	0	0	0	0	0	0	0	0	0	0	0	0	0	0	0	0	0	0	0	0	0	0	0	0	0	0	0	0	0	0	0	0	0	0	0	0	0	0	0	0	0
sp|Q9D2F0|TM210_MOUSE Transmembrane protein 210 OS=Mus musculus OX=10090 GN=Tmem210 PE=2 SV=1			Tmem210	0	0	0	0	0	0	0	0	0	0	0	0	0	0	0	0	0	0	0	0	0	0	0	0	0	0	0	0	0	0	0	0	0	0	0	0	0	0	0	0	0	0	0	0	0	0
tr|A0A2I3BQS8|A0A2I3BQS8_MOUSE Uncharacterized protein OS=Mus musculus OX=10090 PE=4 SV=1				0	0	0	0	0	0	0	0	0	0	0	0	0	0	0	0	0	0	0	0	0	0	0	0	0	0	0	0	0	0	0	0	0	0	0	0	0	0	0	0	0	0	0	0	0	0
sp|P84089|ERH_MOUSE Enhancer of rudimentary homolog OS=Mus musculus OX=10090 GN=Erh PE=1 SV=1;tr|A0A1W2P7H9|A0A1W2P7H9_MOUSE Enhancer of rudimentary homolog OS=Mus musculus OX=10090 GN=Erh PE=1 SV=1;tr|A0A1W2P7T3|A0A1W2P7T3_MOUSE Enhancer of rudimentary ho			Erh	0	0	0	0	0	0	0	0	0	0	0	0	0	0	0	0	0	0	0	0	0	0	0	0	0	0	0	0	0	0	0	0	0	0	0	0	0	0	0	0	0	0	0	0	0	0
sp|Q9CQW2|ARL8B_MOUSE ADP-ribosylation factor-like protein 8B OS=Mus musculus OX=10090 GN=Arl8b PE=1 SV=1;tr|A0A0N4SVB8|A0A0N4SVB8_MOUSE ADP-ribosylation factor-like protein 8B OS=Mus musculus OX=10090 GN=Arl8b PE=1 SV=1			Arl8b	0	0	0	0	0	0	0	0	0	0	0	0	0	0	0	0	0	0	0	0	0	0	0	0	0	0	0	0	0	0	0	0	0	0	0	0	0	0	0	0	0	0	0	0	0	0
sp|Q80WQ2|VAC14_MOUSE Protein VAC14 homolog OS=Mus musculus OX=10090 GN=Vac14 PE=1 SV=1;tr|A0A1D5RLY2|A0A1D5RLY2_MOUSE Protein VAC14 homolog OS=Mus musculus OX=10090 GN=Vac14 PE=1 SV=1			Vac14	0	0	0	0	0	0	0	0	0	0	0	0	0	0	0	0	0	0	0	0	0	0	0	0	0	0	0	0	0	0	0	0	0	0	0	0	0	0	0	0	0	0	0	0	0	0
sp|Q07076|ANXA7_MOUSE Annexin A7 OS=Mus musculus OX=10090 GN=Anxa7 PE=1 SV=2;tr|A0A286YCW4|A0A286YCW4_MOUSE Annexin A7 (Fragment) OS=Mus musculus OX=10090 GN=Anxa7 PE=1 SV=1;tr|A0A2C9F2D2|A0A2C9F2D2_MOUSE Annexin OS=Mus musculus OX=10090 GN=Anxa7 PE=1 SV=1			Anxa7	0	0	0	0	0	0	0	0	0	0	0	0	0	0	0	0	0	0	0	0	0	0	0	0	0	0	0	0	0	0	0	0	0	0	0	0	0	0	0	0	0	0	0	0	0	0
sp|Q8BSN9|FAKD3_MOUSE FAST kinase domain-containing protein 3, mitochondrial OS=Mus musculus OX=10090 GN=Fastkd3 PE=2 SV=2			Fastkd3	0	0	0	0	0	0	0	0	0	0	0	0	0	0	0	0	0	0	0	0	0	0	0	0	0	0	0	0	0	0	0	0	0	0	0	0	0	0	0	0	0	0	0	0	0	0
sp|P35285|RB22A_MOUSE Ras-related protein Rab-22A OS=Mus musculus OX=10090 GN=Rab22a PE=1 SV=2;tr|A2ARZ7|A2ARZ7_MOUSE Ras-related protein Rab-22A OS=Mus musculus OX=10090 GN=Rab22a PE=1 SV=1			Rab22a	0	0	0	0	0	0	0	0	0	0	0	0	0	0	0	0	0	0	0	0	0	0	0	0	0	0	0	0	0	0	0	0	0	0	0	0	0	0	0	0	0	0	0	0	0	0
tr|E9QPX1|E9QPX1_MOUSE Collagen alpha-1(XVIII) chain OS=Mus musculus OX=10090 GN=Col18a1 PE=1 SV=1;sp|P39061|COIA1_MOUSE Collagen alpha-1(XVIII) chain OS=Mus musculus OX=10090 GN=Col18a1 PE=1 SV=4			Col18a1	0	0	0	0	0	0	0	0	0	0	0	0	0	0	0	0	0	0	0	0	0	0	0	0	0	0	0	0	0	0	0	0	0	0	0	0	0	0	0	0	0	0	0	0	0	0
tr|G5E8R0|G5E8R0_MOUSE Tropomyosin alpha-1 chain OS=Mus musculus OX=10090 GN=Tpm1 PE=1 SV=1;tr|E9Q453|E9Q453_MOUSE Tropomyosin alpha-1 chain OS=Mus musculus OX=10090 GN=Tpm1 PE=1 SV=1;tr|G5E8R2|G5E8R2_MOUSE Tropomyosin alpha-1 chain OS=Mus musculus OX=1009			Tpm1	0	0	0	0	0	0	0	0	0	0	0	0	0	0	0	0	0	0	0	0	0	0	0	0	0	0	0	0	0	0	0	0	0	0	0	0	0	0	0	0	0	0	0	0	0	0
sp|P61222|ABCE1_MOUSE ATP-binding cassette sub-family E member 1 OS=Mus musculus OX=10090 GN=Abce1 PE=1 SV=1			Abce1	0	0	0	0	0	0	0	0	0	0	0	0	0	0	0	0	0	0	0	0	0	0	0	0	0	0	0	0	0	0	0	0	0	0	0	0	0	0	0	0	0	0	0	0	0	0
sp|P56564|EAA1_MOUSE Excitatory amino acid transporter 1 OS=Mus musculus OX=10090 GN=Slc1a3 PE=1 SV=2			Slc1a3	0	0	0	0	0	0	0	0	0	0	0	0	0	0	0	0	0	0	0	0	0	0	0	0	0	0	0	0	0	0	0	0	0	0	0	0	0	0	0	0	0	0	0	0	0	0
sp|Q6PHU5|SORT_MOUSE Sortilin OS=Mus musculus OX=10090 GN=Sort1 PE=1 SV=1			Sort1	0	0	0	0	0	0	0	0	0	0	0	0	0	0	0	0	0	0	0	0	0	0	0	0	0	0	0	0	0	0	0	0	0	0	0	0	0	0	0	0	0	0	0	0	0	0
sp|Q9CRD2|EMC2_MOUSE ER membrane protein complex subunit 2 OS=Mus musculus OX=10090 GN=Emc2 PE=1 SV=1			Emc2	0	0	0	0	0	0	0	0	0	0	0	0	0	0	0	0	0	0	0	0	0	0	0	0	0	0	0	0	0	0	0	0	0	0	0	0	0	0	0	0	0	0	0	0	0	0
sp|F6ZDS4|TPR_MOUSE Nucleoprotein TPR OS=Mus musculus OX=10090 GN=Tpr PE=1 SV=1;tr|Q7M739|Q7M739_MOUSE Nucleoprotein TPR OS=Mus musculus OX=10090 GN=Tpr PE=1 SV=1			Tpr	0	0	0	0	0	0	0	0	0	0	0	0	0	0	0	0	0	0	0	0	0	0	0	0	0	0	0	0	0	0	0	0	0	0	0	0	0	0	0	0	0	0	0	0	0	0
sp|B1AZA5|TM245_MOUSE Transmembrane protein 245 OS=Mus musculus OX=10090 GN=Tmem245 PE=1 SV=1;tr|B1AZA8|B1AZA8_MOUSE Transmembrane protein 245 (Fragment) OS=Mus musculus OX=10090 GN=Tmem245 PE=1 SV=1;tr|D3YWD3|D3YWD3_MOUSE Transmembrane protein 245 OS=Mus			Tmem245	0	0	0	0	0	0	0	0	0	0	0	0	0	0	0	0	0	0	0	0	0	0	0	0	0	0	0	0	0	0	0	0	0	0	0	0	0	0	0	0	0	0	0	0	0	0
sp|Q61301|CTNA2_MOUSE Catenin alpha-2 OS=Mus musculus OX=10090 GN=Ctnna2 PE=1 SV=3;tr|Q8BS72|Q8BS72_MOUSE Catenin alpha-2 OS=Mus musculus OX=10090 GN=Ctnna2 PE=1 SV=1;tr|E0CXB9|E0CXB9_MOUSE Alpha N-catenin OS=Mus musculus OX=10090 GN=Ctnna2 PE=1 SV=1			Ctnna2	0	0	0	0	0	0	0	0	0	0	0	0	0	0	0	0	0	0	0	0	0	0	0	0	0	0	0	0	0	0	0	0	0	0	0	0	0	0	0	0	0	0	0	0	0	0
sp|Q6PGB8|SMCA1_MOUSE Probable global transcription activator SNF2L1 OS=Mus musculus OX=10090 GN=Smarca1 PE=1 SV=1;tr|F6Z6F4|F6Z6F4_MOUSE Probable global transcription activator SNF2L1 (Fragment) OS=Mus musculus OX=10090 GN=Smarca1 PE=1 SV=1			Smarca1	0	0	0	0	0	0	0	0	0	0	0	0	0	0	0	0	0	0	0	0	0	0	0	0	0	0	0	0	0	0	0	0	0	0	0	0	0	0	0	0	0	0	0	0	0	0
sp|P61208|ARL4C_MOUSE ADP-ribosylation factor-like protein 4C OS=Mus musculus OX=10090 GN=Arl4c PE=2 SV=1			Arl4c	0	0	0	0	0	0	0	0	0	0	0	0	0	0	0	0	0	0	0	0	0	0	0	0	0	0	0	0	0	0	0	0	0	0	0	0	0	0	0	0	0	0	0	0	0	0
sp|O70496|CLCN7_MOUSE H(+)/Cl(-) exchange transporter 7 OS=Mus musculus OX=10090 GN=Clcn7 PE=1 SV=1;tr|E9PYL4|E9PYL4_MOUSE Chloride channel protein OS=Mus musculus OX=10090 GN=Clcn7 PE=1 SV=1;tr|F6SUM2|F6SUM2_MOUSE Chloride channel protein OS=Mus musculus			Clcn7	0	0	0	0	0	0	0	0	0	0	0	0	0	0	0	0	0	0	0	0	0	0	0	0	0	0	0	0	0	0	0	0	0	0	0	0	0	0	0	0	0	0	0	0	0	0
sp|Q8BGC9|CREG2_MOUSE Protein CREG2 OS=Mus musculus OX=10090 GN=Creg2 PE=1 SV=1			Creg2	0	0	0	0	0	0	0	0	0	0	0	0	0	0	0	0	0	0	0	0	0	0	0	0	0	0	0	0	0	0	0	0	0	0	0	0	0	0	0	0	0	0	0	0	0	0
tr|Q9ESU7|Q9ESU7_MOUSE Amino acid transporter OS=Mus musculus OX=10090 GN=Slc1a5 PE=1 SV=1			Slc1a5	0	0	0	0	0	0	0	0	0	0	0	0	0	0	0	0	0	0	0	0	0	0	0	0	0	0	0	0	0	0	0	0	0	0	0	0	0	0	0	0	0	0	0	0	0	0
tr|A1L3P4|A1L3P4_MOUSE Sodium/hydrogen exchanger OS=Mus musculus OX=10090 GN=Slc9a6 PE=1 SV=1;tr|B0QZV3|B0QZV3_MOUSE Sodium/hydrogen exchanger OS=Mus musculus OX=10090 GN=Slc9a6 PE=1 SV=1			Slc9a6	0	0	0	0	0	0	0	0	0	0	0	0	0	0	0	0	0	0	0	0	0	0	0	0	0	0	0	0	0	0	0	0	0	0	0	0	0	0	0	0	0	0	0	0	0	0
sp|O35704|SPTC1_MOUSE Serine palmitoyltransferase 1 OS=Mus musculus OX=10090 GN=Sptlc1 PE=1 SV=2			Sptlc1	0	0	0	0	0	0	0	0	0	0	0	0	0	0	0	0	0	0	0	0	0	0	0	0	0	0	0	0	0	0	0	0	0	0	0	0	0	0	0	0	0	0	0	0	0	0
sp|P70206|PLXA1_MOUSE Plexin-A1 OS=Mus musculus OX=10090 GN=Plxna1 PE=1 SV=1;sp|Q80UG2|PLXA4_MOUSE Plexin-A4 OS=Mus musculus OX=10090 GN=Plxna4 PE=1 SV=3			Plxna1	0	0	0	0	0	0	0	0	0	0	0	0	0	0	0	0	0	0	0	0	0	0	0	0	0	0	0	0	0	0	0	0	0	0	0	0	0	0	0	0	0	0	0	0	0	0
sp|Q6T3U4|NPCL1_MOUSE NPC1-like intracellular cholesterol transporter 1 OS=Mus musculus OX=10090 GN=Npc1l1 PE=1 SV=1;tr|Z4YJC9|Z4YJC9_MOUSE NPC1-like intracellular cholesterol transporter 1 OS=Mus musculus OX=10090 GN=Npc1l1 PE=1 SV=1			Npc1l1	0	0	0	0	0	0	0	0	0	0	0	0	0	0	0	0	0	0	0	0	0	0	0	0	0	0	0	0	0	0	0	0	0	0	0	0	0	0	0	0	0	0	0	0	0	0
sp|Q8K297|GT251_MOUSE Procollagen galactosyltransferase 1 OS=Mus musculus OX=10090 GN=Colgalt1 PE=1 SV=2			Colgalt1	0	0	0	0	0	0	0	0	0	0	0	0	0	0	0	0	0	0	0	0	0	0	0	0	0	0	0	0	0	0	0	0	0	0	0	0	0	0	0	0	0	0	0	0	0	0
sp|Q9Z266|SNAPN_MOUSE SNARE-associated protein Snapin OS=Mus musculus OX=10090 GN=Snapin PE=1 SV=1			Snapin	0	0	0	0	0	0	0	0	0	0	0	0	0	0	0	0	0	0	0	0	0	0	0	0	0	0	0	0	0	0	0	0	0	0	0	0	0	0	0	0	0	0	0	0	0	0
tr|F6YRR2|F6YRR2_MOUSE Regulator of G-protein-signaling 12 (Fragment) OS=Mus musculus OX=10090 GN=Rgs12 PE=1 SV=1			Rgs12	0	0	0	0	0	0	0	0	0	0	0	0	0	0	0	0	0	0	0	0	0	0	0	0	0	0	0	0	0	0	0	0	0	0	0	0	0	0	0	0	0	0	0	0	0	0
sp|Q8CG47|SMC4_MOUSE Structural maintenance of chromosomes protein 4 OS=Mus musculus OX=10090 GN=Smc4 PE=1 SV=1;tr|Q3U763|Q3U763_MOUSE Structural maintenance of chromosomes protein 4 (Fragment) OS=Mus musculus OX=10090 GN=Smc4 PE=1 SV=1;tr|E9Q2X6|E9Q2X6_MO			Smc4	0	0	0	0	0	0	0	0	0	0	0	0	0	0	0	0	0	0	0	0	0	0	0	0	0	0	0	0	0	0	0	0	0	0	0	0	0	0	0	0	0	0	0	0	0	0
sp|O35945|AL1A7_MOUSE Aldehyde dehydrogenase, cytosolic 1 OS=Mus musculus OX=10090 GN=Aldh1a7 PE=1 SV=1			Aldh1a7	0	0	0	0	0	0	0	0	0	0	0	0	0	0	0	0	0	0	0	0	0	0	0	0	0	0	0	0	0	0	0	0	0	0	0	0	0	0	0	0	0	0	0	0	0	0
sp|P14231|AT1B2_MOUSE Sodium/potassium-transporting ATPase subunit beta-2 OS=Mus musculus OX=10090 GN=Atp1b2 PE=1 SV=2;tr|I7HIF3|I7HIF3_MOUSE ATPase, Na+/K+ transporting, beta 2 polypeptide (Fragment) OS=Mus musculus OX=10090 GN=Atp1b2 PE=1 SV=1			Atp1b2	0	0	0	0	0	0	0	0	0	0	0	0	0	0	0	0	0	0	0	0	0	0	0	0	0	0	0	0	0	0	0	0	0	0	0	0	0	0	0	0	0	0	0	0	0	0
tr|D3YYR5|D3YYR5_MOUSE ATP receptor OS=Mus musculus OX=10090 GN=P2rx4 PE=1 SV=2;tr|Q9Z256|Q9Z256_MOUSE P2X purinoceptor OS=Mus musculus OX=10090 GN=P2rx4 PE=1 SV=1;tr|D3Z5U5|D3Z5U5_MOUSE P2X purinoceptor OS=Mus musculus OX=10090 GN=P2rx4 PE=1 SV=2;tr|Q9Z25			P2rx4	0	0	0	0	0	0	0	0	0	0	0	0	0	0	0	0	0	0	0	0	0	0	0	0	0	0	0	0	0	0	0	0	0	0	0	0	0	0	0	0	0	0	0	0	0	0
sp|Q9JJG9|NOA1_MOUSE Nitric oxide-associated protein 1 OS=Mus musculus OX=10090 GN=Noa1 PE=1 SV=1			Noa1	0	0	0	0	0	0	0	0	0	0	0	0	0	0	0	0	0	0	0	0	0	0	0	0	0	0	0	0	0	0	0	0	0	0	0	0	0	0	0	0	0	0	0	0	0	0
tr|F2Z402|F2Z402_MOUSE RING finger protein 37 OS=Mus musculus OX=10090 GN=Ubox5 PE=4 SV=2;tr|A0A0R4J291|A0A0R4J291_MOUSE FAST kinase domain-containing protein 5, mitochondrial OS=Mus musculus OX=10090 GN=Fastkd5 PE=1 SV=1;sp|Q7TMV3|FAKD5_MOUSE FAST kinase			Ubox5	0	0	0	0	0	0	0	0	0	0	0	0	0	0	0	0	0	0	0	0	0	0	0	0	0	0	0	0	0	0	0	0	0	0	0	0	0	0	0	0	0	0	0	0	0	0
sp|Q9Z2V5|HDAC6_MOUSE Histone deacetylase 6 OS=Mus musculus OX=10090 GN=Hdac6 PE=1 SV=3;tr|B1AUA8|B1AUA8_MOUSE Histone deacetylase 6 (Fragment) OS=Mus musculus OX=10090 GN=Hdac6 PE=1 SV=1;tr|A0A1B0GX25|A0A1B0GX25_MOUSE Histone deacetylase 6 (Fragment) OS=M			Hdac6	0	0	0	0	0	0	0	0	0	0	0	0	0	0	0	0	0	0	0	0	0	0	0	0	0	0	0	0	0	0	0	0	0	0	0	0	0	0	0	0	0	0	0	0	0	0
sp|Q8C2E4|PTCD1_MOUSE Pentatricopeptide repeat-containing protein 1, mitochondrial OS=Mus musculus OX=10090 GN=Ptcd1 PE=2 SV=2			Ptcd1	0	0	0	0	0	0	0	0	0	0	0	0	0	0	0	0	0	0	0	0	0	0	0	0	0	0	0	0	0	0	0	0	0	0	0	0	0	0	0	0	0	0	0	0	0	0
sp|Q3V1T4|P3H1_MOUSE Prolyl 3-hydroxylase 1 OS=Mus musculus OX=10090 GN=P3h1 PE=1 SV=2;tr|A6PW84|A6PW84_MOUSE Procollagen-proline 3-dioxygenase OS=Mus musculus OX=10090 GN=P3h1 PE=1 SV=1;tr|A2A7Q5|A2A7Q5_MOUSE Procollagen-proline 3-dioxygenase OS=Mus muscu			P3h1	0	0	0	0	0	0	0	0	0	0	0	0	0	0	0	0	0	0	0	0	0	0	0	0	0	0	0	0	0	0	0	0	0	0	0	0	0	0	0	0	0	0	0	0	0	0
sp|Q8C165|P20D1_MOUSE N-fatty-acyl-amino acid synthase/hydrolase PM20D1 OS=Mus musculus OX=10090 GN=Pm20d1 PE=1 SV=1;tr|F7B8J4|F7B8J4_MOUSE N-fatty-acyl-amino acid synthase/hydrolase PM20D1 (Fragment) OS=Mus musculus OX=10090 GN=Pm20d1 PE=1 SV=1			Pm20d1	0	0	0	0	0	0	0	0	0	0	0	0	0	0	0	0	0	0	0	0	0	0	0	0	0	0	0	0	0	0	0	0	0	0	0	0	0	0	0	0	0	0	0	0	0	0
sp|Q61884|MNS1_MOUSE Meiosis-specific nuclear structural protein 1 OS=Mus musculus OX=10090 GN=Mns1 PE=1 SV=1			Mns1	0	0	0	0	0	0	0	0	0	0	0	0	0	0	0	0	0	0	0	0	0	0	0	0	0	0	0	0	0	0	0	0	0	0	0	0	0	0	0	0	0	0	0	0	0	0
sp|Q61576|FKB10_MOUSE Peptidyl-prolyl cis-trans isomerase FKBP10 OS=Mus musculus OX=10090 GN=Fkbp10 PE=1 SV=2			Fkbp10	0	0	0	0	0	0	0	0	0	0	0	0	0	0	0	0	0	0	0	0	0	0	0	0	0	0	0	0	0	0	0	0	0	0	0	0	0	0	0	0	0	0	0	0	0	0
sp|Q9D0D3|PAPD1_MOUSE Poly(A) RNA polymerase, mitochondrial OS=Mus musculus OX=10090 GN=Mtpap PE=1 SV=1;tr|A0A3Q4L2Q3|A0A3Q4L2Q3_MOUSE Poly(A) RNA polymerase, mitochondrial (Fragment) OS=Mus musculus OX=10090 GN=Mtpap PE=1 SV=1			Mtpap	0	0	0	0	0	0	0	0	0	0	0	0	0	0	0	0	0	0	0	0	0	0	0	0	0	0	0	0	0	0	0	0	0	0	0	0	0	0	0	0	0	0	0	0	0	0
sp|Q3UM18|LSG1_MOUSE Large subunit GTPase 1 homolog OS=Mus musculus OX=10090 GN=Lsg1 PE=1 SV=2			Lsg1	0	0	0	0	0	0	0	0	0	0	0	0	0	0	0	0	0	0	0	0	0	0	0	0	0	0	0	0	0	0	0	0	0	0	0	0	0	0	0	0	0	0	0	0	0	0
tr|D3Z7X0|D3Z7X0_MOUSE Acyl-Coenzyme A dehydrogenase family, member 12 OS=Mus musculus OX=10090 GN=Acad12 PE=1 SV=1;tr|D3Z2B3|D3Z2B3_MOUSE Acyl-Coenzyme A dehydrogenase family, member 12 OS=Mus musculus OX=10090 GN=Acad12 PE=1 SV=1			Acad12	0	0	0	0	0	0	0	0	0	0	0	0	0	0	0	0	0	0	0	0	0	0	0	0	0	0	0	0	0	0	0	0	0	0	0	0	0	0	0	0	0	0	0	0	0	0
sp|Q91W43|GCSP_MOUSE Glycine dehydrogenase (decarboxylating), mitochondrial OS=Mus musculus OX=10090 GN=Gldc PE=1 SV=1			Gldc	0	0	0	0	0	0	0	0	0	0	0	0	0	0	0	0	0	0	0	0	0	0	0	0	0	0	0	0	0	0	0	0	0	0	0	0	0	0	0	0	0	0	0	0	0	0
sp|Q61490|CD166_MOUSE CD166 antigen OS=Mus musculus OX=10090 GN=Alcam PE=1 SV=3;tr|F6QH25|F6QH25_MOUSE Activated leukocyte cell adhesion molecule (Fragment) OS=Mus musculus OX=10090 GN=Alcam PE=1 SV=1;tr|E9Q4G8|E9Q4G8_MOUSE Activated leukocyte cell adhesio			Alcam	0	0	0	0	0	0	0	0	0	0	0	0	0	0	0	0	0	0	0	0	0	0	0	0	0	0	0	0	0	0	0	0	0	0	0	0	0	0	0	0	0	0	0	0	0	0
tr|Q91X76|Q91X76_MOUSE 5-nucleotidase domain-containing 2 OS=Mus musculus OX=10090 GN=Nt5dc2 PE=1 SV=1;tr|A0A2I3BQR1|A0A2I3BQR1_MOUSE 5-nucleotidase domain-containing 2 (Fragment) OS=Mus musculus OX=10090 GN=Nt5dc2 PE=1 SV=1;tr|A0A2I3BRL0|A0A2I3BRL0_MOUS			Nt5dc2	0	0	0	0	0	0	0	0	0	0	0	0	0	0	0	0	0	0	0	0	0	0	0	0	0	0	0	0	0	0	0	0	0	0	0	0	0	0	0	0	0	0	0	0	0	0
sp|O55028|BCKD_MOUSE [3-methyl-2-oxobutanoate dehydrogenase [lipoamide]] kinase, mitochondrial OS=Mus musculus OX=10090 GN=Bckdk PE=1 SV=1;tr|A0A0U1RNL7|A0A0U1RNL7_MOUSE Protein-serine/threonine kinase OS=Mus musculus OX=10090 GN=Bckdk PE=1 SV=1;tr|A0A0U1R			Bckdk	0	0	0	0	0	0	0	0	0	0	0	0	0	0	0	0	0	0	0	0	0	0	0	0	0	0	0	0	0	0	0	0	0	0	0	0	0	0	0	0	0	0	0	0	0	0
sp|Q80Y81|RNZ2_MOUSE Zinc phosphodiesterase ELAC protein 2 OS=Mus musculus OX=10090 GN=Elac2 PE=1 SV=1;tr|B1ATP7|B1ATP7_MOUSE ElaC homolog protein 2 OS=Mus musculus OX=10090 GN=Elac2 PE=1 SV=1			Elac2	0	0	0	0	0	0	0	0	0	0	0	0	0	0	0	0	0	0	0	0	0	0	0	0	0	0	0	0	0	0	0	0	0	0	0	0	0	0	0	0	0	0	0	0	0	0
sp|Q9DBX3|SUSD2_MOUSE Sushi domain-containing protein 2 OS=Mus musculus OX=10090 GN=Susd2 PE=1 SV=1			Susd2	0	0	0	0	0	0	0	0	0	0	0	0	0	0	0	0	0	0	0	0	0	0	0	0	0	0	0	0	0	0	0	0	0	0	0	0	0	0	0	0	0	0	0	0	0	0
sp|P35492|HUTH_MOUSE Histidine ammonia-lyase OS=Mus musculus OX=10090 GN=Hal PE=1 SV=1			Hal	0	0	0	0	0	0	0	0	0	0	0	0	0	0	0	0	0	0	0	0	0	0	0	0	0	0	0	0	0	0	0	0	0	0	0	0	0	0	0	0	0	0	0	0	0	0
sp|Q61739|ITA6_MOUSE Integrin alpha-6 OS=Mus musculus OX=10090 GN=Itga6 PE=1 SV=3;tr|A0A5F8MPB5|A0A5F8MPB5_MOUSE Integrin alpha-6 OS=Mus musculus OX=10090 GN=Itga6 PE=1 SV=1;tr|F6VSK8|F6VSK8_MOUSE Integrin alpha-6 (Fragment) OS=Mus musculus OX=10090 GN=Itg			Itga6	0	0	0	0	0	0	0	0	0	0	0	0	0	0	0	0	0	0	0	0	0	0	0.014886	0	0	0	0	0	0	0	0	0	0	0	0	0	0	0	0	0	0	0	0	0	0	0
sp|Q8K2I3|FMO2_MOUSE Dimethylaniline monooxygenase [N-oxide-forming] 2 OS=Mus musculus OX=10090 GN=Fmo2 PE=1 SV=3			Fmo2	0	0	0	0	0	0	0	0	0	0	0	0	0	0	0	0	0	0	0	0	0	0	0	0	0	0	0	0	0	0	0	0.0229406	0	0	0	0	0	0	0	0	0	0	0	0	0	0
sp|Q9D125|RT25_MOUSE 28S ribosomal protein S25, mitochondrial OS=Mus musculus OX=10090 GN=Mrps25 PE=1 SV=1			Mrps25	0	0	0	0	0	0	0	0	0	0	0	0	0.0237506	0	0	0	0	0	0.0435858	0	0	0.0395144	0	0	0	0	0	0	0	0	0	0	0	0	0	0	0	0	0	0	0	0	0	0	0	0
sp|Q8C5Q4|GRSF1_MOUSE G-rich sequence factor 1 OS=Mus musculus OX=10090 GN=Grsf1 PE=1 SV=2;tr|E9Q179|E9Q179_MOUSE G-rich sequence factor 1 OS=Mus musculus OX=10090 GN=Grsf1 PE=1 SV=1			Grsf1	0	0	0	0	0	0	0	0	0	0	0	0	0	0	0	0	0	0	0	0	0	0	0	0	0	0	0	0	0	0	0	0	0	0	0.013259	0.0192372	0	0.0131093	0.00977549	0	0	0	0	0	0	0
sp|P99027|RLA2_MOUSE 60S acidic ribosomal protein P2 OS=Mus musculus OX=10090 GN=Rplp2 PE=1 SV=3;tr|A0A5F8MPY2|A0A5F8MPY2_MOUSE 60S acidic ribosomal protein P2 OS=Mus musculus OX=10090 GN=Rplp2-ps1 PE=3 SV=1			Rplp2	0	0	0	0	0	0	0	0	0	0	0	0	0	0	0	0	0	0.0337792	0	0	0	0	0	0	0	0	0	0	0	0	0	0	0	0	0	0	0	0	0	0	0	0	0	0	0	0
sp|P07309|TTHY_MOUSE Transthyretin OS=Mus musculus OX=10090 GN=Ttr PE=1 SV=1			Ttr	0	0	0	0	0	0	0	0	0	0	0	0	0	0	0	0	0	0	0	0	0	0	0	0	0	0	0	0	0	0	0	0	0	0	0	0	0	0	0	0.0386582	0	0	0	0	0	0
sp|O35604|NPC1_MOUSE NPC intracellular cholesterol transporter 1 OS=Mus musculus OX=10090 GN=Npc1 PE=1 SV=2			Npc1	0	0	0	0	0	0	0	0	0	0	0	0	0	0	0	0	0	0	0	0	0	0	0	0	0	0.0344082	0	0	0	0	0	0	0	0	0	0	0	0	0	0	0	0	0	0	0	0
sp|Q8K1N1|PLPL8_MOUSE Calcium-independent phospholipase A2-gamma OS=Mus musculus OX=10090 GN=Pnpla8 PE=1 SV=1;tr|E9PXB0|E9PXB0_MOUSE Calcium-independent phospholipase A2-gamma OS=Mus musculus OX=10090 GN=Pnpla8 PE=1 SV=1;tr|E9QAC9|E9QAC9_MOUSE Calcium-inde			Pnpla8	0	0	0	0	0	0	0	0	0	0	0	0	0	0	0	0	0	0	0	0	0	0	0	0	0	0	0	0	0	0	0	0.0795704	0	0	0	0	0	0	0	0	0	0	0	0	0	0
sp|Q7TQK5|CCD93_MOUSE Coiled-coil domain-containing protein 93 OS=Mus musculus OX=10090 GN=Ccdc93 PE=1 SV=1;tr|E9QAD4|E9QAD4_MOUSE Coiled-coil domain-containing protein 93 OS=Mus musculus OX=10090 GN=Ccdc93 PE=1 SV=1			Ccdc93	0	0	0	0	0	0	0	0	0	0	0	0	0	0	0	0	0	0	0	0	0	0	0	0	0	0	0	0	0	0	0	0	0.169018	0	0	0	0	0	0	0	0	0	0	0	0	0
sp|Q8K2Y7|RM47_MOUSE 39S ribosomal protein L47, mitochondrial OS=Mus musculus OX=10090 GN=Mrpl47 PE=1 SV=2			Mrpl47	0	0	0	0	0	0	0	0	0	0	0.0798527	0	0	0	0	0	0	0	0	0	0	0	0	0	0	0	0	0	0	0	0	0	0	0	0	0	0	0	0	0	0	0	0	0	0	0
sp|Q8VE38|OXND1_MOUSE Oxidoreductase NAD-binding domain-containing protein 1 OS=Mus musculus OX=10090 GN=Oxnad1 PE=1 SV=2			Oxnad1	0	0	0	0	0	0	0	0	0	0	0	0	0	0	0	0	0	0	0	0	0	0	0	0	0	0	0	0	0	0	0	0	0	0	0	0	0	0	0	0	0	0	0	0.10703	0	0
sp|Q3UHB1|NT5D3_MOUSE 5-nucleotidase domain-containing protein 3 OS=Mus musculus OX=10090 GN=Nt5dc3 PE=1 SV=1;tr|A0A1W2P799|A0A1W2P799_MOUSE Predicted gene, 49358 (Fragment) OS=Mus musculus OX=10090 GN=Gm49358 PE=3 SV=1			Nt5dc3	0	0	0	0	0	0	0	0	0	0	0	0	0	0	0	0	0	0	0	0	0	0	0	0	0	0	0.0105051	0.0942509	0.0152094	0	0	0	0.00346149	0.0035789	0	0	0	0	0	0	0	0	0	0	0	0
sp|P61226|RAP2B_MOUSE Ras-related protein Rap-2b OS=Mus musculus OX=10090 GN=Rap2b PE=1 SV=1			Rap2b	0	0	0	0	0	0	0	0	0	0	0	0	0	0	0	0	0	0	0	0	0	0	0	0	0	0	0	0	0	0	0	0	0	0	0	0	0	0	0.0545576	0	0	0	0	0	0	0
sp|Q99M04|LIAS_MOUSE Lipoyl synthase, mitochondrial OS=Mus musculus OX=10090 GN=Lias PE=1 SV=1;tr|A0A0M3HEP3|A0A0M3HEP3_MOUSE Lipoyl synthase, mitochondrial OS=Mus musculus OX=10090 GN=Lias PE=1 SV=1			Lias	0	0	0	0	0	0	0	0	0	0	0	0	0	0	0	0	0	0	0	0	0	0	0	0	0	0	0	0	0	0	0	0	0	0	0	0	0	0	0.121134	0	0.0547892	0	0	0	0	0
sp|Q9R1J0|NSDHL_MOUSE Sterol-4-alpha-carboxylate 3-dehydrogenase, decarboxylating OS=Mus musculus OX=10090 GN=Nsdhl PE=1 SV=1			Nsdhl	0	0	0	0	0	0	0	0	0	0	0	0	0	0	0	0	0	0	0	0	0	0	0	0	0	0	0	0	0	0	0	0	0	0	0	0	0	0.241671	0	0	0	0	0	0	0	0
sp|Q9CZ83|RM55_MOUSE 39S ribosomal protein L55, mitochondrial OS=Mus musculus OX=10090 GN=Mrpl55 PE=1 SV=1			Mrpl55	0	0	0	0	0	0	0	0	0	0	0	0	0	0	0	0	0	0	0	0	0	0	0	0	0	0	0	0	0	0	0	0	0	0.19537	0	0	0	0	0	0	0	0	0	0	0.02956	0.024612
sp|P21956|MFGM_MOUSE Lactadherin OS=Mus musculus OX=10090 GN=Mfge8 PE=1 SV=3			Mfge8	0	0	0	0	0	0	0	0	0	0	0	0	0	0	0	0	0	0	0	0	0	0	0	0	0	0	0	0	0	0.136543	0	0	0	0	0	0	0	0	0	0	0	0	0	0	0	0
sp|Q8R3G9|TSN8_MOUSE Tetraspanin-8 OS=Mus musculus OX=10090 GN=Tspan8 PE=1 SV=1			Tspan8	0	0	0	0	0	0	0	0	0	0	0	0	0	0	0	0	0	0	0	0	0	0	0	0	0	0	0	0	0	0	0	0	0	0	0.105677	0	0	0	0	0	0	0	0	0	0	0
sp|Q99N95|RM03_MOUSE 39S ribosomal protein L3, mitochondrial OS=Mus musculus OX=10090 GN=Mrpl3 PE=1 SV=1;tr|D3Z456|D3Z456_MOUSE 39S ribosomal protein L3, mitochondrial OS=Mus musculus OX=10090 GN=Mrpl3 PE=1 SV=1;tr|A0A1L1SU47|A0A1L1SU47_MOUSE 39S ribosomal			Mrpl3	0	0	0	0	0	0	0	0	0	0	0	0	0	0	0	0	0	0	0	0	0	0	0	0	0	0	0	0	0	0	0	0	0	0	0	0.0145689	0	0	0	0.0146253	0	0.0755934	0	0	0	0
sp|Q9EQH2|ERAP1_MOUSE Endoplasmic reticulum aminopeptidase 1 OS=Mus musculus OX=10090 GN=Erap1 PE=1 SV=2			Erap1	0	0	0	0	0	0	0	0	0	0	0	0	0	0	0	0	0	0	0	0	0	0	0	0	0	0	0	0	0	0	0	0	0.0868745	0	0	0	0	0	0	0	0	0	0	0	0	0
sp|Q91V16|ETFR1_MOUSE Electron transfer flavoprotein regulatory factor 1 OS=Mus musculus OX=10090 GN=Etfrf1 PE=1 SV=1			Etfrf1	0	0	0	0	0	0	0	0	0	0	0	0	0	0	0	0	0	0	0	0	0	0	0	0	0	0	0	0	0	0	0	0	0	0	0	0	0	0	0	0	0	0	0	0	0.0821435	0.0147365
sp|Q99N84|RT18B_MOUSE 28S ribosomal protein S18b, mitochondrial OS=Mus musculus OX=10090 GN=Mrps18b PE=1 SV=1			Mrps18b	0	0	0	0	0	0	0	0	0	0	0	0	0	0	0	0	0	0	0	0	0	0.348971	0	0	0	0	0	0	0	0	0	0	0	0	0	0	0	0	0	0	0	0	0	0	0	0
tr|Q5RL20|Q5RL20_MOUSE 39S ribosomal protein L43, mitochondrial OS=Mus musculus OX=10090 GN=Mrpl43 PE=1 SV=1;sp|Q99N89|RM43_MOUSE 39S ribosomal protein L43, mitochondrial OS=Mus musculus OX=10090 GN=Mrpl43 PE=1 SV=1			Mrpl43	0	0	0	0	0	0	0	0	0	0	0	0	0	0	0	0	0	0	0	0	0	0	0	0	0	0	0	0	0	0	0	0	0	0	0	0	0.0882759	0	0	0	0	0	0	0	0	0
sp|P18155|MTDC_MOUSE Bifunctional methylenetetrahydrofolate dehydrogenase/cyclohydrolase, mitochondrial OS=Mus musculus OX=10090 GN=Mthfd2 PE=1 SV=1			Mthfd2	0	0	0	0	0	0	0	0	0	0	0	0	0	0	0	0	0	0	0	0	0	0	0	0	0	0	0	0	0	0	0	0	0	0	0	0	0	0	0	0	0.0256939	0.212548	0.116232	0.0102385	0	0
sp|Q99M87|DNJA3_MOUSE DnaJ homolog subfamily A member 3, mitochondrial OS=Mus musculus OX=10090 GN=Dnaja3 PE=1 SV=1			Dnaja3	0	0	0	0	0	0	0	0	0	0	0	0	0	0.0070848	0.00394319	0	0	0	0	0	0	0	0	0	0	0	0	0	0	0	0	0	0	0	0	0	0	0.0109219	0.0892997	0.092971	0.133054	0	0	0	0	0
sp|Q99N96|RM01_MOUSE 39S ribosomal protein L1, mitochondrial OS=Mus musculus OX=10090 GN=Mrpl1 PE=1 SV=2;tr|Q9D3F3|Q9D3F3_MOUSE 39S ribosomal protein L1, mitochondrial OS=Mus musculus OX=10090 GN=Mrpl1 PE=1 SV=1			Mrpl1	0	0	0	0	0	0	0.0020087	0.00406723	0.0279437	0.0208383	0.0154159	0.0033463	0	0	0	0	0	0	0	0	0	0	0	0	0	0	0	0	0	0	0	0	0	0	0	0.0284925	0.0290315	0	0	0	0	0.033446	0	0	0	0
sp|Q9CR60|GOT1B_MOUSE Vesicle transport protein GOT1B OS=Mus musculus OX=10090 GN=Golt1b PE=1 SV=1			Golt1b	0	0	0	0	0	0	0	0	0	0	0	0	0	0	0	0	0	0	0	0	0	0	0	0	0	0	0	0	0	0	0	0	0	0	0	0	0	0	0.167608	0	0	0	0	0	0	0
sp|Q8C163|EXOG_MOUSE Nuclease EXOG, mitochondrial OS=Mus musculus OX=10090 GN=Exog PE=1 SV=1			Exog	0	0	0	0	0	0	0	0	0	0	0	0	0.00448744	0	0	0	0	0	0	0	0	0	0	0	0	0	0	0	0	0	0	0	0.0356793	0.0646154	0.0292937	0	0	0	0	0	0	0	0	0	0	0
sp|P29758|OAT_MOUSE Ornithine aminotransferase, mitochondrial OS=Mus musculus OX=10090 GN=Oat PE=1 SV=1			Oat	0	0	0	0	0	0	0	0	0	0	0	0	0	0	0	0	0	0	0	0	0	0	0	0	0	0	0	0	0	0	0	0	0	0	0	0.000708386	0.0923251	0.011181	0.00367431	6.99102e-06	0	0	0	0	0	0
sp|Q9D113|DNLZ_MOUSE DNL-type zinc finger protein OS=Mus musculus OX=10090 GN=Dnlz PE=1 SV=1			Dnlz	0	0	0	0	0	0	0	0	0	0	0	0	0	0	0	0	0	0	0	0	0	0	0	0	0	0	0	0	0	0	0	0	0	0	0	0	0	0	0	0	0	0	0	0	0.33613	0
tr|A0A0U1RP81|A0A0U1RP81_MOUSE MICOS complex subunit MIC60 OS=Mus musculus OX=10090 GN=Immt PE=1 SV=1			Immt	0	0	0	0	0	0	0	0	0	0	0	0	0	0	0	0	0.0976126	0	0	0	0	0	0	0	0	0	0	0	0	0	0	0	0	0	0	0	0	0	0	0	0	0	0	0	0	0
sp|Q9CQP0|RM33_MOUSE 39S ribosomal protein L33, mitochondrial OS=Mus musculus OX=10090 GN=Mrpl33 PE=1 SV=1;tr|Q8R0E2|Q8R0E2_MOUSE 39S ribosomal protein L33, mitochondrial OS=Mus musculus OX=10090 GN=Mrpl33 PE=1 SV=1			Mrpl33	0	0	0	0	0	0	0	0	0	0	0	0	0	0	0	0	0	0	0	0	0	0	0	0	0	0	0	0	0	0	0	0	0	0	0	0	0	0	0	0	0	0	0	0.0443868	0.0690897	0
sp|Q9JKF7|RM39_MOUSE 39S ribosomal protein L39, mitochondrial OS=Mus musculus OX=10090 GN=Mrpl39 PE=1 SV=4			Mrpl39	0	0	0	0	0	0	0.00433618	0.0105163	0.0569972	0.0322008	0.0203692	0.00821767	0	0	0	0	0	0	0	0	0	0	0	0	0	0	0	0	0	0	0	0.00647321	0	0	0	0.00820714	0.0108791	0	0.0126019	0.00758348	0.0371172	0.0230291	0.0170987	0	0	0
sp|Q3UFY8|TM10C_MOUSE tRNA methyltransferase 10 homolog C OS=Mus musculus OX=10090 GN=Trmt10c PE=1 SV=2			Trmt10c	0	0	0	0	0	0	0	0	0	0	0	0	0	0	0	0	0	0	0	0	0	0	0	0	0	0	0	0	0	0	0	0	0	0	0	0	0	0.0422473	0.18566	0.09266	0	0	0	0	0	0
sp|Q07813|BAX_MOUSE Apoptosis regulator BAX OS=Mus musculus OX=10090 GN=Bax PE=1 SV=1;tr|A0A1B0GT81|A0A1B0GT81_MOUSE Apoptosis regulator BAX OS=Mus musculus OX=10090 GN=Bax PE=1 SV=1;tr|A0A1B0GTA4|A0A1B0GTA4_MOUSE Apoptosis regulator BAX (Fragment) OS=Mus			Bax	0	0	0	0	0	0	0	0	0	0	0	0	0	0	0	0	0	0	0	0	0	0	0	0	0	0	0	0	0	0	0	0	0	0	0	0	0.000473298	0.000660854	0.000915086	0.000801122	0.0035257	0.00651396	0.00462549	0.00315323	0.00339239	0.12873
sp|Q9ER88|RT29_MOUSE 28S ribosomal protein S29, mitochondrial OS=Mus musculus OX=10090 GN=Dap3 PE=1 SV=1;tr|G3X9M0|G3X9M0_MOUSE 28S ribosomal protein S29, mitochondrial OS=Mus musculus OX=10090 GN=Dap3 PE=1 SV=1;tr|G3UWZ6|G3UWZ6_MOUSE 28S ribosomal protein			Dap3	0	0	0	0	0	0	0	0	0	0	0.00158707	0.00843574	0.026449	0.0166881	0.0095444	0.0365244	0.0205856	0.0225049	0.0102171	0	0.00154568	0	0	0	0	0	0	0	0	0	0	0	0	0	0	0.0188956	0.00448535	0.0210026	0.0370653	0	0.216832	0	0	0	0	0
sp|O88455|DHCR7_MOUSE 7-dehydrocholesterol reductase OS=Mus musculus OX=10090 GN=Dhcr7 PE=1 SV=1;tr|A0A140LIT2|A0A140LIT2_MOUSE 7-dehydrocholesterol reductase OS=Mus musculus OX=10090 GN=Dhcr7 PE=1 SV=1			Dhcr7	0	0	0	0	0	0	0	0	0	0	0	0	0	0	0	0	0	0	0	0	0	0	0	0	0	0	0	0	0	0	0.278471	0	0	0	0	0	0	0	0	0	0	0	0	0	0	0
sp|Q8BYL4|SYYM_MOUSE Tyrosine--tRNA ligase, mitochondrial OS=Mus musculus OX=10090 GN=Yars2 PE=1 SV=2;tr|E9PX65|E9PX65_MOUSE Tyrosine--tRNA ligase OS=Mus musculus OX=10090 GN=Yars2 PE=1 SV=1;tr|F7BWC1|F7BWC1_MOUSE Tyrosine--tRNA ligase, mitochondrial (Frag			Yars2	0	0	0	0	0	0	0	0	0	0	0	0	0	0	0	0	0	0	0	0	0	0	0	0	0	0	0	0	0	0	0	0.0667497	0	0.125722	0	0	0	0	0	0	0	0	0	0	0	0
sp|Q80X85|RT07_MOUSE 28S ribosomal protein S7, mitochondrial OS=Mus musculus OX=10090 GN=Mrps7 PE=1 SV=1			Mrps7	0	0	0	0	0	0	0	0	0	0	0	0	0.015184	0.0222244	0.0182427	0	0.0305472	0.0242142	0.0115388	0	0	0	0	0	0	0	0	0	0	0	0	0	0	0	0	0	0	0	0	0	0	0.0647116	0.0738095	0.0455521	0	0
sp|P35283|RAB12_MOUSE Ras-related protein Rab-12 OS=Mus musculus OX=10090 GN=Rab12 PE=1 SV=3;tr|A2CG35|A2CG35_MOUSE Ras-related protein Rab-12 OS=Mus musculus OX=10090 GN=Rab12 PE=1 SV=1			Rab12	0	0	0	0	0	0	0	0	0	0	0	0	0	0	0	0	0	0	0	0	0	0	0	0	0	0	0	0	0	0	0	0	0	0	0	0	0	0	0	0	0	0	0	0.236585	0	0
sp|Q9Z110|P5CS_MOUSE Delta-1-pyrroline-5-carboxylate synthase OS=Mus musculus OX=10090 GN=Aldh18a1 PE=1 SV=2			Aldh18a1	0	0	0	0	0	0	0	0	0	0.0014923	0	0	0	0	0	0	0	0	0	0	0.00118641	0.00239216	0.013871	0.0787516	0.278474	0.172475	0.0840151	0.0108689	0.00603127	0.00558362	0.00770595	0.00885713	0.00967335	0.00575214	0.00400304	0	0	0.00154944	0.0012586	0	0	0	0	0	0	0
sp|Q8K0C4|CP51A_MOUSE Lanosterol 14-alpha demethylase OS=Mus musculus OX=10090 GN=Cyp51a1 PE=1 SV=1			Cyp51a1	0	0	0	0	0	0	0	0	0	0	0	0	0	0	0	0	0	0	0	0	0	0	0	0	0	0	0	0	0	0	0	0	0	0	0.215574	0	0.154185	0	0	0	0	0	0	0	0	0
sp|Q5SUR0|PUR4_MOUSE Phosphoribosylformylglycinamidine synthase OS=Mus musculus OX=10090 GN=Pfas PE=1 SV=1			Pfas	0	0	0	0	0	0	0	0	0	0	0	0	0	0	0	0	0	0	0	0	0	0	0	0	0	0	0	0	0	0	0	0	0	0.124881	0	0	0	0	0	0	0	0	0	0	0	0
tr|D3YTP3|D3YTP3_MOUSE Metaxin OS=Mus musculus OX=10090 GN=Mtx3 PE=1 SV=2			Mtx3	0	0	0	0	0	0	0	0	0	0	0	0	0	0	0	0	0	0	0	0	0	0	0	0	0	0	0	0.0546428	0.139254	0	0	0	0	0	0	0	0	0	0	0	0	0	0	0	0	0
tr|A0A0N4SUN5|A0A0N4SUN5_MOUSE Nuclear receptor-interacting protein 2 (Fragment) OS=Mus musculus OX=10090 GN=Nrip2 PE=1 SV=1			Nrip2	0	0	0	0	0	0	0	0	0	0	0	0	0	0	0	0	0	0	0	0	0	0	0	0	0	0	0	0	0.0595387	0.0440248	0	0	0	0	0	0	0.105367	0.124705	0	0	0	0	0	0	0	0
sp|Q9CPX7|RT16_MOUSE 28S ribosomal protein S16, mitochondrial OS=Mus musculus OX=10090 GN=Mrps16 PE=1 SV=1			Mrps16	0	0	0	0	0	0	0	0	0	0	0	0	0.156264	0	0.0249095	0	0	0	0.262453	0	0.113586	0.236044	0.0596984	0	0	0	0	0	0	0	0	0	0	0	0	0	0	0	0	0	0	0	0	0	0	0
sp|Q9QWR8|NAGAB_MOUSE Alpha-N-acetylgalactosaminidase OS=Mus musculus OX=10090 GN=Naga PE=1 SV=2;tr|A0A2R8VHC0|A0A2R8VHC0_MOUSE Alpha-galactosidase (Fragment) OS=Mus musculus OX=10090 GN=Naga PE=1 SV=1;tr|Q3UZX5|Q3UZX5_MOUSE Alpha-galactosidase OS=Mus musc			Naga	0	0	0	0	0	0	0	0	0	0	0	0	0	0	0	0	0	0	0	0	0	0	0	0	0	0	0	0	0.00369891	0.00533453	0	0	0.0204969	0.038172	0.0928258	0	0	0	0	0	0	0	0	0	0	0
sp|Q8R2Y2|MUC18_MOUSE Cell surface glycoprotein MUC18 OS=Mus musculus OX=10090 GN=Mcam PE=1 SV=1			Mcam	0	0	0	0	0	0	0	0	0	0	0	0	0	0	0	0	0	0	0	0	0	0	0	0	0	0	0	0.0239068	0.10959	0	0	0	0	0	0	0	0	0	0	0	0	0	0	0	0	0
sp|Q8BJ03|COX15_MOUSE Cytochrome c oxidase assembly protein COX15 homolog OS=Mus musculus OX=10090 GN=Cox15 PE=1 SV=1			Cox15	0	0	0	0	0	0	0	0	0	0	0	0	0	0	0	0	0	0	0	0	0	0	0	0	0	0	0	0	0	0	0	0	0.0251551	0.0938079	0.0710211	0.0481531	0.0462557	0	0	0	0	0	0	0	0	0
sp|O88561|S27A3_MOUSE Solute carrier family 27 member 3 OS=Mus musculus OX=10090 GN=Slc27a3 PE=1 SV=2;tr|G3X8Y7|G3X8Y7_MOUSE Solute carrier family 27 member 3 OS=Mus musculus OX=10090 GN=Slc27a3 PE=1 SV=1;tr|F7CPA3|F7CPA3_MOUSE Solute carrier family 27 mem			Slc27a3	0	0	0	0	0	0	0	0	0	0	0	0	0	0	0	0	0	0	0	0	0	0	0	0	0	0	0	0	0	0	0	0	0	0.526481	0	0	0	0	0	0	0	0	0	0	0	0
sp|Q8BXN7|PPM1K_MOUSE Protein phosphatase 1K, mitochondrial OS=Mus musculus OX=10090 GN=Ppm1k PE=1 SV=1;tr|A0A0N4SVZ5|A0A0N4SVZ5_MOUSE Protein phosphatase 1K, mitochondrial (Fragment) OS=Mus musculus OX=10090 GN=Ppm1k PE=1 SV=1			Ppm1k	0	0	0	0	0	0	0	0	0	0	0	0	0	0	0	0	0	0	0	0	0	0	0	0	0	0	0	0	0	0	0	0	0	0	0	0	0	0	0	0	0.214411	0.262492	0	0	0	0
sp|Q8K0D5|EFGM_MOUSE Elongation factor G, mitochondrial OS=Mus musculus OX=10090 GN=Gfm1 PE=1 SV=1			Gfm1	0	0	0	0	0	0	0	0	0	0	0	0	0	0	0	0	0	0	0	0	0	0	0	0	0	0.000194827	0.000308264	0.000281919	0.0033082	0.0272368	0.0329722	0.0389186	0.0591664	0.0930357	0.182389	0.193581	0.0222024	0.00052028	0	0	0	0	0	0	0	0
sp|A2ATU0|DHTK1_MOUSE Probable 2-oxoglutarate dehydrogenase E1 component DHKTD1, mitochondrial OS=Mus musculus OX=10090 GN=Dhtkd1 PE=1 SV=1			Dhtkd1	0	0	0	0	0	0	0	0	0	0	0	0	0	0	0	0	0	0	0	0	0	0	0	0	0	0	0	0.0140168	0.082567	0	0.0581319	0	0	0.168577	0.221363	0.153649	0	0	0	0	0	0	0	0	0	0
sp|Q9D1I5|MCEE_MOUSE Methylmalonyl-CoA epimerase, mitochondrial OS=Mus musculus OX=10090 GN=Mcee PE=1 SV=1;tr|A0A0U1RQ27|A0A0U1RQ27_MOUSE Methylmalonyl-CoA epimerase, mitochondrial OS=Mus musculus OX=10090 GN=Mcee PE=1 SV=1			Mcee	0	0	0	0	0	0	0	0	0	0	0	0	0	0	0	0	0	0	0	0	0	0	0	0	0	0	0	0	0	0	0	0	0	0	0.263975	0	0.0120791	0	0	0	0	0	0	0	0	0
sp|Q9D2R8|RT33_MOUSE 28S ribosomal protein S33, mitochondrial OS=Mus musculus OX=10090 GN=Mrps33 PE=1 SV=1			Mrps33	0	0	0	0	0	0	0	0	0	0	0	0	0	0	0.385039	0	0	0	0	0	0	0	0	0	0	0	0	0	0	0	0	0	0	0	0	0	0	0	0	0	0	0	0	0	0.186627	0
sp|Q9ET47|ESPN_MOUSE Espin OS=Mus musculus OX=10090 GN=Espn PE=1 SV=2;tr|B1AWQ3|B1AWQ3_MOUSE Espin OS=Mus musculus OX=10090 GN=Espn PE=1 SV=1;tr|B1AWQ4|B1AWQ4_MOUSE Espin OS=Mus musculus OX=10090 GN=Espn PE=1 SV=1;tr|A0A140LJB0|A0A140LJB0_MOUSE Espin OS=Mu			Espn	0	0	0	0	0	0	0	0	0	0	0	0	0	0	0	0	0	0	0	0	0	0	0	0	0	0	0.0544354	0	0.131567	0.0789341	0	0	0	0	0	0.171985	0.173158	0.151344	0	0.114424	0	0	0	0	0	0
sp|P09405|NUCL_MOUSE Nucleolin OS=Mus musculus OX=10090 GN=Ncl PE=1 SV=2			Ncl	0	0	0	0	0	0	0	0	0	0	0	0	0	0	0	0	0	0	0	0	0	0	0	0	0	0	0	0	0	0	0	0	0	0.126066	0.0683766	0	0	0	0	0	0	0	0	0	0	0
sp|Q8BGV0|SYNM_MOUSE Probable asparagine--tRNA ligase, mitochondrial OS=Mus musculus OX=10090 GN=Nars2 PE=1 SV=1;tr|D3YV21|D3YV21_MOUSE Asparagine--tRNA ligase OS=Mus musculus OX=10090 GN=Nars2 PE=1 SV=1			Nars2	0	0	0	0	0	0	0	0	0	0	0	0	0	0	0	0	0	0	0	0	0	0	0	0	0	0	0	0	0	0	0	0	0.0495115	0	0	0	0	0.0255796	0.120837	0	0	0	0	0	0	0
sp|Q148V7|RELCH_MOUSE RAB11-binding protein RELCH OS=Mus musculus OX=10090 GN=Relch PE=1 SV=1;tr|A0A087WSS1|A0A087WSS1_MOUSE RAB11-binding protein RELCH OS=Mus musculus OX=10090 GN=Relch PE=1 SV=1;tr|G3X9J4|G3X9J4_MOUSE RAB11-binding protein RELCH OS=Mus m			Relch	0	0	0	0	0	0	0	0	0	0	0	0	0	0	0	0	0	0	0	0	0	0	0.112808	0	0	0.0632649	0.125933	0	0	0	0	0	0	0	0	0	0	0	0	0	0	0.00836468	0	0	0	0
sp|O35680|RT12_MOUSE 28S ribosomal protein S12, mitochondrial OS=Mus musculus OX=10090 GN=Mrps12 PE=2 SV=1;tr|E9PUY1|E9PUY1_MOUSE 28S ribosomal protein S12, mitochondrial (Fragment) OS=Mus musculus OX=10090 GN=Mrps12 PE=1 SV=1			Mrps12	0	0	0	0	0	0	0	0	0	0	0	0	0	0	0	0	0	0	0	0	0	0	0	0	0	0	0	0	0	0	0	0	0	0	0	0	0	0	0	0	0	0	0.206376	0	0.157374	0
sp|Q9DBL1|ACDSB_MOUSE Short/branched chain specific acyl-CoA dehydrogenase, mitochondrial OS=Mus musculus OX=10090 GN=Acadsb PE=1 SV=1;tr|E9Q5L3|E9Q5L3_MOUSE Short/branched chain-specific acyl-CoA dehydrogenase, mitochondrial OS=Mus musculus OX=10090 GN=Ac			Acadsb	0	0	0	0	0	0	0	0	0	0	0	0	0	0	0	0	0	0	0	0	0	0	0	0	0.000473611	0	0	0	0.000698609	0.00892975	0.0225233	0.0469311	0.00674432	0.00139178	0.00406322	0.00676994	0.014187	0.0803326	0.077779	0.000758789	0.0252416	0.0163041	0.0036875	0.000868132	0	0
sp|Q9D1J3|SARNP_MOUSE SAP domain-containing ribonucleoprotein OS=Mus musculus OX=10090 GN=Sarnp PE=1 SV=3;tr|A0A1W2P6N2|A0A1W2P6N2_MOUSE SAP domain-containing ribonucleoprotein OS=Mus musculus OX=10090 GN=Sarnp PE=1 SV=1;tr|A0A1W2P7G2|A0A1W2P7G2_MOUSE SAP			Sarnp	0	0	0	0	0	0	0	0	0	0	0	0	0	0	0	0	0	0	0	0	0	0	0	0	0	0	0	0	0	0	0	0	0	0	0	0	0	0	0.359493	0	0	0	0	0	0	0
sp|Q7TNG8|LDHD_MOUSE Probable D-lactate dehydrogenase, mitochondrial OS=Mus musculus OX=10090 GN=Ldhd PE=1 SV=1			Ldhd	0	0	0	0	0	0	0	0	0	0	0	0	0	0	0	0	0	0	0	0	0	0	0	0	0	0	0	0	0	0	0	0	0	0	0	0.00383485	0.10111	0.00461594	0.0496729	0.045573	0.0494899	0.00108184	0	0	0	0
tr|A0A2R8VI30|A0A2R8VI30_MOUSE Integrin-associated protein OS=Mus musculus OX=10090 GN=Cd47 PE=1 SV=1;tr|A0A2R8VK70|A0A2R8VK70_MOUSE Integrin-associated protein OS=Mus musculus OX=10090 GN=Cd47 PE=1 SV=1;sp|Q61735|CD47_MOUSE Leukocyte surface antigen CD47			Cd47	0	0	0	0	0	0	0	0	0	0	0	0	0	0	0	0	0	0	0	0	0	0	0	0	0	0	0	0	0	0	0	0	0	0	0.237339	0	0	0	0	0	0	0	0	0	0	0
sp|Q9WV54|ASAH1_MOUSE Acid ceramidase OS=Mus musculus OX=10090 GN=Asah1 PE=1 SV=1			Asah1	0	0	0	0	0	0	0	0	0	0	0	0	0	0	0	0	0	0	0	0	0	0	0	0	0	0	0	0	0	0	0	0	0.0229511	0	0	0.0221282	0.0325592	0.07908	0.169196	0.103624	0	0	0	0	0	0
sp|Q8R1B4|EIF3C_MOUSE Eukaryotic translation initiation factor 3 subunit C OS=Mus musculus OX=10090 GN=Eif3c PE=1 SV=1			Eif3c	0	0	0	0	0	0.0184013	0.0487429	0.12443	0.31977	0.240422	0.204684	0.179856	0.0548538	0.0419676	0.0282064	0	0	0	0.0193978	0	0	0	0	0	0	0	0	0	0	0	0	0	0	0	0.108055	0	0	0	0	0	0	0	0	0	0	0
sp|Q9CXW2|RT22_MOUSE 28S ribosomal protein S22, mitochondrial OS=Mus musculus OX=10090 GN=Mrps22 PE=1 SV=1			Mrps22	0	0	0	0	0	0	0	0	0	0.00552071	0	0.073889	0.0721642	0.130188	0.0648544	0.0498512	0.042809	0.00962199	0.048623	0.0886306	0.174662	0.177428	0.0859957	0.0405578	0.0744154	0	0	0	0	0	0	0	0	0	0	0	0	0	0	0	0	0	0	0	0	0
sp|Q921E2|RAB31_MOUSE Ras-related protein Rab-31 OS=Mus musculus OX=10090 GN=Rab31 PE=1 SV=1;tr|Q3TXV4|Q3TXV4_MOUSE Rab22B OS=Mus musculus OX=10090 GN=Rab31 PE=1 SV=1			Rab31	0	0	0	0	0	0	0	0	0	0	0	0	0	0	0	0	0	0	0	0	0	0	0	0	0	0	0	0	0	0	0	0	0	0	0.0027771	0.00576566	0.0172695	0.0115374	0.0123736	0.011724	0.0341051	0.0144258	0.101893	0.0307524	0.12725	0.0347313
sp|Q9CQL5|RM18_MOUSE 39S ribosomal protein L18, mitochondrial OS=Mus musculus OX=10090 GN=Mrpl18 PE=1 SV=1			Mrpl18	0	0	0	0	0	0	0	0.0764736	0.304722	0.292934	0.292659	0.247541	0.0176694	0	0	0	0	0	0	0	0	0	0	0	0	0	0	0	0	0	0	0	0	0	0	0.199238	0	0	0	0	0	0	0	0	0	0
sp|Q8R2Y3|DOLK_MOUSE Dolichol kinase OS=Mus musculus OX=10090 GN=Dolk PE=1 SV=1			Dolk	0	0	0	0	0	0	0	0	0	0	0	0	0	0	0	0	0	0	0	0	0	0.444709	0	0	0	0	0	0	0	0	0	0	0	0	0	0	0	0	0	0	0	0	0	0	0	0
sp|Q9WU79|PROD_MOUSE Proline dehydrogenase 1, mitochondrial OS=Mus musculus OX=10090 GN=Prodh PE=1 SV=2;tr|A0A0R4J1T9|A0A0R4J1T9_MOUSE Proline dehydrogenase OS=Mus musculus OX=10090 GN=Prodh PE=1 SV=1			Prodh	0	0	0	0	0	0	0	0	0	0	0	0	0	0	0	0	0	0	0	0	0	0	0	0	0	0	0	0	0	0	0	0.08277	0.155112	0.0783751	0.184721	0.0994615	0.0468315	0	0	0	0	0	0	0	0	0
sp|Q924T2|RT02_MOUSE 28S ribosomal protein S2, mitochondrial OS=Mus musculus OX=10090 GN=Mrps2 PE=1 SV=1			Mrps2	0	0	0	0	0	0	0	0	0	0	0	0.00245556	0.0523204	0.164649	0.0617594	0.0616373	0	0	0.00245129	0	0	0	0	0	0	0	0	0	0	0	0	0	0	0	0	0	0	0	0	0	0	0	0	0	0	0
sp|Q9CPZ8|COXM1_MOUSE COX assembly mitochondrial protein homolog OS=Mus musculus OX=10090 GN=Cmc1 PE=1 SV=1			Cmc1	0	0	0	0	0	0	0	0	0	0	0	0	0	0	0	0	0	0	0	0	0	0	0	0	0	0	0	0	0	0	0	0	0	0	0	0	0	0	0	0	0	0	0	0	0.0642858	0.1108
sp|Q8K2M0|RM38_MOUSE 39S ribosomal protein L38, mitochondrial OS=Mus musculus OX=10090 GN=Mrpl38 PE=1 SV=2			Mrpl38	0	0	0	0	0	0	0	0.0167045	0.182083	0.153754	0.115164	0.123446	0.0368942	0.00330537	0.017516	0.00247661	0	0	0	0	0	0	0	0	0	0	0	0	0	0	0	0	0	0	0	0	0	0	0	0	0	0	0	0	0	0
sp|Q61586|GPAT1_MOUSE Glycerol-3-phosphate acyltransferase 1, mitochondrial OS=Mus musculus OX=10090 GN=Gpam PE=1 SV=2;tr|A0A494BA32|A0A494BA32_MOUSE Glycerol-3-phosphate acyltransferase 1, mitochondrial OS=Mus musculus OX=10090 GN=Gpam PE=1 SV=1			Gpam	0	0	0	0	0	0	0	0	0	0	0	0	0	0	0	0	0	0	0.00882322	0	0.023055	0	0.0337358	0.0514321	0.0205414	0.0263701	0.0574269	0.0329635	0.0866293	0.0397481	0.025146	0.0272647	0	0	0	0	0	0	0	0	0	0	0	0	0	0
sp|Q8BGT5|ALAT2_MOUSE Alanine aminotransferase 2 OS=Mus musculus OX=10090 GN=Gpt2 PE=1 SV=1			Gpt2	0	0	0	0	0	0	0	0	0	0	0	0	0	0	0	0	0	0	0	0	0	0	0	0	0	0	0	0	0	0	0	0	0.00155809	0.00245343	0.00346707	0.0292014	0.0288752	0.116463	0.129919	0.110714	0.162606	0.0204873	0	0	0	0
sp|Q8VD66|ABHD4_MOUSE (Lyso)-N-acylphosphatidylethanolamine lipase OS=Mus musculus OX=10090 GN=Abhd4 PE=1 SV=1;tr|Q8C0M2|Q8C0M2_MOUSE (Lyso)-N-acylphosphatidylethanolamine lipase OS=Mus musculus OX=10090 GN=Abhd4 PE=1 SV=1;tr|Q3U7M5|Q3U7M5_MOUSE (Lyso)-N-a			Abhd4	0	0	0	0	0	0	0	0	0	0	0	0	0	0	0	0	0	0	0	0	0	0	0	0	0	0	0	0	0	0	0	0	0	0	0	0.00658823	0.0559572	0.19458	0.134679	0.0342578	0.0413763	0.0311773	0.0458882	0.0184831	0	0
tr|Q5D073|Q5D073_MOUSE Peroxisomal membrane protein 2 OS=Mus musculus OX=10090 GN=Pxmp2 PE=1 SV=1;tr|D6REH1|D6REH1_MOUSE Peroxisomal membrane protein 2 OS=Mus musculus OX=10090 GN=Pxmp2 PE=1 SV=1;sp|P42925|PXMP2_MOUSE Peroxisomal membrane protein 2 OS=Mus			Pxmp2	0	0	0	0	0	0	0	0	0	0	0	0	0	0	0	0	0	0	0	0	0	0	0	0	0	0	0	0	0	0	0	0	0	0	0	0	0.122185	0.0811661	0.0473394	0	0	0	0	0	0	0
sp|P62073|TIM10_MOUSE Mitochondrial import inner membrane translocase subunit Tim10 OS=Mus musculus OX=10090 GN=Timm10 PE=1 SV=1			Timm10	0	0	0	0	0	0	0	0	0	0	0	0	0	0	0	0	0	0	0	0	0	0	0	0	0	0	0	0	0	0	0	0	0	0	0	0	0.181633	0	0	0	0	0	0	0	0	0
sp|Q9D1H6|NDUF4_MOUSE NADH dehydrogenase [ubiquinone] 1 alpha subcomplex assembly factor 4 OS=Mus musculus OX=10090 GN=Ndufaf4 PE=1 SV=1	I	A	Ndufaf4	0	0	0	0	0	0	0	0	0	0	0	0	0	0	0	0	0	0	0	0	0	0	0	0	0	0	0	0	0	0	0	0	0	0	0	0	0	0	0	0	0	0.398962	0	0	0	0
sp|P36552|HEM6_MOUSE Oxygen-dependent coproporphyrinogen-III oxidase, mitochondrial OS=Mus musculus OX=10090 GN=Cpox PE=1 SV=2			Cpox	0	0	0	0	0	0	0	0	0	0	0	0	0	0	0	0	0	0	0	0	0	0	0	0	0	0	0	0	0	0	0.00944079	0.0449709	0.198785	0.159171	0.0389466	0	0	0	0	0	0	0	0	0	0	0
sp|Q9CQT1|MTNA_MOUSE Methylthioribose-1-phosphate isomerase OS=Mus musculus OX=10090 GN=Mri1 PE=1 SV=1;tr|F8WI95|F8WI95_MOUSE Methylthioribose-1-phosphate isomerase (Fragment) OS=Mus musculus OX=10090 GN=Mri1 PE=1 SV=1;tr|F6YY88|F6YY88_MOUSE Methylthioribo			Mri1	0	0	0	0	0	0	0	0	0	0	0	0	0	0	0	0	0	0	0.1858	0	0	0	0	0	0	0	0	0	0	0	0	0	0	0	0	0	0	0	0	0	0	0	0	0	0	0
sp|Q9DAN8|CST12_MOUSE Cystatin-12 OS=Mus musculus OX=10090 GN=Cst12 PE=1 SV=1;tr|E9Q1S9|E9Q1S9_MOUSE Cystatin-12 OS=Mus musculus OX=10090 GN=Cst12 PE=1 SV=1			Cst12	0	0	0	0	0	0	0	0	0	0	0	0	0	0	0	0	0	0	0	0	0	0	0	0	0	0	0	0	0	0	0	0	0	0	0	0	0	0	0	0	0	0.00400577	0.0944633	0.118412	0.0776108	0.0450279
tr|A0A0B4J1E9|A0A0B4J1E9_MOUSE V-set and immunoglobulin domain-containing protein 1 OS=Mus musculus OX=10090 GN=Vsig1 PE=1 SV=1;sp|Q9D2J4|VSIG1_MOUSE V-set and immunoglobulin domain-containing protein 1 OS=Mus musculus OX=10090 GN=Vsig1 PE=1 SV=1			Vsig1	0	0	0	0	0	0	0	0	0	0	0	0	0	0	0	0	0	0	0	0	0	0	0	0	0	0	0	0	0	0	0.00398843	0.215122	0.0976625	0	0	0	0	0	0	0	0	0	0	0	0	0
tr|A0A0A0MQJ8|A0A0A0MQJ8_MOUSE Brain mitochondrial carrier protein 1 OS=Mus musculus OX=10090 GN=Slc25a14 PE=1 SV=1;sp|Q9Z2B2|UCP5_MOUSE Brain mitochondrial carrier protein 1 OS=Mus musculus OX=10090 GN=Slc25a14 PE=1 SV=2			Slc25a14	0	0	0	0	0	0	0	0	0	0	0	0	0	0	0	0	0	0	0	0	0	0	0	0	0	0	0	0	0	0	0	0	0	0.0861041	0.120903	0.083287	0.0250131	0	0	0	0	0	0	0	0	0
sp|Q8VE22|RT23_MOUSE 28S ribosomal protein S23, mitochondrial OS=Mus musculus OX=10090 GN=Mrps23 PE=1 SV=1;tr|F7ARZ1|F7ARZ1_MOUSE 28S ribosomal protein S23, mitochondrial (Fragment) OS=Mus musculus OX=10090 GN=Mrps23 PE=1 SV=1;tr|Q3TI14|Q3TI14_MOUSE 28S ri			Mrps23	0	0	0	0	0	0	0	0	0.00649239	0.00976087	0.0219097	0.0344367	0.0634603	0.180964	0.0422558	0.0450458	0.0504174	0.0993542	0.0634124	0.0293246	0.0211651	0	0	0	0	0	0	0	0	0	0	0	0	0	0.0149947	0	0	0	0	0	0.0254911	0.0936188	0.120483	0.101859	0.034526	0
sp|Q9CQ06|RM24_MOUSE 39S ribosomal protein L24, mitochondrial OS=Mus musculus OX=10090 GN=Mrpl24 PE=1 SV=1			Mrpl24	0	0	0	0	0	0	0	0.0769478	0.145369	0.306661	0.311928	0	0	0	0	0	0	0	0	0	0	0	0	0	0	0	0	0	0	0	0	0	0	0	0	0	0	0	0	0	0	0	0	0	0	0
sp|Q9QZH6|ECSIT_MOUSE Evolutionarily conserved signaling intermediate in Toll pathway, mitochondrial OS=Mus musculus OX=10090 GN=Ecsit PE=1 SV=2;tr|A0A0R4J174|A0A0R4J174_MOUSE Evolutionarily conserved signaling intermediate in Toll pathway, mitochondrial O	I	A	Ecsit	0	0	0	0	0	0	0	0	0	0	0	0	0.00556605	0.0040932	0	0.00418535	0.0353935	0.0883137	0.00484573	0.00477976	0.032177	0.130086	0.228546	0.0569787	0.020285	0	0	0	0	0	0	0	0	0	0.0188539	0	0	0	0	0	0	0	0	0	0	0
tr|Q5NCU4|Q5NCU4_MOUSE Osteonectin OS=Mus musculus OX=10090 GN=Sparc PE=1 SV=1;tr|A0A1L1SSH9|A0A1L1SSH9_MOUSE Osteonectin OS=Mus musculus OX=10090 GN=Sparc PE=1 SV=1;sp|P07214|SPRC_MOUSE SPARC OS=Mus musculus OX=10090 GN=Sparc PE=1 SV=1			Sparc	0	0	0	0	0	0	0	0	0	0	0	0	0	0	0	0	0	0	0	0	0	0	0	0	0	0	0	0	0	0	0	0	0	0	0	0	0	0.3707	0	0	0	0.0440053	0.199226	0	0	0
sp|P97287|MCL1_MOUSE Induced myeloid leukemia cell differentiation protein Mcl-1 homolog OS=Mus musculus OX=10090 GN=Mcl1 PE=1 SV=3			Mcl1	0	0	0	0	0	0	0	0	0	0	0	0	0	0	0	0	0	0	0	0	0	0	0	0	0	0	0	0	0	0	0	0	0	0	0	0	0.181904	0	0.149677	0.218726	0.192966	0	0	0	0	0
sp|Q9DCC7|ISC2B_MOUSE Isochorismatase domain-containing protein 2B OS=Mus musculus OX=10090 GN=Isoc2b PE=1 SV=1			Isoc2b	0	0	0	0	0	0	0	0	0	0	0	0	0	0	0	0	0	0	0	0	0	0	0	0	0	0	0	0	0	0	0	0	0	0.0616146	0.0879822	0.0718574	0	0	0	0	0	0	0	0	0	0
sp|P29533|VCAM1_MOUSE Vascular cell adhesion protein 1 OS=Mus musculus OX=10090 GN=Vcam1 PE=1 SV=1;tr|Q3UPN1|Q3UPN1_MOUSE Vascular cell adhesion protein 1 OS=Mus musculus OX=10090 GN=Vcam1 PE=1 SV=1;tr|A0A0G2JFP9|A0A0G2JFP9_MOUSE Vascular cell adhesion pro			Vcam1	0	0	0	0	0	0	0	0	0	0	0	0	0	0	0	0	0	0	0	0	0	0	0	0	0	0.0164325	0.0659441	0.0590357	0.0288274	0.014131	0.0163635	0.0819536	0.0322199	0	0.0605798	0.180396	0	0	0	0	0	0	0	0	0	0
sp|Q8CD10|MICU2_MOUSE Calcium uptake protein 2, mitochondrial OS=Mus musculus OX=10090 GN=Micu2 PE=1 SV=2			Micu2	0	0	0	0	0	0	0	0	0	0	0	0	0	0	0	0	0	0	0	0	0	0	0	0.00406017	0.0130171	0.180861	0.0101258	0	0.31897	0	0	0.0203902	0	0	0	0	0	0	0	0	0	0	0	0	0	0
sp|Q8VCE1|DJC28_MOUSE DnaJ homolog subfamily C member 28 OS=Mus musculus OX=10090 GN=Dnajc28 PE=1 SV=2;tr|E9Q1L7|E9Q1L7_MOUSE DnaJ homolog subfamily C member 28 OS=Mus musculus OX=10090 GN=Dnajc28 PE=1 SV=1			Dnajc28	0	0	0	0	0	0	0	0	0	0	0	0	0	0	0	0	0.401796	0	0	0	0	0	0	0	0	0	0	0	0	0	0	0	0	0	0	0	0	0	0	0	0	0	0	0	0	0
sp|Q9DBS1|TMM43_MOUSE Transmembrane protein 43 OS=Mus musculus OX=10090 GN=Tmem43 PE=1 SV=1			Tmem43	0	0	0	0	0	0	0	0	0	0	0	0	0	0	0	0	0	0	0	0	0	0	0	0	0	0	0	0	0	0	0	0	0	0	0	0.208253	0	0	0	0	0	0	0	0	0	0
tr|A0A0R4J081|A0A0R4J081_MOUSE Complex I intermediate-associated protein 30, mitochondrial OS=Mus musculus OX=10090 GN=Ndufaf1 PE=1 SV=1;tr|A2AQ17|A2AQ17_MOUSE Complex I intermediate-associated protein 30, mitochondrial OS=Mus musculus OX=10090 GN=Ndufaf1	I	A	Ndufaf1	0	0	0	0	0	0	0	0	0	0	0	0	0	0	0	0	0.0151435	0	0	0	0	0.151451	0.210439	0	0	0	0	0	0	0	0	0	0	0	0	0	0	0	0	0	0	0	0	0	0	0
sp|Q8VDP6|CDIPT_MOUSE CDP-diacylglycerol--inositol 3-phosphatidyltransferase OS=Mus musculus OX=10090 GN=Cdipt PE=1 SV=1;tr|A0A0U1RNI6|A0A0U1RNI6_MOUSE CDP-diacylglycerol--inositol 3-phosphatidyltransferase OS=Mus musculus OX=10090 GN=Cdipt PE=1 SV=1;tr|A0			Cdipt	0	0	0	0	0	0	0	0	0	0	0	0	0	0	0	0	0	0	0	0	0	0	0	0	0	0	0	0	0	0	0	0	0.0739259	0.153208	0	0	0	0	0	0	0	0	0	0	0	0
sp|O55125|NIPS1_MOUSE Protein NipSnap homolog 1 OS=Mus musculus OX=10090 GN=Nipsnap1 PE=1 SV=1			Nipsnap1	0	0	0	0	0	0	0	0	0	0	0	0	0	0	0	0	0	0	0	0	0	0	0	0	0	0	0	0.120428	0	0.143211	0	0	0	0.384636	0	0	0	0	0	0	0	0	0	0	0	0
sp|Q3TIU4|PDE12_MOUSE 2,5-phosphodiesterase 12 OS=Mus musculus OX=10090 GN=Pde12 PE=1 SV=2			Pde12	0	0	0	0	0	0	0	0	0	0	0	0	0	0	0	0	0	0	0	0	0	0	0	0	0	0	0	0	0	0	0	0	0	0	0	0.418834	0	0	0	0	0.130934	0	0	0	0	0
sp|Q9WV96|T10B_MOUSE Mitochondrial import inner membrane translocase subunit Tim10 B OS=Mus musculus OX=10090 GN=Timm10b PE=1 SV=1;tr|A0A1B0GRP8|A0A1B0GRP8_MOUSE Mitochondrial import inner membrane translocase subunit Tim10 B OS=Mus musculus OX=10090 GN=Ti			Timm10b	0	0	0	0	0	0	0	0	0	0	0	0	0	0	0	0	0	0	0	0	0	0	0	0	0	0.350344	0	0	0	0	0	0	0	0	0	0	0	0	0	0	0	0	0	0	0	0
sp|Q7TSQ8|PDPR_MOUSE Pyruvate dehydrogenase phosphatase regulatory subunit, mitochondrial OS=Mus musculus OX=10090 GN=Pdpr PE=1 SV=1;tr|D6RD07|D6RD07_MOUSE Pyruvate dehydrogenase phosphatase regulatory subunit, mitochondrial OS=Mus musculus OX=10090 GN=Pdp			Pdpr	0	0	0	0	0	0	0	0	0	0	0	0	0	0	0	0	0	0	0	0	0	0	0	0	0	0	0	0	0	0	7.61856e-05	0	0.00128434	0.00154487	0.00450832	0.00519508	0.010055	0.260025	0.00368989	0	0	0	0	0	0	0
sp|Q91YM4|FAKD4_MOUSE FAST kinase domain-containing protein 4 OS=Mus musculus OX=10090 GN=Tbrg4 PE=1 SV=1;tr|E9PUT1|E9PUT1_MOUSE FAST kinase domain-containing protein 4 OS=Mus musculus OX=10090 GN=Tbrg4 PE=1 SV=1			Tbrg4	0	0	0	0	0	0	0	0	0	0	0	0	0	0	0	0	0	0	0	0	0	0	0	0	0	0	0	0	0.0108594	0.0112548	0	0.0153168	0.0547102	0.241406	0.103744	0.0931985	0.126249	0.0495065	0.0225661	0	0	0	0	0	0	0
sp|Q9QXT0|CNPY2_MOUSE Protein canopy homolog 2 OS=Mus musculus OX=10090 GN=Cnpy2 PE=1 SV=1;tr|A0A1W2P729|A0A1W2P729_MOUSE Protein canopy homolog 2 (Fragment) OS=Mus musculus OX=10090 GN=Cnpy2 PE=1 SV=1			Cnpy2	0	0	0	0	0	0	0	0	0	0	0	0	0	0	0	0	0	0	0	0	0	0	0	0	0	0	0	0	0	0	0	0	0	0	0	0	0	0	0	0	0	0	0	0	0	0.275977
sp|Q99M07|COA5_MOUSE Cytochrome c oxidase assembly factor 5 OS=Mus musculus OX=10090 GN=Coa5 PE=1 SV=1			Coa5	0	0	0	0	0	0	0	0	0	0	0	0	0	0	0	0	0	0	0	0	0	0	0	0	0	0	0	0	0	0	0	0	0	0	0	0	0	0	0	0	0	0	0	0	0	0.217935
sp|Q8CFX1|G6PE_MOUSE GDH/6PGL endoplasmic bifunctional protein OS=Mus musculus OX=10090 GN=H6pd PE=1 SV=2;tr|A2A7A7|A2A7A7_MOUSE GDH/6PGL endoplasmic bifunctional protein OS=Mus musculus OX=10090 GN=H6pd PE=1 SV=1			H6pd	0	0	0	0	0	0	0	0	0	0	0	0	0	0	0	0	0	0	0	0	0	0	0	0	0	0	0	0.0106522	0.171704	0.0789872	0	0	0	0	0	0	0	0	0	0	0	0	0	0	0	0
sp|O35114|SCRB2_MOUSE Lysosome membrane protein 2 OS=Mus musculus OX=10090 GN=Scarb2 PE=1 SV=3			Scarb2	0	0	0	0	0	0	0	0	0	0	0	0	0	0	0	0	0	0	0	0	0	0	0	0	0	0	0	0	0	0	0	0	0.247526	0	0	0	0	0	0	0	0	0	0	0	0	0
sp|Q9DB25|ALG5_MOUSE Dolichyl-phosphate beta-glucosyltransferase OS=Mus musculus OX=10090 GN=Alg5 PE=1 SV=1;tr|D6RCG2|D6RCG2_MOUSE Dolichyl-phosphate beta-glucosyltransferase OS=Mus musculus OX=10090 GN=Alg5 PE=1 SV=1			Alg5	0	0	0	0	0	0	0	0	0	0	0	0	0	0	0	0	0	0	0	0	0	0	0	0	0	0	0	0	0	0	0	0	0	0	0	0	0	0.217126	0.1309	0	0	0	0	0	0	0
sp|P70372|ELAV1_MOUSE ELAV-like protein 1 OS=Mus musculus OX=10090 GN=Elavl1 PE=1 SV=2			Elavl1	0	0	0	0	0	0	0	0	0	0	0	0	0	0	0	0	0	0	0	0	0	0	0	0	0	0	0	0	0	0	0	0	0	0	0	0	0	0	0	0	0	0	0.428521	0	0	0
sp|P60603|ROMO1_MOUSE Reactive oxygen species modulator 1 OS=Mus musculus OX=10090 GN=Romo1 PE=2 SV=1			Romo1	0	0	0	0	0	0	0	0	0	0	0	0	0	0	0	0	0	0	0	0	0	0	0	0	0	0	0	0	0	0	0	0	0	0	0	0	0.0801002	0.0786486	0.0812168	0	0	0.0280439	0.0221968	0.0229141	0.0329898	0.0473757
sp|Q9CQU0|TXD12_MOUSE Thioredoxin domain-containing protein 12 OS=Mus musculus OX=10090 GN=Txndc12 PE=1 SV=1			Txndc12	0	0	0	0	0	0	0	0	0	0	0	0	0	0	0	0	0	0	0	0	0	0	0	0	0	0	0	0	0	0	0	0	0	0	0	0	0	0	0	0	0	0	0	0.00927269	0.0176338	0.19697
sp|Q8R189|PAQRA_MOUSE Monocyte to macrophage differentiation factor 2 OS=Mus musculus OX=10090 GN=Mmd2 PE=2 SV=1			Mmd2	0	0	0	0	0	0	0	0	0	0	0	0	0	0	0	0	0	0	0	0	0	0	0	0	0	0	0	0	0	0	0	0	0	0	0	0.456349	0	0	0	0	0	0	0	0	0	0
sp|P58064|RT06_MOUSE 28S ribosomal protein S6, mitochondrial OS=Mus musculus OX=10090 GN=Mrps6 PE=1 SV=3;tr|A0A338P7H3|A0A338P7H3_MOUSE Predicted gene, 49711 OS=Mus musculus OX=10090 GN=Gm49711 PE=3 SV=1			Mrps6	0	0	0	0	0	0	0	0	0	0	0	0.102688	0.200886	0.103296	0.0798967	0.0551766	0.0564115	0	0.102054	0	0	0.420722	0.251179	0.123384	0.15352	0	0	0	0	0	0	0	0	0	0	0	0	0	0	0	0	0	0	0	0	0
tr|I7HJS2|I7HJS2_MOUSE Tafazzin family protein OS=Mus musculus OX=10090 GN=Taz PE=1 SV=1;tr|J3JS92|J3JS92_MOUSE Tafazzin family protein OS=Mus musculus OX=10090 GN=Taz PE=1 SV=1;tr|Q91WF0|Q91WF0_MOUSE Tafazzin family protein OS=Mus musculus OX=10090 GN=Taz			Taz	0	0	0	0	0	0	0	0	0	0	0	0	0	0	0	0	0	0	0	0	0	0	0	0	0	0	0	0	0	0	0	0	0	0	0	0	0	0	0	0	0	0.326184	0.475986	0	0	0
sp|Q9R013|CATF_MOUSE Cathepsin F OS=Mus musculus OX=10090 GN=Ctsf PE=1 SV=1			Ctsf	0	0	0	0	0	0	0	0	0	0	0	0	0	0	0	0	0	0	0	0	0	0	0	0	0	0	0	0	0	0	0	0	0	0	0	0	0	0	0	0	0	0	0	0.355586	0	0
sp|P48036|ANXA5_MOUSE Annexin A5 OS=Mus musculus OX=10090 GN=Anxa5 PE=1 SV=1			Anxa5	0	0	0	0	0	0	0	0	0	0	0	0	0	0	0	0	0	0	0	0	0	0	0	0	0	0	0	0	0	0	0	0	0	0	0	0	0	0	0	0	0	0	0	0	0.237453	0
tr|A0A1Y7VK19|A0A1Y7VK19_MOUSE Iron-sulfur cluster assembly 2 homolog, mitochondrial (Fragment) OS=Mus musculus OX=10090 GN=Isca2 PE=1 SV=1;sp|Q9DCB8|ISCA2_MOUSE Iron-sulfur cluster assembly 2 homolog, mitochondrial OS=Mus musculus OX=10090 GN=Isca2 PE=1 S			Isca2	0	0	0	0	0	0	0	0	0	0	0	0	0	0	0	0	0	0	0	0	0	0	0	0	0	0	0	0	0	0	0	0	0	0	0	0	0	0.00706866	0.00415518	0.00531407	0.0298991	0.0135522	0.00201583	0.0035034	0.0980632	0.292146
tr|Q504M2|Q504M2_MOUSE Pyruvate dehyrogenase phosphatase catalytic subunit 2 OS=Mus musculus OX=10090 GN=Pdp2 PE=1 SV=1			Pdp2	0	0	0	0	0	0	0	0	0	0	0	0	0	0	0	0	0	0	0	0	0	0	0	0	0	0	0	0	0	0	0	0	0	0	0	0	0	0	0	0	0.134119	0.192877	0	0	0	0
tr|E9PZF7|E9PZF7_MOUSE Solute carrier family 25, member 53 OS=Mus musculus OX=10090 GN=Slc25a53 PE=1 SV=1;tr|A2AF28|A2AF28_MOUSE Solute carrier family 25, member 53 OS=Mus musculus OX=10090 GN=Slc25a53 PE=1 SV=1;tr|A2AF35|A2AF35_MOUSE Solute carrier family			Slc25a53	0	0	0	0	0	0	0	0	0	0	0	0	0	0	0	0	0	0	0	0	0	0	0	0	0	0	0	0	0	0	0	0	0.0421952	0.182165	0.248257	0	0	0	0	0	0	0	0	0	0	0
sp|E9Q0C6|K1210_MOUSE Acrosomal protein KIAA1210 OS=Mus musculus OX=10090 GN=Kiaa1210 PE=1 SV=1			Kiaa1210	0	0	0	0	0	0	0	0	0	0	0	0	0	0	0	0	0	0	0	0	0	0.00617983	0	0	0.0137697	0.0116372	0.0393284	0.0252069	0	0.00764634	0	0.00935211	0.0477785	0.0653906	0.334402	0.189993	0.102667	0.100691	0.176296	0.0554399	0.0755364	0.0584928	0.0482028	0.0219689	0.0173812	0.0060196
sp|P47199|QOR_MOUSE Quinone oxidoreductase OS=Mus musculus OX=10090 GN=Cryz PE=1 SV=1;tr|A0A0A6YXR4|A0A0A6YXR4_MOUSE Quinone oxidoreductase (Fragment) OS=Mus musculus OX=10090 GN=Cryz PE=1 SV=5;tr|A0A0A6YVS7|A0A0A6YVS7_MOUSE Quinone oxidoreductase (Fragmen			Cryz	0	0	0	0	0	0	0	0	0	0	0	0	0	0	0	0	0	0	0	0	0	0	0	0	0	0	0	0	0	0	0	0	0	0	0.177561	0.113519	0.0809297	0	0	0	0	0	0	0	0	0
sp|Q8R0Y8|S2542_MOUSE Mitochondrial coenzyme A transporter SLC25A42 OS=Mus musculus OX=10090 GN=Slc25a42 PE=1 SV=1			Slc25a42	0	0	0	0	0	0	0	0	0	0	0	0	0	0	0	0	0	0	0	0	0	0	0	0	0	0	0	0	0	0	0	0	0	0	0.0305281	0.0308601	0	0	0	0.173999	0	0.321997	0.116537	0	0	0
sp|Q8R3K3|PTCD2_MOUSE Pentatricopeptide repeat-containing protein 2, mitochondrial OS=Mus musculus OX=10090 GN=Ptcd2 PE=1 SV=1			Ptcd2	0	0	0	0	0	0	0	0	0	0	0	0	0	0	0	0	0	0	0	0	0	0	0	0	0	0	0	0	0	0	0	0	0	0	0	0	0	0	0	0	0.306406	0.27783	0	0	0	0
sp|O35459|ECH1_MOUSE Delta(3,5)-Delta(2,4)-dienoyl-CoA isomerase, mitochondrial OS=Mus musculus OX=10090 GN=Ech1 PE=1 SV=1;tr|F7B227|F7B227_MOUSE Delta(3,5)-Delta(2,4)-dienoyl-CoA isomerase, mitochondrial (Fragment) OS=Mus musculus OX=10090 GN=Ech1 PE=1 SV			Ech1	0	0	0	0	0	0	0	0	0	0	0	0	0	0	0	0	0	0	0	0	0	0.000404099	0.00113427	0.00411013	0.0643914	0.203098	0.255896	0.0599786	0.0206921	0	0	0	0	0	0	0	0	0	0	0	0	0	0	0.000511714	0	0
sp|Q9D773|RM02_MOUSE 39S ribosomal protein L2, mitochondrial OS=Mus musculus OX=10090 GN=Mrpl2 PE=1 SV=1;tr|B1B1D8|B1B1D8_MOUSE 39S ribosomal protein L2, mitochondrial OS=Mus musculus OX=10090 GN=Mrpl2 PE=1 SV=1;tr|B1B1D7|B1B1D7_MOUSE 39S ribosomal protein			Mrpl2	0	0	0	0	0	0	0	0.0375501	0.0728467	0.038083	0	0	0	0	0	0	0	0	0	0	0	0	0	0	0	0	0	0	0	0	0	0	0	0	0	0	0	0	0	0	0.340933	0.296872	0.177632	0	0	0
sp|Q9DC51|GNAI3_MOUSE Guanine nucleotide-binding protein G(i) subunit alpha-3 OS=Mus musculus OX=10090 GN=Gnai3 PE=1 SV=3			Gnai3	0	0	0	0	0	0	0	0	0	0	0	0	0	0	0	0	0	0	0	0	0	0	0	0	0	0	0	0	0.041189	0	0	0	0.106192	0.408269	0	0	0	0	0	0	0	0.0744875	0	0	0	0
sp|O35972|RM23_MOUSE 39S ribosomal protein L23, mitochondrial OS=Mus musculus OX=10090 GN=Mrpl23 PE=1 SV=1;tr|A0A1B0GSZ9|A0A1B0GSZ9_MOUSE 39S ribosomal protein L23, mitochondrial OS=Mus musculus OX=10090 GN=Mrpl23 PE=1 SV=1;tr|A0A1B0GQZ1|A0A1B0GQZ1_MOUSE 3			Mrpl23	0	0	0	0	0	0	0.0913551	0.120064	0.20891	0.191362	0.132068	0.0484558	0	0	0	0	0	0	0	0	0	0	0.00886165	0.0694324	0.0514476	0.0267662	0.0351974	0	0	0	0	0	0	0	0	0	0	0	0	0	0	0	0	0	0	0
sp|Q9D8B6|F210B_MOUSE Protein FAM210B, mitochondrial OS=Mus musculus OX=10090 GN=Fam210b PE=1 SV=3			Fam210b	0	0	0	0	0	0	0	0	0	0	0	0	0	0	0	0	0	0	0	0	0	0	0	0	0	0	0	0	0	0.0437511	0	0	0.142411	0	0.236143	0.21038	0.0155869	0.2407	0.226201	0.267161	0	0	0	0	0.146438	0.024137
sp|Q8JZU2|TXTP_MOUSE Tricarboxylate transport protein, mitochondrial OS=Mus musculus OX=10090 GN=Slc25a1 PE=1 SV=1;tr|F6VVY4|F6VVY4_MOUSE Tricarboxylate transport protein, mitochondrial (Fragment) OS=Mus musculus OX=10090 GN=Slc25a1 PE=1 SV=1			Slc25a1	0	0	0	0	0.00137068	0.000114699	0.00198497	0.00161408	0.00134851	0.0012412	0.00314207	0.00220034	0.00120287	0.000115	0	0	0.000898176	0	0.00116027	0.000161446	0.000169997	0.00104579	0.00155285	0.00017407	0.00101899	0.000258436	0.00205635	0.00261582	0.00875692	0.0066261	0.00868019	0.0803507	0.181384	0.335886	0.120803	0.027445	0	0.000650089	0	0	0	0.000550152	0	0	0	0
sp|Q8C3X2|CC90B_MOUSE Coiled-coil domain-containing protein 90B, mitochondrial OS=Mus musculus OX=10090 GN=Ccdc90b PE=1 SV=1			Ccdc90b	0	0	0	0	0	0	0	0	0	0	0	0	0	0	0	0	0	0	0	0	0	0.305914	0	0	0	0	0	0	0.0331471	0	0	0	0.114971	0.0533974	0.0231235	0	0	0.0366299	0	0	0.0230146	0	0	0	0.0643601	0.0592606
sp|Q3TYS2|CYBC1_MOUSE Cytochrome b-245 chaperone 1 OS=Mus musculus OX=10090 GN=Cybc1 PE=1 SV=2;tr|X1WI15|X1WI15_MOUSE Essential for reactive oxygen species protein (Fragment) OS=Mus musculus OX=10090 GN=Cybc1 PE=1 SV=7;tr|A0A0A0MQK0|A0A0A0MQK0_MOUSE Essent			Cybc1	0	0	0	0	0	0	0	0	0	0	0	0	0	0	0	0	0	0	0	0	0	0	0	0	0	0	0	0	0	0	0	0	0	0	0	0	0	0.455738	0	0	0	0	0	0	0	0
sp|O88792|JAM1_MOUSE Junctional adhesion molecule A OS=Mus musculus OX=10090 GN=F11r PE=1 SV=2			F11r	0	0	0	0	0	0	0	0	0	0	0	0	0	0	0	0	0	0	0	0	0	0	0	0	0	0	0	0	0	0	0	0	0	0	0	0.173548	0.16895	0	0	0	0	0	0	0	0	0
sp|Q80ZS3|RT26_MOUSE 28S ribosomal protein S26, mitochondrial OS=Mus musculus OX=10090 GN=Mrps26 PE=1 SV=1			Mrps26	0	0	0	0	0	0	0	0	0	0.0349663	0.0909346	0.190711	0.12388	0.184827	0.138062	0.0103624	0.0156681	0.042394	0.0214562	0.0161231	0.272396	0.240296	0.0198498	0.0582011	0.0235035	0.0163029	0	0	0	0	0	0	0	0	0	0	0	0	0	0	0	0	0	0	0	0
sp|Q8BFP9|PDK1_MOUSE [Pyruvate dehydrogenase (acetyl-transferring)] kinase isozyme 1, mitochondrial OS=Mus musculus OX=10090 GN=Pdk1 PE=1 SV=2			Pdk1	0	0	0	0	0	0	0	0	0	0	0	0	0	0	0	0	0	0	0	0	0	0	0	0	0	0	0	0	0.0718805	0.0701817	0.0645768	0.0409262	0.113399	0.205375	0.204263	0.226483	0.165415	0.0373897	0.18394	0.0494692	0.214172	0.147659	0	0	0	0
sp|Q9D8Y1|T126A_MOUSE Transmembrane protein 126A OS=Mus musculus OX=10090 GN=Tmem126a PE=1 SV=1;tr|D6RG44|D6RG44_MOUSE Transmembrane protein 126A OS=Mus musculus OX=10090 GN=Tmem126a PE=1 SV=1	I	A	Tmem126a	0	0	0	0	0	0	0	0	0	0	0	0	0	0	0	0	0	0	0	0	0	0	0	0	0	0	0	0	0	0	0	0	0	0	0	0	0.275193	0.155857	0	0	0	0	0	0	0.0267068	0
tr|A0A0R3P9C4|A0A0R3P9C4_MOUSE Small integral membrane protein 4 OS=Mus musculus OX=10090 GN=Smim4 PE=1 SV=1;sp|Q8C1Q6|SMIM4_MOUSE Small integral membrane protein 4 OS=Mus musculus OX=10090 GN=Smim4 PE=1 SV=2			Smim4	0	0	0	0	0	0	0	0	0	0	0	0	0	0	0	0	0	0	0	0	0	0	0	0	0	0	0	0	0	0	0	0	0	0	0	0	0	0	0	0	0	0	0.173899	0	0.206129	0.114233
sp|P40237|CD82_MOUSE CD82 antigen OS=Mus musculus OX=10090 GN=Cd82 PE=1 SV=1;tr|A2AIJ1|A2AIJ1_MOUSE Tetraspanin (Fragment) OS=Mus musculus OX=10090 GN=Cd82 PE=1 SV=1			Cd82	0	0	0	0	0	0	0	0	0	0	0	0	0	0	0	0	0	0	0	0	0	0	0	0	0	0	0	0	0	0	0	0	0	0	0.494031	0	0	0	0	0	0	0	0	0	0	0
sp|Q9D0L4|ADCK1_MOUSE AarF domain-containing protein kinase 1 OS=Mus musculus OX=10090 GN=Adck1 PE=1 SV=1			Adck1	0	0	0	0	0	0	0	0	0	0	0	0	0	0	0	0	0	0	0	0	0	0	0	0	0	0	0	0	0	0	0	0	0	0.0142461	0.109288	0.293347	0.163628	0.168234	0	0	0	0	0	0	0	0
sp|Q99JR1|SFXN1_MOUSE Sideroflexin-1 OS=Mus musculus OX=10090 GN=Sfxn1 PE=1 SV=3			Sfxn1	0	0	0.000130008	0.000588103	0.00091765	0.00107636	0.00102511	0.000805235	0.000426348	0.000601162	0.000855868	0.000877427	0.000158719	0	0.000156227	0.000263829	0.000613789	0	0.000220356	0.000153498	0	0.000263866	0.000603379	0.000646005	0.000908195	0.000720138	0.00153239	0.00253416	0.00918112	0.0140837	0.0213774	0.0577169	0.0814228	0.178122	0.165639	0.0524534	0.00728669	0	0	0	0.00100275	0	0.00257983	0	0	0
sp|P23953|EST1C_MOUSE Carboxylesterase 1C OS=Mus musculus OX=10090 GN=Ces1c PE=1 SV=4			Ces1c	0	0	0	0	0	0	0	0	0	0	0	0	0	0	0	0	0	0	0	0	0	0	0	0	0	0	0	0	0	0	0	0	0	0	0	0	0	0	0	0	0.0583795	0.207995	0	0	0	0
sp|Q9D8P4|RM17_MOUSE 39S ribosomal protein L17, mitochondrial OS=Mus musculus OX=10090 GN=Mrpl17 PE=1 SV=1;tr|A0A1B0GSV1|A0A1B0GSV1_MOUSE 39S ribosomal protein L17, mitochondrial (Fragment) OS=Mus musculus OX=10090 GN=Mrpl17 PE=1 SV=1			Mrpl17	0	0	0	0	0	0	0	0.446378	0.122866	0	0.472067	0	0	0	0	0	0	0	0	0	0	0	0	0	0	0	0	0	0	0	0	0	0	0	0	0	0	0	0	0	0	0	0	0	0	0
sp|Q99L43|CDS2_MOUSE Phosphatidate cytidylyltransferase 2 OS=Mus musculus OX=10090 GN=Cds2 PE=1 SV=1;tr|A2AMQ5|A2AMQ5_MOUSE Phosphatidate cytidylyltransferase OS=Mus musculus OX=10090 GN=Cds2 PE=1 SV=1;tr|F6S4G2|F6S4G2_MOUSE Phosphatidate cytidylyltransfer			Cds2	0	0	0	0	0	0	0	0	0	0	0	0	0	0	0	0	0	0	0	0	0	0.00873976	0.022522	0	0	0.208708	0.0216778	0.121246	0.0684672	0	0	0	0	0	0	0	0	0	0	0	0	0	0	0	0	0
sp|P14824|ANXA6_MOUSE Annexin A6 OS=Mus musculus OX=10090 GN=Anxa6 PE=1 SV=3;tr|F8WIT2|F8WIT2_MOUSE Annexin OS=Mus musculus OX=10090 GN=Anxa6 PE=1 SV=1			Anxa6	0	0	0	0	0	0	0	0	0	0	0	0	0	0	0	0	0	0	0	0	0	0	0	0	0.104077	0	0	0	0	0	0	0	0	0	0	0	0	0.406042	0	0	0	0	0	0	0	0
sp|Q61391|NEP_MOUSE Neprilysin OS=Mus musculus OX=10090 GN=Mme PE=1 SV=3			Mme	0	0	0	0	0	0	0	0	0	0	0	0	0	0	0	0	0	0	0	0	0	0	0	0	0	0	0.27403	0	0	0	0	0	0	0	0	0	0	0	0	0	0	0	0	0	0	0
sp|Q9EQI8|RM46_MOUSE 39S ribosomal protein L46, mitochondrial OS=Mus musculus OX=10090 GN=Mrpl46 PE=1 SV=1			Mrpl46	0	0	0	0	0	0	0	0	0	0	0	0	0	0	0	0	0	0	0	0	0	0	0	0	0	0	0	0.00357623	0	0	0.0121786	0.0483099	0.228847	0.16454	0.234494	0.05843	0.00432681	0	0	0	0	0	0	0	0	0
sp|P09411|PGK1_MOUSE Phosphoglycerate kinase 1 OS=Mus musculus OX=10090 GN=Pgk1 PE=1 SV=4;tr|S4R2M7|S4R2M7_MOUSE Phosphoglycerate kinase OS=Mus musculus OX=10090 GN=Pgk1 PE=1 SV=1			Pgk1	0	0	0	0	0	0	0	0	0	0	0	0	0	0	0	0	0	0	0	0	0	0	0	0	0	0	0	0	0	0	0	0	0	0	0	0	0	0.145937	0.0566391	0.154714	0.248207	0	0	0	0	0
sp|Q9EQ06|DHB11_MOUSE Estradiol 17-beta-dehydrogenase 11 OS=Mus musculus OX=10090 GN=Hsd17b11 PE=1 SV=1			Hsd17b11	0	0	0	0	0	0	0	0	0	0	0	0	0	0	0	0	0	0	0	0	0	0	0	0	0	0	0	0	0	0.0141869	0.0149328	0.0474275	0.0916667	0.086263	0.0705844	0.0842013	0.0669642	0.0161604	0	0	0	0	0	0	0	0
sp|Q9JIK9|RT34_MOUSE 28S ribosomal protein S34, mitochondrial OS=Mus musculus OX=10090 GN=Mrps34 PE=1 SV=1			Mrps34	0	0	0	0	0	0	0	0	0	0.0394238	0.0187715	0.201415	0.137426	0.183329	0.180099	0.0713391	0.0261791	0.0820858	0.141005	0.0957439	0.371442	0.145795	0.254318	0.0484216	0.152521	0	0	0	0	0	0	0	0	0	0	0	0	0	0	0	0	0	0	0	0	0
sp|Q6P8J7|KCRS_MOUSE Creatine kinase S-type, mitochondrial OS=Mus musculus OX=10090 GN=Ckmt2 PE=1 SV=1			Ckmt2	0	0	0	0	0	0	0	0	0	0	0	0	0	0	0	0	0.159722	0	0	0.237162	0.805034	0	0	0	0.278824	0	0	0	0	0	0	0	0	0	0	0	0	0	0	0	0	0	0	0	0	0
sp|P03893|NU2M_MOUSE NADH-ubiquinone oxidoreductase chain 2 OS=Mus musculus OX=10090 GN=Mtnd2 PE=1 SV=2	I	ND2	Mtnd2	0	0	0	0	0	0.0127188	0.0111068	0	0.015312	0.0288289	0.0712472	0.147398	0	0	0	0	0	0	0	0	0	0	0	0	0	0	0	0	0	0	0	0	0	0	0	0	0	0	0	0	0	0	0	0	0	0
sp|Q8BXZ1|TMX3_MOUSE Protein disulfide-isomerase TMX3 OS=Mus musculus OX=10090 GN=Tmx3 PE=1 SV=2;tr|A0A494BB11|A0A494BB11_MOUSE Protein disulfide-isomerase TMX3 OS=Mus musculus OX=10090 GN=Tmx3 PE=1 SV=1			Tmx3	0	0	0	0	0	0	0	0	0	0	0	0	0	0	0	0	0	0	0	0	0	0	0	0	0.0332898	0	0	0	0	0	0	0	0.126327	0	0	0.124306	0.155902	0	0.0559145	0	0	0	0	0	0	0
sp|Q9CZN7|GLYM_MOUSE Serine hydroxymethyltransferase, mitochondrial OS=Mus musculus OX=10090 GN=Shmt2 PE=1 SV=1			Shmt2	0	0	0	0	0	0	0	0	0	0	0	0	0	0	0	0	0	0	0	0	0	0	0	0	0	0	0	0	0.00044177	0.31476	0.0751622	0	0	0	0	0	0	0	0	0	0	0	0	0	0	0
sp|Q9CXV1|DHSD_MOUSE Succinate dehydrogenase [ubiquinone] cytochrome b small subunit, mitochondrial OS=Mus musculus OX=10090 GN=Sdhd PE=1 SV=2	II		Sdhd	0	0	0	0	0	0	0	0	0	0	0	0	0	0	0	0	0	0	0	0	0	0	0	0	0	0	0	0	0	0.109777	0.272044	0.11489	0	0	0	0	0	0	0	0	0	0	0	0	0	0
sp|P56395|CYB5_MOUSE Cytochrome b5 OS=Mus musculus OX=10090 GN=Cyb5a PE=1 SV=2;tr|G5E850|G5E850_MOUSE Cytochrome b5 OS=Mus musculus OX=10090 GN=Cyb5a PE=1 SV=1;tr|E0CY88|E0CY88_MOUSE Cytochrome b5 OS=Mus musculus OX=10090 GN=Cyb5a PE=1 SV=1			Cyb5a	0	0	0	0	0	0	0	0	0	0	0	0	0	0	0	0	0	0	0	0	0	0	0	0	0	0	0	0	0	0	0	0	0	0	0.0138106	0.121883	0.103776	0.159581	0.163823	0.00719165	0.168065	0.175459	0.184553	0.0924848	0.0989161	0.0231288
sp|P30999|CTND1_MOUSE Catenin delta-1 OS=Mus musculus OX=10090 GN=Ctnnd1 PE=1 SV=2;tr|E9Q8Z9|E9Q8Z9_MOUSE Catenin delta-1 OS=Mus musculus OX=10090 GN=Ctnnd1 PE=1 SV=1;tr|E9Q8Z6|E9Q8Z6_MOUSE Catenin delta-1 OS=Mus musculus OX=10090 GN=Ctnnd1 PE=1 SV=1;tr|E9			Ctnnd1	0	0	0	0	0	0	0	0	0	0	0	0	0	0	0	0	0	0	0	0	0	0	0	0	0	0	0	0.153485	0.424443	0	0	0	0	0	0	0	0	0	0	0	0	0	0	0	0	0
sp|Q9D7N3|RT09_MOUSE 28S ribosomal protein S9, mitochondrial OS=Mus musculus OX=10090 GN=Mrps9 PE=1 SV=3			Mrps9	0	0	0	0	0	0	0	0	0.0112868	0.0143175	0	0.0606963	0.236193	0.966235	0.12527	0.137908	0.0569697	0.00992054	0.0571548	0	0	0	0	0	0	0	0	0	0	0	0	0	0	0	0	0	0	0	0	0	0	0	0	0	0	0
sp|Q505D7|OPA3_MOUSE Optic atrophy 3 protein homolog OS=Mus musculus OX=10090 GN=Opa3 PE=1 SV=1			Opa3	0	0	0	0	0	0	0	0	0	0	0	0	0	0	0	0	0	0	0	0	0	0	0	0	0	0	0	0.0185048	0.0484501	0.0631468	0	0.164642	0	0	0.0680875	0	0	0	0	0	0	0	0	0	0	0
sp|Q9QXW9|LAT2_MOUSE Large neutral amino acids transporter small subunit 2 OS=Mus musculus OX=10090 GN=Slc7a8 PE=1 SV=1			Slc7a8	0	0	0	0	0	0	0	0	0	0	0	0	0	0	0	0	0	0	0	0	0	0	0	0	0	0	0.429216	0	0	0	0	0	0	0	0	0	0	0	0	0	0	0	0	0	0	0
sp|O35074|PTGIS_MOUSE Prostacyclin synthase OS=Mus musculus OX=10090 GN=Ptgis PE=1 SV=1;tr|Q8BXC0|Q8BXC0_MOUSE Prostacyclin synthase OS=Mus musculus OX=10090 GN=Ptgis PE=1 SV=1			Ptgis	0	0	0	0	0	0	0	0	0	0	0	0	0	0	0	0	0	0	0	0	0	0	0	0	0	0	0	0	0	0	0	0	0	0	0.0512457	0.3699	0	0	0	0	0	0	0	0	0	0
sp|Q99KK9|SYHM_MOUSE Histidine--tRNA ligase, mitochondrial OS=Mus musculus OX=10090 GN=Hars2 PE=1 SV=1;tr|G5E823|G5E823_MOUSE Histidine--tRNA ligase OS=Mus musculus OX=10090 GN=Hars2 PE=1 SV=1			Hars2	0	0	0	0	0	0	0	0	0	0	0	0	0	0	0	0	0	0	0	0	0	0	0	0	0	0.0260925	0.0045751	0.0486972	0.0897334	0.0820691	0.202205	0.196491	0.239247	0.461461	0.041405	0.0308285	0.0495424	0.090649	0.119577	0.0754891	0.0611271	0	0	0	0	0
sp|Q9CQV7|TIM14_MOUSE Mitochondrial import inner membrane translocase subunit TIM14 OS=Mus musculus OX=10090 GN=Dnajc19 PE=1 SV=3;tr|G3X8S1|G3X8S1_MOUSE Mitochondrial import inner membrane translocase subunit TIM14 OS=Mus musculus OX=10090 GN=Dnajc19 PE=1			Dnajc19	0	0	0	0	0	0	0	0.026219	0.0383532	0.0277341	0.0573644	0.112317	0.10518	0	0	0	0	0	0	0	0	0	0	0	0	0	0	0	0	0	0	0	0	0	0	0.22357	0.208703	0.224167	0	0	0.104579	0	0	0	0	0
sp|D3Z7P3|GLSK_MOUSE Glutaminase kidney isoform, mitochondrial OS=Mus musculus OX=10090 GN=Gls PE=1 SV=1;tr|D3Z7P4|D3Z7P4_MOUSE Glutaminase OS=Mus musculus OX=10090 GN=Gls PE=1 SV=1			Gls	0	0	0	0	0	0	0	0	0	0	0	0	0	0	0	0	0	0	0	0	0	0	0	0	0	0	0	0.00996659	0.030521	0.0219107	0.0180089	0.0316751	0.105199	0.0401714	0.21101	0.219644	0.203264	0.105751	0.0431151	0	0	0	0	0	0	0
sp|Q9D8T7|SLIRP_MOUSE SRA stem-loop-interacting RNA-binding protein, mitochondrial OS=Mus musculus OX=10090 GN=Slirp PE=1 SV=2;tr|F7DE82|F7DE82_MOUSE SRA stem-loop-interacting RNA-binding protein, mitochondrial (Fragment) OS=Mus musculus OX=10090 GN=Slirp			Slirp	0	0	0	0	0	0	0	0	0	0	0	0	0	0	0	0	0	0	0	0	0	0	0	0	0.0283666	0.0381204	0.390339	0.262552	0.381167	0	0	0	0	0	0	0	0	0	0	0	0	0	0	0	0	0
sp|Q9D6Z0|ALKB7_MOUSE Alpha-ketoglutarate-dependent dioxygenase alkB homolog 7, mitochondrial OS=Mus musculus OX=10090 GN=Alkbh7 PE=1 SV=1			Alkbh7	0	0	0	0	0	0	0	0	0	0	0	0	0	0	0	0	0	0	0	0	0	0	0	0	0	0	0	0	0	0	0	0	0	0	0	0	0	0	0	0	0	0	0.132506	0.109476	0.175428	0.0189436
sp|Q9CQF4|MRES1_MOUSE Mitochondrial transcription rescue factor 1 OS=Mus musculus OX=10090 GN=Mtres1 PE=1 SV=1			Mtres1	0	0	0	0	0	0	0	0	0	0	0	0	0	0	0	0	0	0	0	0	0	0	0	0	0	0	0	0	0	0	0	0	0	0	0	0	0	0.361906	0.265189	0	0.233167	0.111977	0.0709012	0	0	0
sp|Q9CR58|KMCP1_MOUSE Kidney mitochondrial carrier protein 1 OS=Mus musculus OX=10090 GN=Slc25a30 PE=1 SV=1			Slc25a30	0	0	0	0	0	0	0	0	0	0	0	0	0	0	0	0	0	0	0	0	0	0	0	0	0	0	0	0	0	0.0214348	0	0.0324736	0	0.067485	0.122404	0.0675916	0	0.0674317	0.0142785	0	0.176884	0.39785	0.435309	0.296938	0	0
sp|Q91Z53|GRHPR_MOUSE Glyoxylate reductase/hydroxypyruvate reductase OS=Mus musculus OX=10090 GN=Grhpr PE=1 SV=1;tr|D6REG4|D6REG4_MOUSE Glyoxylate reductase/hydroxypyruvate reductase OS=Mus musculus OX=10090 GN=Grhpr PE=1 SV=1			Grhpr	0	0	0	0	0	0	0	0	0	0	0	0	0	0	0	0	0	0	0	0	0	0	0	0	0	0	0	0	0	0	0	0	0	0	0.00343066	0.0398659	0.278594	0.118027	0.00266387	0	0	0	0	0	0	0
sp|Q9JKW0|AR6P1_MOUSE ADP-ribosylation factor-like protein 6-interacting protein 1 OS=Mus musculus OX=10090 GN=Arl6ip1 PE=1 SV=1;tr|A0A0U1RPY6|A0A0U1RPY6_MOUSE ADP-ribosylation factor-like protein 6-interacting protein 1 (Fragment) OS=Mus musculus OX=10090			Arl6ip1	0	0	0	0	0	0	0	0	0	0	0	0	0	0	0	0	0	0	0	0	0	0	0	0	0	0	0	0	0	0	0	0	0	0.305361	0	0	0	0	0	0	0	0	0	0	0	0
sp|P08226|APOE_MOUSE Apolipoprotein E OS=Mus musculus OX=10090 GN=Apoe PE=1 SV=2;tr|A0A1B0GX15|A0A1B0GX15_MOUSE Apolipoprotein E (Fragment) OS=Mus musculus OX=10090 GN=Apoe PE=1 SV=1;tr|G3UWN5|G3UWN5_MOUSE Apolipoprotein E (Fragment) OS=Mus musculus OX=100			Apoe	0	0	0	0	0	0	0	0	0	0	0	0	0	0	0	0	0	0	0	0	0	0	0	0	0	0	0	0	0	0	0	0	0	0	0	0	0	0	0	0	0	0	0	0	0	0.448759
sp|Q8CFJ7|S2545_MOUSE Solute carrier family 25 member 45 OS=Mus musculus OX=10090 GN=Slc25a45 PE=1 SV=1;tr|A0A494BAQ4|A0A494BAQ4_MOUSE Solute carrier family 25 member 45 OS=Mus musculus OX=10090 GN=Slc25a45 PE=1 SV=1;tr|D3Z5G2|D3Z5G2_MOUSE Solute carrier f			Slc25a45	0	0	0	0	0	0	0	0	0	0	0	0	0	0	0	0	0	0	0	0	0	0	0	0	0	0	0	0.000857119	0.000713178	0.00824842	0.0096726	0.00700476	0.0588377	0.171967	0.236956	0.164442	0.026728	0	0	0	0	0	0	0	0	0
sp|Q9DC71|RT15_MOUSE 28S ribosomal protein S15, mitochondrial OS=Mus musculus OX=10090 GN=Mrps15 PE=1 SV=2			Mrps15	0	0	0	0	0	0	0	0	0	0	0	0	0.00582251	0	0	0	0	0	0	0	0	0	0	0	0	0	0	0	0	0	0	0	0	0	0	0	0	0.0478996	0.151707	0	0.315068	0.328192	0	0	0	0
sp|Q9D964|GATM_MOUSE Glycine amidinotransferase, mitochondrial OS=Mus musculus OX=10090 GN=Gatm PE=1 SV=1			Gatm	0	0	0	0	0	0	0	0	0	0	0	0	0	0	0	0	0	0	0	0	0	0	0	0	0.00434075	0.00374279	0.000866697	0.00099247	0.00893135	0.0120516	0.0139134	0.0173519	0.033894	0.0382176	0.254193	0.519094	0.169365	0.00121272	0.000729621	0.00212381	0	0	0	0	0	0
sp|Q99N87|RT05_MOUSE 28S ribosomal protein S5, mitochondrial OS=Mus musculus OX=10090 GN=Mrps5 PE=1 SV=1			Mrps5	0	0	0	0	0	0	0	0	0	0	0.019039	0.0415489	0.234713	0.525945	0.291375	0.309135	0	0	0.229297	0.212134	0.441723	0.180238	0	0	0	0	0	0	0	0	0	0	0	0	0	0	0	0	0	0	0	0	0	0	0	0
sp|Q78PY7|SND1_MOUSE Staphylococcal nuclease domain-containing protein 1 OS=Mus musculus OX=10090 GN=Snd1 PE=1 SV=1;tr|Q3TJ56|Q3TJ56_MOUSE Staphylococcal nuclease domain-containing protein 1 OS=Mus musculus OX=10090 GN=Snd1 PE=1 SV=1			Snd1	0	0	0	0	0	0	0	0	0	0	0	0	0	0	0	0	0	0	0	0	0	0	0	0	0	0	0	0.106251	0.279815	0.217417	0	0	0	0	0	0	0	0	0	0	0	0	0	0	0	0
sp|Q922H2|PDK3_MOUSE [Pyruvate dehydrogenase (acetyl-transferring)] kinase isozyme 3, mitochondrial OS=Mus musculus OX=10090 GN=Pdk3 PE=1 SV=1			Pdk3	0	0	0	0	0	0	0	0	0	0	0	0	0	0	0	0	0	0	0	0	0	0	0	0	0	0	0	0	0	0.0136438	0.0658725	0.0687153	0.0958	0.087952	0.490711	0.363826	0.0666156	0.0521952	0.0764675	0.116605	0.379461	0.00560008	0	0	0	0
sp|Q9CQE3|RT17_MOUSE 28S ribosomal protein S17, mitochondrial OS=Mus musculus OX=10090 GN=Mrps17 PE=1 SV=1;tr|D3Z198|D3Z198_MOUSE 28S ribosomal protein S17, mitochondrial (Fragment) OS=Mus musculus OX=10090 GN=Mrps17 PE=1 SV=1;tr|D3YWF8|D3YWF8_MOUSE 28S ri			Mrps17	0	0	0	0	0	0	0	0	0	0	0	0	0.174581	0	0.0652626	0	0	0	0.162825	0.07712	0.327989	0.196535	0.368383	0	0.35044	0	0	0	0	0	0	0	0	0	0	0	0	0	0	0	0	0	0	0	0	0
sp|Q9CWE0|MFR1L_MOUSE Mitochondrial fission regulator 1-like OS=Mus musculus OX=10090 GN=Mtfr1l PE=1 SV=1;tr|D3YW54|D3YW54_MOUSE Mitochondrial fission regulator 1-like (Fragment) OS=Mus musculus OX=10090 GN=Mtfr1l PE=1 SV=1;tr|D6RCX5|D6RCX5_MOUSE Mitochond			Mtfr1l	0	0	0	0	0	0	0	0	0	0	0	0	0	0	0	0	0	0	0	0	0	0	0	0	0	0	0	0	0	0	0	0	0	0	0	0	0	0	0	0	0	0.106378	0.180868	0.328229	0	0
sp|Q8VHI3|OFUT2_MOUSE GDP-fucose protein O-fucosyltransferase 2 OS=Mus musculus OX=10090 GN=Pofut2 PE=1 SV=1;tr|A0A1W2P6H4|A0A1W2P6H4_MOUSE Peptide-O-fucosyltransferase (Fragment) OS=Mus musculus OX=10090 GN=Pofut2 PE=1 SV=1;tr|A0A1W2P7Z1|A0A1W2P7Z1_MOUSE			Pofut2	0	0	0	0	0	0	0	0	0	0	0	0	0	0	0	0	0	0	0	0	0	0	0	0	0	0	0	0	0	0	0	0	0	0	0	0	0	0	0.125525	0.212713	0.0549365	0	0	0	0	0
sp|Q3UBX0|TM109_MOUSE Transmembrane protein 109 OS=Mus musculus OX=10090 GN=Tmem109 PE=1 SV=2;tr|D3Z7P2|D3Z7P2_MOUSE Transmembrane protein 109 (Fragment) OS=Mus musculus OX=10090 GN=Tmem109 PE=1 SV=1;tr|D3Z3Z2|D3Z3Z2_MOUSE Transmembrane protein 109 (Fragme			Tmem109	0	0	0	0	0	0	0	0	0	0	0	0	0	0.0339832	0.0263784	0.0501046	0.0845829	0	0.120571	0.0777822	0.131655	0.0927142	0	0	0	0	0	0.310372	0	0	0	0.427708	0	0.481648	0	0	0	0	0	0	0	0	0	0	0	0
sp|Q8BK72|RT27_MOUSE 28S ribosomal protein S27, mitochondrial OS=Mus musculus OX=10090 GN=Mrps27 PE=1 SV=2;tr|A0A338P7I7|A0A338P7I7_MOUSE 28S ribosomal protein S27, mitochondrial (Fragment) OS=Mus musculus OX=10090 GN=Mrps27 PE=1 SV=1			Mrps27	0	0	0	0	0	0	0	0	0	0.0212067	0	0.0660356	0.0620907	0.082225	0.0573821	0.0247234	0.0302032	0.111882	0.0603865	0.0892906	0.0722989	0.210213	0.111046	0.170304	0.0746726	0	0	0	0	0	0	0	0	0	0	0	0	0	0	0	0.454083	0	0.0185116	0	0	0
sp|Q9CY16|RT28_MOUSE 28S ribosomal protein S28, mitochondrial OS=Mus musculus OX=10090 GN=Mrps28 PE=1 SV=1			Mrps28	0	0	0	0	0	0	0	0	0.0198949	0	0.0733979	0.123383	0.136461	0.0362257	0.184144	0.0800384	0.11787	0.0736418	0.0770779	0.0260186	0	0	0	0	0	0	0	0	0	0	0	0	0	0	0	0	0	0	0	0	0	0	0.181896	0.0459425	0.339317	0.131515
sp|P11438|LAMP1_MOUSE Lysosome-associated membrane glycoprotein 1 OS=Mus musculus OX=10090 GN=Lamp1 PE=1 SV=2			Lamp1	0	0	0	0	0	0	0.00264725	0.00276308	0	0	0	0	0	0	0	0	0.00292324	0.0066407	0.0102177	0.00245176	0.0179191	0.0117762	0.0127021	0.00850487	0.0221194	0.029954	0.0694762	0.039078	0.0262457	0.43253	0.0730682	0.0140216	0	0	0.025898	0.0111848	0.00545071	0	0	0	0	0	0	0	0	0
sp|P56382|ATP5E_MOUSE ATP synthase subunit epsilon, mitochondrial OS=Mus musculus OX=10090 GN=Atp5f1e PE=1 SV=2	V		Atp5f1e	0	0	0	0	0	0	0	0.0419883	0.0475087	0	0	0	0	0	0	0	0.0892587	0.715175	0	0	0	0	0	0	0	0	0	0	0	0	0	0	0	0	0	0	0	0	0	0	0	0	0	0	0	0
sp|Q8K370|ACD10_MOUSE Acyl-CoA dehydrogenase family member 10 OS=Mus musculus OX=10090 GN=Acad10 PE=1 SV=1			Acad10	0	0	0	0	0	0	0	0	0	0	0	0	0	0	0	0	0	0	0	0	0	0	0	0	0	0	0.00176166	0.0245361	0.159158	0.0931367	0.426982	0	0	0	0.00488868	0	0	0.00193586	0	0	0.00623465	0	0	0	0	0
sp|Q9CR10|OXLD1_MOUSE Oxidoreductase-like domain-containing protein 1 OS=Mus musculus OX=10090 GN=Oxld1 PE=1 SV=1			Oxld1	0	0	0	0	0	0	0	0	0	0	0	0	0	0	0	0	0	0	0	0	0	0	0	0	0	0	0	0	0	0	0	0	0	0	0	0	0	0	0	0	0	0	0	0	0	0.502601
sp|Q9D020|5NT3A_MOUSE Cytosolic 5-nucleotidase 3A OS=Mus musculus OX=10090 GN=Nt5c3a PE=1 SV=4			Nt5c3a	0	0	0	0	0	0	0	0	0	0	0	0	0	0	0	0	0	0	0	0	0	0	0	0	0	0	0	0	0.011292	0	0.0215759	0.0102866	0.0571042	0.126635	0.0936097	0.319195	0.170639	0.173284	0.178627	0.031298	0.0872941	0.049486	0.0336994	0.00855525	0	0
sp|Q3TZX3|S2533_MOUSE Solute carrier family 25 member 33 OS=Mus musculus OX=10090 GN=Slc25a33 PE=2 SV=1			Slc25a33	0	0	0	0	0	0	0	0	0	0	0	0	0	0	0	0	0	0	0	0	0	0	0	0.0230007	0	0	0	0	0	0	0	0	0	0.301289	0.274034	0.00292884	0	0	0	0	0	0	0	0	0	0
sp|Q9QXS1|PLEC_MOUSE Plectin OS=Mus musculus OX=10090 GN=Plec PE=1 SV=3;tr|E9Q3W4|E9Q3W4_MOUSE Plectin OS=Mus musculus OX=10090 GN=Plec PE=1 SV=1;tr|A0A3B2W7J8|A0A3B2W7J8_MOUSE Plectin (Fragment) OS=Mus musculus OX=10090 GN=Plec PE=1 SV=1			Plec	0	0	0.155888	0.265258	0	0	0	0	0	0	0	0	0	0	0	0	0	0	0	0	0	0	0	0	0	0	0	0	0	0	0	0	0	0	0	0	0	0	0	0	0	0	0	0	0	0
sp|P05202|AATM_MOUSE Aspartate aminotransferase, mitochondrial OS=Mus musculus OX=10090 GN=Got2 PE=1 SV=1			Got2	0.00120564	0.00247344	0.00385455	0.00905306	0.028708	0.0451259	0.149446	0.249105	0.250718	0.147076	0.123303	0.147609	0.0320483	0.0231657	0.0138708	0.0144954	0.0236012	0.0391324	0.0102109	0.011849	0.0144491	0.00627689	0.00560296	0.00330852	0.0093751	0.010608	0.0134128	0.00812848	0.0139104	0.00671973	0.00403722	0.00832044	0.00481019	0	0	0	0	0	0	0	0.0323442	0.0170492	0	0	0	0.000453924
sp|Q924L1|LTMD1_MOUSE LETM1 domain-containing protein 1 OS=Mus musculus OX=10090 GN=Letmd1 PE=1 SV=1			Letmd1	0	0	0	0	0	0	0	0	0	0	0	0	0	0	0	0	0	0	0	0	0	0	0	0	0.100466	0.0332421	0	0	0.0662449	0.214704	0.0890459	0	0.400539	0.137664	0.114875	0	0	0	0	0	0	0	0	0	0	0
sp|Q99PU8|DHX30_MOUSE ATP-dependent RNA helicase DHX30 OS=Mus musculus OX=10090 GN=Dhx30 PE=1 SV=1;tr|A0A0G2JGL8|A0A0G2JGL8_MOUSE RNA helicase OS=Mus musculus OX=10090 GN=Dhx30 PE=1 SV=1			Dhx30	0	0	0	0	0	0	0	0	0	0	0	0	0	0	0	0	0	0	0	0	0	0	0	0	0.22228	0.251303	0.317208	0.0719498	0	0	0	0	0	0	0	0	0	0	0	0	0	0	0	0	0	0
tr|E9QMC1|E9QMC1_MOUSE Cingulin OS=Mus musculus OX=10090 GN=Cgn PE=1 SV=2;tr|A0A5F8MPT6|A0A5F8MPT6_MOUSE Cingulin OS=Mus musculus OX=10090 GN=Cgn PE=1 SV=1;tr|D3YUW7|D3YUW7_MOUSE Cingulin OS=Mus musculus OX=10090 GN=Cgn PE=1 SV=2;sp|P59242|CING_MOUSE Cingu			Cgn	0	0	0	0	0	0	0	0	0	0.334047	0.24372	0.0203613	0	0	0	0	0	0	0	0	0	0	0	0	0	0	0	0	0	0	0	0	0	0	0	0	0	0	0	0	0	0	0	0	0.0310561	0
sp|Q60648|SAP3_MOUSE Ganglioside GM2 activator OS=Mus musculus OX=10090 GN=Gm2a PE=1 SV=2			Gm2a	0	0	0	0	0	0	0	0	0	0	0	0	0	0	0	0	0	0	0	0	0	0	0	0	0	0	0	0	0	0	0	0	0	0	0	0.00318088	0	0	0	0	0.00529444	0.139986	0.246705	0.176352	0.00185023	0
sp|Q91VM9|IPYR2_MOUSE Inorganic pyrophosphatase 2, mitochondrial OS=Mus musculus OX=10090 GN=Ppa2 PE=1 SV=1;tr|D3Z636|D3Z636_MOUSE Inorganic diphosphatase OS=Mus musculus OX=10090 GN=Ppa2 PE=1 SV=1;tr|G8JL76|G8JL76_MOUSE Inorganic diphosphatase (Fragment)			Ppa2	0	0	0	0	0	0	0	0	0	0	0	0	0	0	0	0	0	0	0	0	0	0	0	0	0	0	0	0	0	0	0	0	0	0.00208747	0.167978	0.47022	0.0980871	0.0671211	0.0160669	0	0	0.00120264	0	0	0	0
sp|Q6PA06|ATLA2_MOUSE Atlastin-2 OS=Mus musculus OX=10090 GN=Atl2 PE=1 SV=1;tr|E9QND8|E9QND8_MOUSE Atlastin-2 OS=Mus musculus OX=10090 GN=Atl2 PE=1 SV=1			Atl2	0	0	0.669531	0	0	0	0	0	0	0	0	0	0	0	0	0	0	0	0	0	0	0	0	0	0	0	0	0	0	0	0	0	0	0	0	0	0	0	0	0	0	0	0	0	0	0
sp|Q8BMD8|SCMC1_MOUSE Calcium-binding mitochondrial carrier protein SCaMC-1 OS=Mus musculus OX=10090 GN=Slc25a24 PE=1 SV=1			Slc25a24	0	0	0	0	0	0	0	0	0	0	0	0	0	0	0	0	0	0	0	0	0	0	0	0	0.00181784	0	0	0	0.00540442	0.00920434	0.0147751	0.186872	0.394105	0.338654	0.131428	0.00563618	0	0	0	0	0	0	0	0	0	0
tr|F6RDM4|F6RDM4_MOUSE Glutaminase (Fragment) OS=Mus musculus OX=10090 GN=Gls PE=1 SV=1			Gls	0	0	0	0	0	0	0	0	0	0	0	0	0	0	0	0	0	0	0	0	0	0	0	0	0	0	0	0	0	0	0.103601	0.126187	0	0.218074	0.206133	0.317453	0.317387	0	0	0	0	0	0	0	0	0
sp|Q9WUU7|CATZ_MOUSE Cathepsin Z OS=Mus musculus OX=10090 GN=Ctsz PE=1 SV=1			Ctsz	0	0	0	0	0	0	0	0	0	0	0	0	0	0	0	0	0	0	0	0	0	0	0	0	0	0	0	0	0	0	0	0	0	0	0	0	0	0	0	0	0.606463	0	0	0	0	0
sp|Q9EP69|SAC1_MOUSE Phosphatidylinositol-3-phosphatase SAC1 OS=Mus musculus OX=10090 GN=Sacm1l PE=1 SV=1;tr|A0A5F8MPK9|A0A5F8MPK9_MOUSE Phosphatidylinositol-3-phosphatase SAC1 OS=Mus musculus OX=10090 GN=Sacm1l PE=1 SV=1			Sacm1l	0	0	0	0	0	0	0	0	0	0	0	0	0	0	0	0	0	0	0	0	0	0	0	0	0.00378632	0	0.00665477	0.00921957	0	0.0178596	0.013561	0.0208187	0.0222606	0.0598858	0.127459	0.146304	0.0316317	0.0114551	0	0	0	0	0	0	0	0
sp|Q8R035|ICT1_MOUSE Peptidyl-tRNA hydrolase ICT1, mitochondrial OS=Mus musculus OX=10090 GN=Mrpl58 PE=1 SV=1;tr|A2A6T4|A2A6T4_MOUSE Peptidyl-tRNA hydrolase ICT1, mitochondrial OS=Mus musculus OX=10090 GN=Mrpl58 PE=1 SV=1			Mrpl58	0	0	0	0	0	0	0	0.0121725	0.063016	0.0361022	0.0379604	0.0116812	0	0	0	0	0	0	0	0	0	0	0	0	0	0	0	0	0	0	0	0	0	0	0	0	0	0	0	0	0	0.0891717	0.179734	0.262947	0	0
tr|E9Q9T0|E9Q9T0_MOUSE Fibrosin-like 1 OS=Mus musculus OX=10090 GN=Fbrsl1 PE=1 SV=1;tr|E9PUB6|E9PUB6_MOUSE Fibrosin-like 1 OS=Mus musculus OX=10090 GN=Fbrsl1 PE=1 SV=1;tr|A0A0G2JFF2|A0A0G2JFF2_MOUSE Fibrosin-like 1 OS=Mus musculus OX=10090 GN=Fbrsl1 PE=1 S			Fbrsl1	0	0	0	0	0	0	0	0	0	0	0	0	0	0	0	0	0	0	0	0	0	0	0	0	0.0114965	0.430112	0	0.040633	0	0	0	0	0	0	0	0	0	0	0	0	0	0	0	0	0	0
sp|P10605|CATB_MOUSE Cathepsin B OS=Mus musculus OX=10090 GN=Ctsb PE=1 SV=2			Ctsb	0	0	0	0	0	0	0	0	0	0	0	0	0	0	0	0	0	0	0	0	0	0	0	0	0	0	0	0	0	0	0	0	0	0	0	0	0.151302	0.106531	0.155833	0	0	0	0	0.0600719	0.551294	0
sp|Q9Z2I0|LETM1_MOUSE Mitochondrial proton/calcium exchanger protein OS=Mus musculus OX=10090 GN=Letm1 PE=1 SV=1			Letm1	0	0	0	0	0	0	0	0	0	0	0	0	0	0	0	0	0.000667776	0.00202921	0.00419429	0.00965028	0.0594909	0.00767987	0.0252243	0.0155817	0.0103693	0.00967883	0.0443832	0.0306685	0.11611	0.157826	0.0528105	0.00448328	0.00247367	0.00119087	0.00218051	0.00631624	0.0372766	0.00123059	0	0	0	0	0	0	0	0
sp|P59017|B2L13_MOUSE Bcl-2-like protein 13 OS=Mus musculus OX=10090 GN=Bcl2l13 PE=1 SV=2			Bcl2l13	0	0	0	0	0	0	0	0	0	0	0	0	0	0	0	0	0	0	0	0	0	0.0222211	0.00215429	0	0.00849295	0.0361207	0.0546036	0.00135423	0.00122924	0.0324367	0.0524269	0.0200268	0.154596	0	0	0	0	0.00385449	0	0	0	0.00407334	0	0	0.0122096	0.0287849
sp|Q8BL03|MCATL_MOUSE Mitochondrial basic amino acids transporter OS=Mus musculus OX=10090 GN=Slc25a29 PE=1 SV=1			Slc25a29	0	0	0	0	0	0	0	0	0	0	0	0	0	0	0	0	0	0	0	0	0	0	0	0	0	0	0	0	0	0	0	0	0	0.0226492	0.121786	0	0.0349995	0	0	0	0	0.0841709	0.169045	0	0	0
sp|Q91V61|SFXN3_MOUSE Sideroflexin-3 OS=Mus musculus OX=10090 GN=Sfxn3 PE=1 SV=1;tr|Q3U4F0|Q3U4F0_MOUSE Sideroflexin-3 OS=Mus musculus OX=10090 GN=Sfxn3 PE=1 SV=1			Sfxn3	0.000150648	0.000433637	0.00100349	0.00132396	0.00430629	0.00383386	0.00356592	0.00193384	0.00192464	0.00161307	0.00216889	0.00244165	0.000947561	0.00160371	0.000552205	0.00239396	0.00267093	0.00157597	0.000965361	0.000830568	0.00222905	0.00252722	0.00301493	0.00422742	0.00859793	0.00292375	0.0069169	0.00656215	0.0235421	0.0174618	0.053506	0.0724142	0.160761	0.352883	0.219881	0.0584423	0.00704955	0.000489562	0	9.70022e-05	0.00251803	0.00893772	0.0129664	0	0	0
sp|Q9CQN6|TM14C_MOUSE Transmembrane protein 14C OS=Mus musculus OX=10090 GN=Tmem14c PE=1 SV=1			Tmem14c	0	0	0	0	0	0	0	0	0	0.00240037	0.00268885	0.00385621	0	0	0	0	0	0	0.00247888	0	0	0	0	0	0.00649064	0.00991613	0	0	0.0242743	0	0	0	0.0883364	0	0.0557479	0	0.228992	0	0.0957191	0.0945968	0.118275	0	0	0	0	0
sp|Q9Z2Q5|RM40_MOUSE 39S ribosomal protein L40, mitochondrial OS=Mus musculus OX=10090 GN=Mrpl40 PE=1 SV=2;tr|D3Z7C0|D3Z7C0_MOUSE 39S ribosomal protein L40, mitochondrial OS=Mus musculus OX=10090 GN=Mrpl40 PE=1 SV=1			Mrpl40	0	0	0	0	0	0	0	0	0	0	0	0	0	0	0	0	0	0	0	0	0	0	0	0	0	0	0	0	0	0	0	0	0.161055	0.390559	0.279434	0	0	0	0	0	0	0	0	0	0	0
sp|Q8BJZ4|RT35_MOUSE 28S ribosomal protein S35, mitochondrial OS=Mus musculus OX=10090 GN=Mrps35 PE=1 SV=2;tr|A0A0R4J0L6|A0A0R4J0L6_MOUSE 28S ribosomal protein S35, mitochondrial OS=Mus musculus OX=10090 GN=Mrps35 PE=1 SV=1			Mrps35	0	0	0	0	0	0	0	0	0	0	0	0	0.448789	0.291084	0.589285	0.477822	0.330286	0	0.241944	0.256743	0	0	0	0	0	0	0	0	0	0	0	0	0	0	0	0	0	0	0	0	0	0	0	0	0	0
sp|Q9CQ85|TIM22_MOUSE Mitochondrial import inner membrane translocase subunit Tim22 OS=Mus musculus OX=10090 GN=Timm22 PE=1 SV=1;tr|E9PXB9|E9PXB9_MOUSE Mitochondrial import inner membrane translocase subunit Tim22 OS=Mus musculus OX=10090 GN=Timm22 PE=1 SV			Timm22	0	0	0	0	0	0	0	0	0	0	0	0	0	0	0	0	0	0	0	0	0	0	0	0.0520518	0.064295	0.16254	0.163264	0.0300581	0	0	0	0	0	0	0	0	0	0	0	0	0	0	0	0	0	0
sp|P04919|B3AT_MOUSE Band 3 anion transport protein OS=Mus musculus OX=10090 GN=Slc4a1 PE=1 SV=1			Slc4a1	0	0	0	0	0	0	0	0	0	0	0	0	0	0	0	0	0.0256333	0.0611132	0.546873	0.219897	0.205062	0.0240936	0	0	0	0	0	0	0	0	0	0	0	0	0	0	0	0	0	0	0	0	0	0	0	0
sp|Q64191|ASPG_MOUSE N(4)-(beta-N-acetylglucosaminyl)-L-asparaginase OS=Mus musculus OX=10090 GN=Aga PE=1 SV=1;tr|B7ZNK6|B7ZNK6_MOUSE Aga protein OS=Mus musculus OX=10090 GN=Aga PE=1 SV=1			Aga	0	0	0	0	0	0	0	0	0	0	0	0	0	0	0	0	0	0	0	0	0	0	0	0	0	0	0	0	0	0	0	0	0	0	0	0.41221	0.163594	0	0	0	0	0	0	0	0	0
sp|Q9JJL8|SYSM_MOUSE Serine--tRNA ligase, mitochondrial OS=Mus musculus OX=10090 GN=Sars2 PE=1 SV=2			Sars2	0	0	0	0	0	0	0	0	0	0	0	0	0	0	0	0	0	0	0	0	0	0	0	0	0	0	0	0	0	0	0.0029187	0.00640113	0.0326588	0.586649	0.086556	0	0	0	0	0	0	0	0	0	0	0
sp|Q3UQ84|SYTM_MOUSE Threonine--tRNA ligase, mitochondrial OS=Mus musculus OX=10090 GN=Tars2 PE=1 SV=1;tr|E9Q7H6|E9Q7H6_MOUSE Threonyl-tRNA synthetase OS=Mus musculus OX=10090 GN=Tars2 PE=1 SV=1;tr|Q922A3|Q922A3_MOUSE Threonyl-tRNA synthetase OS=Mus muscul			Tars2	0	0	0	0	0	0	0	0	0	0	0	0	0	0	0	0	0	0	0	0	0	0	0	0	0.00992654	0.0340365	0.0379886	0.0344202	0.47865	0.0635159	0	0	0	0	0	0	0	0	0	0	0	0	0	0	0	0
sp|Q8R5J9|PRAF3_MOUSE PRA1 family protein 3 OS=Mus musculus OX=10090 GN=Arl6ip5 PE=1 SV=2			Arl6ip5	0	0	0	0	0	0	0	0	0	0	0	0	0	0	0	0	0	0	0	0	0	0	0	0	0	0	0	0	0	0	0	0	0	0	0	0	0	0.304679	0.241221	0	0	0	0	0	0	0
sp|Q3V050|S47A2_MOUSE Multidrug and toxin extrusion protein 2 OS=Mus musculus OX=10090 GN=Slc47a2 PE=1 SV=1			Slc47a2	0	0	0	0	0	0	0	0	0	0	0	0	0	0	0	0	0	0	0	0	0	0	0	0	0	0	0	0	0	0	0.507497	0	0	0	0	0	0	0	0	0	0	0	0	0	0	0
sp|Q791T5|MTCH1_MOUSE Mitochondrial carrier homolog 1 OS=Mus musculus OX=10090 GN=Mtch1 PE=1 SV=1;tr|D3YXC2|D3YXC2_MOUSE Mitochondrial carrier homolog 1 (Fragment) OS=Mus musculus OX=10090 GN=Mtch1 PE=1 SV=2;tr|A0A3Q4EC24|A0A3Q4EC24_MOUSE Mitochondrial car			Mtch1	0	0	0	0	0	0	0	0	0	0	0	0	0	0	0	0	0	0	0	0.0240647	0.0393224	0.0592077	0.0724677	0	0	0	0	0	0.0215026	0.0179688	0	0	0.0760309	0.0853414	0.307131	0.183793	0.0357913	0	0	0	0	0	0	0	0	0
sp|O70423|AOC3_MOUSE Membrane primary amine oxidase OS=Mus musculus OX=10090 GN=Aoc3 PE=1 SV=3;tr|A2A4I8|A2A4I8_MOUSE Amine oxidase (Fragment) OS=Mus musculus OX=10090 GN=Aoc3 PE=1 SV=1			Aoc3	0	0	0	0	0	0	0	0	0	0	0	0	0	0	0	0	0	0	0	0	0	0	0	0	0	0	0	0.445777	0	0	0	0	0	0	0	0	0	0	0	0	0	0	0	0	0	0
sp|Q9CQV5|RT24_MOUSE 28S ribosomal protein S24, mitochondrial OS=Mus musculus OX=10090 GN=Mrps24 PE=1 SV=1			Mrps24	0	0	0	0	0	0	0	0	0.0712721	0.116791	0.155754	0.370688	0.362768	0.178015	0.42728	0.366536	0.431101	0	0.100562	0.239688	0.11482	0.181066	0	0	0	0	0	0	0	0	0	0	0	0	0	0	0	0	0	0	0	0	0	0	0	0
sp|E9Q9W4|S27A6_MOUSE Long-chain fatty acid transport protein 6 OS=Mus musculus OX=10090 GN=Slc27a6 PE=1 SV=1			Slc27a6	0	0	0	0	0	0	0	0	0	0	0	0	0	0	0	0	0	0	0	0	0	0	0	0	0	0	0	0	0.0334828	0.0203814	0.0117451	0.0167509	0.0731956	0.356377	0.423266	0.124708	0.0569095	0.0166794	0	0	0	0	0	0	0	0
sp|O35381|AN32A_MOUSE Acidic leucine-rich nuclear phosphoprotein 32 family member A OS=Mus musculus OX=10090 GN=Anp32a PE=1 SV=1;tr|F6UFG6|F6UFG6_MOUSE Acidic leucine-rich nuclear phosphoprotein 32 family member A (Fragment) OS=Mus musculus OX=10090 GN=Anp			Anp32a	0	0	0	0	0	0	0	0	0	0	0	0	0	0	0	0	0	0	0	0	0	0	0	0	0	0	0	0	0	0	0	0	0	0	0	0	0	0	0	0	0	0	0	0	0.365674	0
sp|Q9DB41|GHC2_MOUSE Mitochondrial glutamate carrier 2 OS=Mus musculus OX=10090 GN=Slc25a18 PE=1 SV=4			Slc25a18	0	0	0	0	0	0	0	0	0	0	0	0	0	0	0	0	0	0	0	0	0	0	0	0	0	0	0	0	0.0253934	0.00654644	0.00715575	0.0152104	0.0226398	0.0915358	0.165766	0.242312	0.0812049	0.0762305	0.0406568	0.0131808	0.170841	0.306105	0.347423	0.29051	0.131303	0.077472
sp|G5E829|AT2B1_MOUSE Plasma membrane calcium-transporting ATPase 1 OS=Mus musculus OX=10090 GN=Atp2b1 PE=1 SV=1			Atp2b1	0	0	0	0	0	0	0	0	0	0	0	0	0	0	0	0	0	0	0	0	0	0	0	0.00799408	0.345003	0.192878	0	0	0	0	0	0	0	0	0	0	0	0	0	0	0	0	0	0	0	0
sp|Q8R0Z5|MFRN2_MOUSE Mitoferrin-2 OS=Mus musculus OX=10090 GN=Slc25a28 PE=2 SV=1;tr|A0A494BAC6|A0A494BAC6_MOUSE Mitoferrin-2 OS=Mus musculus OX=10090 GN=Slc25a28 PE=1 SV=1			Slc25a28	0	0	0	0	0	0	0	0	0	0	0	0	0	0	0	0	0	0	0	0	0	0	0	0	0	0	0	0	0	0	0	0	0	0.171757	0.291845	0	0	0	0	0	0	0	0	0	0	0
sp|Q99MN1|SYK_MOUSE Lysine--tRNA ligase OS=Mus musculus OX=10090 GN=Kars1 PE=1 SV=1;tr|Q8R2P8|Q8R2P8_MOUSE Lysine--tRNA ligase OS=Mus musculus OX=10090 GN=Kars PE=1 SV=1			Kars1	0	0	0	0	0	0	0	0	0	0	0	0	0	0	0	0	0	0	0	0	0	0	0	0	0	0	0	0	0.0821525	0.614485	0.634736	0	0	0	0	0	0	0	0	0	0	0	0	0	0	0
sp|O88967|YMEL1_MOUSE ATP-dependent zinc metalloprotease YME1L1 OS=Mus musculus OX=10090 GN=Yme1l1 PE=1 SV=1			Yme1l1	0	0	0	0.0961455	0.652642	0.184646	0.135536	0	0.00950161	0	0	0	0	0	0	0	0	0	0	0	0	0	0	0	0.0856049	0.0616133	0.0536572	0	0	0	0	0	0	0	0	0	0	0	0	0	0	0	0	0	0	0
sp|Q99LP6|GRPE1_MOUSE GrpE protein homolog 1, mitochondrial OS=Mus musculus OX=10090 GN=Grpel1 PE=1 SV=1			Grpel1	0	0	0	0	0	0	0	0	0	0	0	0	0	0	0	0	0	0	0	0	0	0	0	0	0	0	0	0.000185426	0.000386714	0	0	0	0.0012061	0.00468528	0.0646217	0.133833	0.170782	0.222689	0.29513	0.27313	0.272637	0.26795	0.247072	0.481714	0.251931	0
sp|P62627|DLRB1_MOUSE Dynein light chain roadblock-type 1 OS=Mus musculus OX=10090 GN=Dynlrb1 PE=1 SV=3;tr|A2AVR9|A2AVR9_MOUSE Dynein light chain roadblock OS=Mus musculus OX=10090 GN=Dynlrb1 PE=1 SV=1			Dynlrb1	0	0	0	0	0	0	0	0	0	0	0	0	0	0	0	0	0	0	0	0	0	0	0	0	0	0	0	0	0	0	0	0	0	0	0	0	0	0	0	0	0	0	0	0.368525	0	0
tr|D3Z1Z0|D3Z1Z0_MOUSE Mitochondrial import inner membrane translocase subunit Tim17-A (Fragment) OS=Mus musculus OX=10090 GN=Timm17a PE=1 SV=1;sp|Q9Z0V8|TI17A_MOUSE Mitochondrial import inner membrane translocase subunit Tim17-A OS=Mus musculus OX=10090 G			Timm17a	0	0	0	0	0	0	0	0	0	0	0	0	0.0017948	0	0	0	0	0	0	0	0	0	0	0	0	0	0	0	0	0	0	0	0.366826	0	0	0	0	0	0	0	0	0	0	0	0	0
sp|Q62433|NDRG1_MOUSE Protein NDRG1 OS=Mus musculus OX=10090 GN=Ndrg1 PE=1 SV=1			Ndrg1	0	0	0	0	0	0	0	0	0	0	0	0	0	0	0	0	0	0	0	0	0	0	0	0	0.06324	0.186972	0.266281	0	0	0	0	0	0	0	0	0	0.0749411	0.0943365	0	0	0	0	0	0	0	0
sp|P17047|LAMP2_MOUSE Lysosome-associated membrane glycoprotein 2 OS=Mus musculus OX=10090 GN=Lamp2 PE=1 SV=2			Lamp2	0	0	0	0	0	0	0	0	0	0	0	0	0	0	0	0	0	0	0.0383924	0.078021	0.0639634	0.0785266	0.130896	0.104649	0.614156	0.259695	0.370595	0.0763803	0.356785	0.233196	0	0	0	0	0	0	0	0	0	0	0	0	0	0	0	0
tr|A0A0R4J1R7|A0A0R4J1R7_MOUSE 4a-hydroxytetrahydrobiopterin dehydratase OS=Mus musculus OX=10090 GN=Pcbd2 PE=1 SV=1;sp|Q9CZL5|PHS2_MOUSE Pterin-4-alpha-carbinolamine dehydratase 2 OS=Mus musculus OX=10090 GN=Pcbd2 PE=1 SV=2			Pcbd2	0	0	0	0	0	0	0	0	0	0	0	0	0	0	0	0	0	0	0	0	0	0	0	0	0	0	0	0	0	0	0	0	0	0	0	0	0	0	0	0	0	0.365885	0.367804	0.0621161	0	0.0346904
sp|Q62087|PON3_MOUSE Serum paraoxonase/lactonase 3 OS=Mus musculus OX=10090 GN=Pon3 PE=1 SV=2			Pon3	0	0	0	0	0	0	0	0	0	0	0	0	0	0	0	0	0	0	0	0	0	0	0	0	0	0	0	0	0	0	0	0	0	0	0	0	0.626131	0.45877	0.106831	0	0	0	0	0	0	0
sp|Q9CZD3|GARS_MOUSE Glycine--tRNA ligase OS=Mus musculus OX=10090 GN=Gars1 PE=1 SV=1			Gars1	0	0	0	0	0	0	0	0	0	0	0	0	0	0	0	0	0	0	0	0	0	0	0	0	0	0	0	0.068526	0.0596451	0	0	0.161325	0.407175	0.0896145	0.198972	0	0	0	0	0	0	0	0	0	0	0
tr|Q8R0J2|Q8R0J2_MOUSE Mannose-P-dolichol utilization defect 1 protein OS=Mus musculus OX=10090 GN=Mpdu1 PE=1 SV=1;sp|Q9R0Q9|MPU1_MOUSE Mannose-P-dolichol utilization defect 1 protein OS=Mus musculus OX=10090 GN=Mpdu1 PE=1 SV=1;tr|E9PVP3|E9PVP3_MOUSE Manno			Mpdu1	0	0	0	0	0	0	0	0	0	0	0	0	0	0	0	0	0	0	0	0	0	0	0	0	0	0	0	0	0	0	0	0	0.00115556	0	0.132282	0.259538	0.20699	0.00268049	0	0	0	0	0	0	0	0
sp|Q9D0Q7|RM45_MOUSE 39S ribosomal protein L45, mitochondrial OS=Mus musculus OX=10090 GN=Mrpl45 PE=1 SV=1			Mrpl45	0	0	0	0	0	0	0	0.066083	0.203424	0.138334	0.123137	0	0	0	0	0	0	0	0	0	0	0	0	0	0	0	0	0	0	0	0	0	0	0	0	0	0	0	0	0	0	0	0	0	0	0
sp|P56392|CX7A1_MOUSE Cytochrome c oxidase subunit 7A1, mitochondrial OS=Mus musculus OX=10090 GN=Cox7a1 PE=1 SV=1;tr|A0A140LIU4|A0A140LIU4_MOUSE Cytochrome c oxidase subunit 7A1, mitochondrial OS=Mus musculus OX=10090 GN=Cox7a1 PE=1 SV=1	IV		Cox7a1	0	0	0	0	0	0	0	0	0	0	0	0	0	0	0	0	0.0136918	0	0.0129051	0.0104931	0.0149495	0	0	0.0239598	0.0369751	0.211159	0.334607	0	0	0	0	0	0	0	0	0	0	0	0	0	0	0	0	0	0	0
sp|Q8BTE0|SDHF4_MOUSE Succinate dehydrogenase assembly factor 4, mitochondrial OS=Mus musculus OX=10090 GN=Sdhaf4 PE=3 SV=2			Sdhaf4	0	0	0	0	0	0	0	0	0	0	0	0	0	0	0	0	0	0	0	0	0	0	0	0	0	0	0	0	0	0	0	0	0.348038	0.0678437	0	0	0	0	0	0	0	0	0	0	0	0
sp|Q99NB1|ACS2L_MOUSE Acetyl-coenzyme A synthetase 2-like, mitochondrial OS=Mus musculus OX=10090 GN=Acss1 PE=1 SV=1			Acss1	0	0	0	0	0	0	0	0	0	0	0	0	0	0	0	0	0	0	0	0	0	0	0	0	0	0.000115786	0	0.000647414	0.000384388	0.000546438	0.00244743	0.00157944	0.00877035	0.0286242	0.036608	0.0406506	0.0470892	0.0889876	0.313235	0.184058	0.00689403	0.000736816	0.000789036	0.00251359	0.0032105	0.00279627
sp|Q8CHK3|MBOA7_MOUSE Lysophospholipid acyltransferase 7 OS=Mus musculus OX=10090 GN=Mboat7 PE=1 SV=1			Mboat7	0	0	0	0	0	0	0	0	0	0	0	0	0	0	0	0	0	0	0	0	0	0	0	0	0	0	0	0	0	0	0.828031	0	0	0	0	0	0	0	0	0	0	0	0	0	0	0
sp|P62806|H4_MOUSE Histone H4 OS=Mus musculus OX=10090 GN=H4c1 PE=1 SV=2			H4c1	0	0	0	0	0	0	0	0	0	0	0	0	0	0	0	0	0	0	0	0.0508435	0.100131	0.0613873	0.157058	0	0.0821557	0	0	0	0	0	0	0	0	0	0	0	0	0	0	0	0	0.151033	0.175486	0.648506	0.435542	0.0654653
sp|Q9CR62|M2OM_MOUSE Mitochondrial 2-oxoglutarate/malate carrier protein OS=Mus musculus OX=10090 GN=Slc25a11 PE=1 SV=3;tr|Q5SX46|Q5SX46_MOUSE Mitochondrial 2-oxoglutarate/malate carrier protein (Fragment) OS=Mus musculus OX=10090 GN=Slc25a11 PE=1 SV=1			Slc25a11	0	0.000183173	0	0	0	0.000681982	0	0.0038355	0.00322809	0.00238172	0.00046383	0.00392493	0.00297705	0	0.00132412	0	0.000923345	0	0.00319176	0.000253045	0.000609984	0.00405125	0.000726385	0.000964546	0.0102544	0.00275225	0.00144014	0.00850512	0.0394233	0.042663	0.0695832	0.151659	0.373354	0.322983	0.215233	0.0214321	0	0	0	0	0	0	0	0	0	0
sp|O35435|PYRD_MOUSE Dihydroorotate dehydrogenase (quinone), mitochondrial OS=Mus musculus OX=10090 GN=Dhodh PE=1 SV=2;tr|E9Q1V3|E9Q1V3_MOUSE Dihydroorotate dehydrogenase (quinone), mitochondrial OS=Mus musculus OX=10090 GN=Dhodh PE=1 SV=1			Dhodh	0	0	0	0	0	0	0	0	0	0	0	0	0	0	0	0	0	0	0	0	0	0	0	0	0	0	0	0.0064321	0.0120999	0.0379364	0.0819159	0.200411	0.479969	0.593692	0.249509	0.159534	0.0922124	0.075743	0.0649462	0.10003	0.245246	0.226071	0	0	0	0
sp|P51881|ADT2_MOUSE ADP/ATP translocase 2 OS=Mus musculus OX=10090 GN=Slc25a5 PE=1 SV=3			Slc25a5	3.36476e-05	0.000186468	0.000193451	0.000219712	0.000606969	0.000569763	0.00058774	0.000488436	0.000569821	0.000519796	0.000632646	0.00130329	0.000305728	0.000377451	0.000208213	0.000250393	0.000719819	0.000532663	0.000618707	0.000329415	0.000565831	0.000637296	0.00144555	0.0013893	0.00187128	0.0034765	0.00459209	0.00557843	0.0243476	0.0238569	0.0548774	0.0594934	0.0761502	0.17271	0.212623	0.242185	0.132989	0.0514907	0.0381124	0.0355428	0.0674616	0.0890081	0.0783076	0.00537217	7.19896e-05	0
sp|Q61285|ABCD2_MOUSE ATP-binding cassette sub-family D member 2 OS=Mus musculus OX=10090 GN=Abcd2 PE=1 SV=1;tr|A0A0R4J0U5|A0A0R4J0U5_MOUSE ATP-binding cassette sub-family D member 2 OS=Mus musculus OX=10090 GN=Abcd2 PE=1 SV=1			Abcd2	0	0	0	0	0	0	0	0	0	0	0	0	0	0	0	0	0	0	0	0	0	0	0.518042	0	0.814856	0	0	0	0	0	0	0	0	0	0	0	0	0	0	0	0	0	0	0	0	0
sp|Q9QZ23|NFU1_MOUSE NFU1 iron-sulfur cluster scaffold homolog, mitochondrial OS=Mus musculus OX=10090 GN=Nfu1 PE=1 SV=2;tr|A0A0N4SUH8|A0A0N4SUH8_MOUSE NFU1 iron-sulfur cluster scaffold homolog, mitochondrial OS=Mus musculus OX=10090 GN=Nfu1 PE=1 SV=1;tr|D			Nfu1	0	0	0	0	0	0	0	0	0	0	0	0	0	0	0	0	0	0	0	0	0	0	0	0	0	0	0	0	0	0	0	0	0	0	0	0	0	0	0	0	0	0	0	0	0.0296572	0.483529
tr|A2AKU9|A2AKU9_MOUSE ATP synthase subunit gamma OS=Mus musculus OX=10090 GN=Atp5c1 PE=1 SV=1	V		Atp5c1	0	0	0	0	0	0	0	0	0	0	0.0755244	0	0	0	0	0	0	0.952652	0.0613486	0	0	0	0	0	0	0	0	0	0	0	0	0	0	0	0	0	0	0	0	0	0	0	0	0	0	0
sp|O35469|3BHS6_MOUSE 3 beta-hydroxysteroid dehydrogenase/Delta 5-->4-isomerase type 6 OS=Mus musculus OX=10090 GN=Hsd3b6 PE=1 SV=4;sp|P26150|3BHS3_MOUSE 3 beta-hydroxysteroid dehydrogenase/Delta 5-->4-isomerase type 3 OS=Mus musculus OX=10090 GN=Hsd3b3 PE			Hsd3b6	0	0	0	0	0	0	0	0	0	0	0	0	0	0	0	0	0	0	0	0	0	0	0	0	0.0136281	0.0165081	0	0.0198984	0	0	0	0	0.117504	0.126632	0.118841	0.0805302	0.342995	0.191468	0.0868116	0.122594	0.108015	0.0539829	0.0123629	0	0	0
sp|Q9D0G0|RT30_MOUSE 28S ribosomal protein S30, mitochondrial OS=Mus musculus OX=10090 GN=Mrps30 PE=1 SV=1			Mrps30	0	0	0	0	0	0	0.0539696	0.115575	0.781096	0.453148	0.12818	0.0621403	0	0	0	0	0	0	0	0	0	0	0.00573872	0.0208272	0.0568448	0.0147333	0	0	0	0	0	0	0	0	0	0.0118873	0	0.0254876	0.15636	0	0	0	0	0	0	0
sp|P58044|IDI1_MOUSE Isopentenyl-diphosphate Delta-isomerase 1 OS=Mus musculus OX=10090 GN=Idi1 PE=1 SV=1;tr|G3XA48|G3XA48_MOUSE Isopentenyl-diphosphate Delta-isomerase OS=Mus musculus OX=10090 GN=Idi1 PE=1 SV=1;tr|H3BLF8|H3BLF8_MOUSE Isopentenyl-diphospha			Idi1	0	0	0	0	0	0	0	0	0	0	0	0	0	0	0	0	0	0	0	0	0	0	0	0	0	0	0	0	0	0	0	0	0	0	0	0	0.226146	0.230957	0.236076	0	0	0	0	0	0	0
sp|Q6ZWQ0|SYNE2_MOUSE Nesprin-2 OS=Mus musculus OX=10090 GN=Syne2 PE=1 SV=2;tr|E9QP46|E9QP46_MOUSE Nesprin-2 OS=Mus musculus OX=10090 GN=Syne2 PE=1 SV=1			Syne2	0	0	0	0	0	0	0	0	0	0	0.00640571	0.0349788	0.182831	0.103562	0.0104834	0.0676691	0	0	0	0	0	0	0	0	0	0	0	0	0	0	0	0	0	0	0	0	0	0.103887	0.462387	0	0	0	0	0	0	0
sp|P47740|AL3A2_MOUSE Aldehyde dehydrogenase family 3 member A2 OS=Mus musculus OX=10090 GN=Aldh3a2 PE=1 SV=2;tr|B1ATI0|B1ATI0_MOUSE Aldehyde dehydrogenase OS=Mus musculus OX=10090 GN=Aldh3a2 PE=1 SV=1;tr|B1AV77|B1AV77_MOUSE Aldehyde dehydrogenase OS=Mus m			Aldh3a2	0	0	0	0	0	0	0	0	0	0	0	0	0	0	0	0	0.000608991	0	0.000635419	0	0	0.000732822	0	0	0.00634876	0.00694119	0.0139059	0.0159885	0.0260685	0.0278372	0.0335532	0.0613995	0.352993	0.0190118	0	0	0	0	0	0	0	0	0	0	0	0
sp|Q6PB66|LPPRC_MOUSE Leucine-rich PPR motif-containing protein, mitochondrial OS=Mus musculus OX=10090 GN=Lrpprc PE=1 SV=2			Lrpprc	0	0	0	0	0	0	0	0	0	0	0	0	0	0	0	7.28989e-05	0.00230537	0.00367746	0.00783387	0.00854517	0.0243853	0.0156506	0.0339459	0.0704495	0.102159	0.188336	0.404393	0.384161	0.340897	0.0830404	0.00761628	0	0	0	0	0	0	0	0	0	0	0	0	0	0	0
sp|P35803|GPM6B_MOUSE Neuronal membrane glycoprotein M6-b OS=Mus musculus OX=10090 GN=Gpm6b PE=1 SV=2;tr|A2AEG3|A2AEG3_MOUSE Neuronal membrane glycoprotein M6-b OS=Mus musculus OX=10090 GN=Gpm6b PE=1 SV=1;tr|A2AEG6|A2AEG6_MOUSE Neuronal membrane glycoprote			Gpm6b	0	0	0	0	0	0	0	0	0	0	0	0	0	0	0	0	0	0	0	0	0	0	0	0	0	0	0	0	0	0	0	0	0.558366	0	0	0	0	0	0	0	0	0	0	0	0	0
sp|Q02248|CTNB1_MOUSE Catenin beta-1 OS=Mus musculus OX=10090 GN=Ctnnb1 PE=1 SV=1;tr|F7CRC6|F7CRC6_MOUSE Catenin beta-1 (Fragment) OS=Mus musculus OX=10090 GN=Ctnnb1 PE=1 SV=1;tr|E9Q6A9|E9Q6A9_MOUSE Catenin beta-1 OS=Mus musculus OX=10090 GN=Ctnnb1 PE=1 SV			Ctnnb1	0	0	0	0	0	0	0	0	0	0	0	0	0	0	0	0	0	0	0.925991	0.147062	0	0.0767425	0	0	0	0	0	0	0	0	0	0	0	0	0	0	0	0	0	0	0	0	0	0	0	0
sp|Q3TC33|CC127_MOUSE Coiled-coil domain-containing protein 127 OS=Mus musculus OX=10090 GN=Ccdc127 PE=1 SV=2;tr|E0CYX9|E0CYX9_MOUSE Coiled-coil domain-containing protein 127 (Fragment) OS=Mus musculus OX=10090 GN=Ccdc127 PE=1 SV=1;tr|E0CYP1|E0CYP1_MOUSE C			Ccdc127	0	0	0	0	0	0	0	0	0	0	0	0	0	0	0	0	0	0	0	0	0	0	0	0	0	0	0	0	0	0	0	0	0	0	0	0	0	0	0	0	0	0.470043	0.388852	0	0	0
tr|Q91VB8|Q91VB8_MOUSE Alpha globin 1 OS=Mus musculus OX=10090 GN=Hba-a1 PE=1 SV=1;sp|P01942|HBA_MOUSE Hemoglobin subunit alpha OS=Mus musculus OX=10090 GN=Hba PE=1 SV=2			Hba-a1	0	0	0	0	0	0	0	0	0	0	0	0	0	0	0	0	0	0	0	0	0	0	0	0	0	0	0	0	0	0	0	0	0	0	0	0	0	0.0030449	0.0129692	0.00317908	0.0243348	0.0322244	0.0633148	0.142513	0.140256	0.116438
sp|Q9WUR9|KAD4_MOUSE Adenylate kinase 4, mitochondrial OS=Mus musculus OX=10090 GN=Ak4 PE=1 SV=1;tr|A2ARF6|A2ARF6_MOUSE Nucleoside-diphosphate kinase (Fragment) OS=Mus musculus OX=10090 GN=Ak4 PE=1 SV=1			Ak4	0	0	0	0	0	0	0	0	0	0	0	0	0	0	0	0	0	0	0	0	0	0	0	0	0	0	0	0	0	0	0	0	0	0	0	0	0	0	0	0	0	0.163934	0.295049	0.424191	0.349096	0
sp|P38647|GRP75_MOUSE Stress-70 protein, mitochondrial OS=Mus musculus OX=10090 GN=Hspa9 PE=1 SV=3			Hspa9	0	0	0	0	1.75151e-05	6.95712e-05	4.47795e-05	4.70459e-05	8.85244e-05	0.000206896	0.000287703	0.000285519	0.000489147	0.000624829	0.000830339	0.000650896	0.004924	0.0168059	0.00622404	0.00547953	0.0134384	0.0107161	0.0170905	0.0254121	0.0249679	0.0260807	0.0305261	0.0327955	0.0667536	0.0580119	0.0531418	0.0636078	0.091354	0.124574	0.248594	0.243941	0.315065	0.0646228	0.0225976	0.00969771	0.0170905	0.0033172	0.00141668	0.000903466	0.000582182	0
sp|Q9CQ45|NENF_MOUSE Neudesin OS=Mus musculus OX=10090 GN=Nenf PE=1 SV=1			Nenf	0	0	0	0	0	0	0	0	0	0	0	0	0	0	0	0	0	0	0	0	0	0	0	0	0	0	0	0	0	0	0	0	0	0	0	0	0	0	0	0	0	0	0	0	0	0.43347
sp|Q9CXJ1|SYEM_MOUSE Probable glutamate--tRNA ligase, mitochondrial OS=Mus musculus OX=10090 GN=Ears2 PE=1 SV=1			Ears2	0	0	0	0	0	0	0	0	0	0	0	0	0	0	0	0	0	0	0	0	0	0	0	0	0	0	0	0	0	0	0	0	0	0	0	0.0171925	0.0339248	0.191527	0.280258	0.434836	0.0401641	0	0	0	0	0
sp|Q9CXD6|MCUR1_MOUSE Mitochondrial calcium uniporter regulator 1 OS=Mus musculus OX=10090 GN=Mcur1 PE=1 SV=1			Mcur1	0	0	0	0	0	0	0	0	0	0	0	0	0	0	0	0	0	0	0	0	0	0.578262	0	0	0	0	0	0	0	0	0	0	0	0	0	0	0	0	0	0	0	0	0	0	0	0
sp|Q8C129|LCAP_MOUSE Leucyl-cystinyl aminopeptidase OS=Mus musculus OX=10090 GN=Lnpep PE=1 SV=1			Lnpep	0	0	0	0	0	0	0	0	0	0	0	0	0	0	0	0	0	0	0	0	0.827477	0	0	0	0	0	0	0	0	0	0	0	0	0	0	0	0	0	0	0	0	0	0	0	0	0
sp|Q61263|SOAT1_MOUSE Sterol O-acyltransferase 1 OS=Mus musculus OX=10090 GN=Soat1 PE=1 SV=2;tr|A0A087WNN8|A0A087WNN8_MOUSE Sterol O-acyltransferase 1 (Fragment) OS=Mus musculus OX=10090 GN=Soat1 PE=1 SV=1			Soat1	0	0	0	0	0	0	0	0	0	0	0	0	0	0	0	0	0	0	0.167556	0.437731	0	0.798873	0	0	0	0	0	0	0	0	0	0	0	0	0	0	0	0	0	0	0	0	0	0	0	0
sp|P21279|GNAQ_MOUSE Guanine nucleotide-binding protein G(q) subunit alpha OS=Mus musculus OX=10090 GN=Gnaq PE=1 SV=4			Gnaq	0	0	0	0	0	0	0	0	0	0	0	0	0	0	0	0	0	0	0	0	0	0	0	0	0	0	0	0	0	0	0	0	0	0.38405	0.276977	0	0	0	0	0	0	0	0	0	0	0
sp|Q9CPU4|MGST3_MOUSE Microsomal glutathione S-transferase 3 OS=Mus musculus OX=10090 GN=Mgst3 PE=1 SV=1			Mgst3	0	0.00376579	0.00551753	0	0.00188551	0.00151667	0.00177511	0.0445091	0.029172	0.021056	0.023496	0	0.00147149	0.00171624	0.0171493	0.00219659	0.00333757	0.00750599	0.0364603	0.0429472	0	0.0708338	0.00812683	0.00836411	0.00554631	0.0307115	0.0453125	0.061537	0.0295905	0.131595	0.0184078	0.02832	0.537199	0.313056	0.429173	0.147775	0	0.0908099	0.018017	0	0	0	0	0.00823856	0.00400531	0
sp|P35980|RL18_MOUSE 60S ribosomal protein L18 OS=Mus musculus OX=10090 GN=Rpl18 PE=1 SV=3;tr|A0A1B0GQU8|A0A1B0GQU8_MOUSE 60S ribosomal protein L18 OS=Mus musculus OX=10090 GN=Rpl18 PE=1 SV=1;tr|A0A1B0GSF7|A0A1B0GSF7_MOUSE 60S ribosomal protein L18 OS=Mus			Rpl18	0	0	0	0.00359563	0.0046361	0.00702159	0.0154922	0.221634	0.0110273	0.00699042	0.00891038	0.00649791	0	0	0.206049	0.259035	0.00514419	0	0	0	0	0	0	0	0	0	0	0	0	0	0	0	0	0	0	0	0	0	0	0.885822	0.20598	0.0131139	0.184841	0.221925	0.219662	0.331325
sp|P14094|AT1B1_MOUSE Sodium/potassium-transporting ATPase subunit beta-1 OS=Mus musculus OX=10090 GN=Atp1b1 PE=1 SV=1			Atp1b1	0	0	0	0	0	0	0	0	0	0	0	0	0	0	0	0	0	0	0	0	0	0	0	0	0.0186788	0.208634	0.59217	0.337934	0.0317097	0	0	0	0	0	0	0	0	0	0	0	0	0	0	0	0	0
sp|Q8BH59|CMC1_MOUSE Calcium-binding mitochondrial carrier protein Aralar1 OS=Mus musculus OX=10090 GN=Slc25a12 PE=1 SV=1			Slc25a12	0	0	0	0	0	0	0	0	0.000384752	0	0	0	0	0	0	0	0.000444762	0	0.00123466	0.00199062	0.0059408	0.00407906	0.00220734	0.0119943	0.0385839	0.074576	0.341989	0.458088	0.0596395	0	0	0.00372632	0.019042	0.00426617	0	0	0	0	0	0	0	0	0	0	0	0
sp|Q5NCE8|MRS2_MOUSE Magnesium transporter MRS2 homolog, mitochondrial OS=Mus musculus OX=10090 GN=Mrs2 PE=2 SV=2			Mrs2	0	0	0	0	0.151917	0.263948	0.326907	0.427956	0.289358	0.0995665	0	0.165007	0	0	0	0	0	0	0	0	0	0	0	0	0	0	0	0	0	0	0	0	0	0	0	0	0	0	0	0	0	0	0	0	0	0
sp|Q8BWF0|SSDH_MOUSE Succinate-semialdehyde dehydrogenase, mitochondrial OS=Mus musculus OX=10090 GN=Aldh5a1 PE=1 SV=1			Aldh5a1	0	0	0	0	0	0	0	0	0	0	0	0	0	0	0	0	0	0	0	0	0	0	0	0	0	0	0.012101	0.167125	0.342561	0	0	0	0	0	0	0	0	0	0	0	0	0	0	0	0	0
sp|Q9CWU6|UQCC1_MOUSE Ubiquinol-cytochrome-c reductase complex assembly factor 1 OS=Mus musculus OX=10090 GN=Uqcc1 PE=1 SV=1;tr|F6V305|F6V305_MOUSE Ubiquinol-cytochrome-c reductase complex assembly factor 1 (Fragment) OS=Mus musculus OX=10090 GN=Uqcc1 PE=1			Uqcc1	0	0	0	0	0	0	0	0	0	0	0	0	0	0	0	0	0	0	0	0	0	0	0	0	0	0.457375	0	0	0	0	0	0	0	0	0	0	0	0	0	0	0	0	0	0	0	0
tr|A0A5F8MPS3|A0A5F8MPS3_MOUSE Predicted gene 11100 OS=Mus musculus OX=10090 GN=Gm11100 PE=4 SV=1			Gm11100	0	0	0	0	0	0	0	0	0.0326861	0.0226276	0.0490733	0.133026	0.00826056	0	0.00877547	0.0159993	0.0706792	0.630756	0.0864685	0	0	0	0	0	0.0101961	0	0	0	0	0	0	0	0	0	0.0114355	0.0148527	0.0128227	0.00813112	0	0	0	0	0	0	0	0
sp|Q9CQN1|TRAP1_MOUSE Heat shock protein 75 kDa, mitochondrial OS=Mus musculus OX=10090 GN=Trap1 PE=1 SV=1			Trap1	0	0	0	0	0	0	0	0	0	0	0	0	0	0	0	0	0	0	0	0	0	0.000846168	0	0.000243185	0.00456605	0.00882831	0.0109497	0.0215682	0.072706	0.0698428	0.113614	0.103488	0.353676	0.291235	0.274289	0.191398	0.0194374	0.0114254	0.0124198	0.000990144	0.00148795	0.00152582	0.00136388	0.000919417	0.000559068	0.000570203
sp|P24815|3BHS1_MOUSE 3 beta-hydroxysteroid dehydrogenase/Delta 5-->4-isomerase type 1 OS=Mus musculus OX=10090 GN=Hsd3b1 PE=1 SV=3			Hsd3b1	0	0.00157556	0.00270742	0	0	0	0	0	0.00244428	0	0	0	0.00205147	0	0.00256531	0	0.00651259	0	0.0089949	0.00674117	0.028228	0.0280564	0.00218853	0.00469149	0.0355094	0.00675921	0.0391576	0.0466237	0.0523427	0.0747192	0.105453	0.0207426	0.22396	0.0837084	0.300793	0.402506	0.393358	0.139195	0.178564	0.157721	0.183685	0.0068798	0	0	0	0
sp|P50136|ODBA_MOUSE 2-oxoisovalerate dehydrogenase subunit alpha, mitochondrial OS=Mus musculus OX=10090 GN=Bckdha PE=1 SV=1;tr|Q3U3J1|Q3U3J1_MOUSE 2-oxoisovalerate dehydrogenase subunit alpha OS=Mus musculus OX=10090 GN=Bckdha PE=1 SV=1			Bckdha	0	0	0	0	0	0	0	0	0	0	0	0	0	0	0	0	0	0	0	0	0	0	0	0	0	0	0	0	0.217393	0.628031	0	0	0	0	0	0	0	0.141126	0.559574	0	0.0947242	0.151084	0	0	0	0
sp|O70152|DPM1_MOUSE Dolichol-phosphate mannosyltransferase subunit 1 OS=Mus musculus OX=10090 GN=Dpm1 PE=1 SV=1;tr|A2BDX2|A2BDX2_MOUSE Dolichol-phosphate mannosyltransferase subunit 1 OS=Mus musculus OX=10090 GN=Dpm1 PE=1 SV=1			Dpm1	0	0	0	0	0	0	0	0	0	0	0	0	0	0	0	0	0	0	0	0	0	0	0	0	0	0	0	0	0	0	0	0	0.0228101	0.0664059	0.280831	0.157762	0	0	0	0	0	0	0.0220623	0.0249882	0	0
sp|Q9ES97|RTN3_MOUSE Reticulon-3 OS=Mus musculus OX=10090 GN=Rtn3 PE=1 SV=2			Rtn3	0	0	0	0	0	0	0	0	0	0	0	0	0	0	0	0	0	0	0	0	0	0	0	0	0	0	0	0	0.0649446	0.117817	0.181543	0.206318	0.0974394	0.305012	0	0	0	0	0	0	0	0	0	0	0	0
sp|Q61102|ABCB7_MOUSE ATP-binding cassette sub-family B member 7, mitochondrial OS=Mus musculus OX=10090 GN=Abcb7 PE=1 SV=3			Abcb7	0	0	0	0	0	0	0	0	0	0	0	0	0	0	0	0	0	0	0	0	0	0.000684612	0	0	0.00151118	0.00883653	0.0411526	0.194224	0.38289	0.00912277	0	0	0	0	0	0	0	0	0	0	0	0	0	0	0	0
sp|P51150|RAB7A_MOUSE Ras-related protein Rab-7a OS=Mus musculus OX=10090 GN=Rab7a PE=1 SV=2			Rab7a	0	0	0	0	0	0	0	0	0	0	0	0	0	0	0	0	0	0	0	0	0	0	0	0.00103757	0	0	0.00155872	0	0.00176897	0	0.00346847	0	0	0.0144382	0.00993464	0.0051004	0.0434091	0.0408445	0.0532883	0.0607589	0.0665267	0.0613595	0.0785048	0.147815	0.212378	0.036693
sp|P10649|GSTM1_MOUSE Glutathione S-transferase Mu 1 OS=Mus musculus OX=10090 GN=Gstm1 PE=1 SV=2;tr|A2AE89|A2AE89_MOUSE Glutathione transferase OS=Mus musculus OX=10090 GN=Gstm1 PE=1 SV=2;tr|F6WHQ7|F6WHQ7_MOUSE Glutathione S-transferase Mu 1 (Fragment) OS=			Gstm1	0	0	0	0	0	0	0	0	0	0	0	0	0	0	0	0	0	0	0	0	0	0	0	0	0	0	0	0	0	0	0.00034249	0	0	0.0238241	0.127043	0.215656	0.173641	0.168526	0.25219	0.196341	0.461314	0.0156379	0	0.00614005	0.0070817	0
sp|P01027|CO3_MOUSE Complement C3 OS=Mus musculus OX=10090 GN=C3 PE=1 SV=3			C3	0	0	0	0	0	0	0	0	0	0	0	0	0	0	0	0	0	0	0	0	0	0	0.428023	0	0	0	0	0	0	0	0	0	0	0	0	0	0	0	0	0	0	0	0	0	0	0
sp|Q9JKL4|NDUF3_MOUSE NADH dehydrogenase [ubiquinone] 1 alpha subcomplex assembly factor 3 OS=Mus musculus OX=10090 GN=Ndufaf3 PE=1 SV=1	I	A	Ndufaf3	0	0	0	0	0	0	0	0	0	0	0	0	0	0	0	0	0	0	0	0	0	0.0231974	0.0581536	0.343012	0.674441	0.0334573	0.0368105	0	0	0.304241	0	0	0	0	0	0	0	0	0	0	0	0.300854	0	0	0	0
sp|Q3UDW8|HGNAT_MOUSE Heparan-alpha-glucosaminide N-acetyltransferase OS=Mus musculus OX=10090 GN=Hgsnat PE=1 SV=2			Hgsnat	0	0	0	0	0	0	0	0	0	0	0	0	0	0	0	0	0	0	0	0	0	0	0	0	0.0285934	0.173315	0.600149	0.0709083	0	0	0	0	0	0	0	0	0	0	0	0	0	0	0	0	0	0
sp|P15626|GSTM2_MOUSE Glutathione S-transferase Mu 2 OS=Mus musculus OX=10090 GN=Gstm2 PE=1 SV=2;tr|D3YX76|D3YX76_MOUSE Glutathione S-transferase OS=Mus musculus OX=10090 GN=Gstm2 PE=1 SV=1			Gstm2	0	0	0	0	0	0	0	0	0	0	0	0	0	0	0	0	0	0	0	0	0	0	0	0	0	0.0016067	0	0	0.000137674	0.00653316	0.0198914	0.0620932	0.183998	0.20222	0.241388	0.287497	0.241874	0.197065	0.295002	0.307787	0.170618	0.00118358	0.000205196	0.00017734	0.000294203	8.90458e-05
sp|Q61387|COX7R_MOUSE Cytochrome c oxidase subunit 7A-related protein, mitochondrial OS=Mus musculus OX=10090 GN=Cox7a2l PE=1 SV=1;tr|E9PZS8|E9PZS8_MOUSE Cytochrome c oxidase subunit 7A-related protein, mitochondrial OS=Mus musculus OX=10090 GN=Cox7a2l PE=	IV		Cox7a2l	0	0	0	0	0.0233673	0.0407079	0	0	0	0.0749657	0.029764	0.0854235	0	0	0	0	0	0	0.0425916	0.16262	0.528053	0	0	0	0	0	0	0	0	0	0	0	0	0	0	0	0	0	0	0	0	0	0	0	0	0.0300557
sp|O35887|CALU_MOUSE Calumenin OS=Mus musculus OX=10090 GN=Calu PE=1 SV=1;tr|G3UWV3|G3UWV3_MOUSE Calumenin OS=Mus musculus OX=10090 GN=Calu PE=1 SV=1;tr|Q6XLQ8|Q6XLQ8_MOUSE Calumenin OS=Mus musculus OX=10090 GN=Calu PE=1 SV=1;tr|G3UY49|G3UY49_MOUSE Calumen			Calu	0	0	0	0	0	0	0	0	0	0	0	0	0	0	0	0	0	0	0	0	0	0	0	0	0	0	0	0	0	0	0	0	0	0	0	0	0	0.135374	0.320841	0	0	0	0	0	0	0
sp|P21995|EMB_MOUSE Embigin OS=Mus musculus OX=10090 GN=Emb PE=1 SV=2			Emb	0	0	0	0	0	0	0	0	0	0	0	0	0	0	0	0	0	0	0	0	0	0	0	0	0	0	0.506224	0.186049	0	0	0	0	0	0	0	0	0	0	0	0	0	0	0	0	0	0
sp|Q8R2Q4|RRF2M_MOUSE Ribosome-releasing factor 2, mitochondrial OS=Mus musculus OX=10090 GN=Gfm2 PE=1 SV=2;tr|E9Q7N5|E9Q7N5_MOUSE Ribosome-releasing factor 2, mitochondrial OS=Mus musculus OX=10090 GN=Gfm2 PE=1 SV=1;tr|Q8C1C2|Q8C1C2_MOUSE Ribosome-releasi			Gfm2	0	0	0	0	0	0	0	0	0	0	0	0	0	0	0	0	0	0	0	0	0	0	0	0	0	0	0	0.0323089	0.351287	0.479806	0.162694	0.224195	0.522141	0.216819	0.0918696	0.270714	0.167068	0	0	0	0	0	0	0	0	0
sp|Q8BTY2|S4A7_MOUSE Sodium bicarbonate cotransporter 3 OS=Mus musculus OX=10090 GN=Slc4a7 PE=1 SV=2;tr|A0A286YDJ7|A0A286YDJ7_MOUSE Anion exchange protein (Fragment) OS=Mus musculus OX=10090 GN=Slc4a7 PE=1 SV=2;tr|A0A286YCS4|A0A286YCS4_MOUSE Anion exchange			Slc4a7	0	0	0	0	0	0	0	0	0	0	0	0	0	0	0	0	0	0	0.689301	0	0	0	0	0	0	0	0	0	0	0	0	0	0	0	0	0	0	0	0	0	0	0	0	0	0	0
sp|Q9D1R1|T126B_MOUSE Complex I assembly factor TMEM126B, mitochondrial OS=Mus musculus OX=10090 GN=Tmem126b PE=1 SV=1	I	A	Tmem126b	0	0	0	0	0	0	0	0	0	0	0	0	0	0	0	0	0	0	0	0	0	0.141565	0.388317	0	0	0	0	0	0	0	0	0	0	0	0	0	0	0	0	0	0	0	0	0	0	0
sp|Q9Z0R9|FADS2_MOUSE Acyl-CoA 6-desaturase OS=Mus musculus OX=10090 GN=Fads2 PE=1 SV=1			Fads2	0	0	0	0	0	0	0	0	0	0	0	0	0	0	0	0	0	0	0	0	0	0	0	0	0	0.0018317	0.00366875	0.0216848	0	0.00826334	0.0461574	0	0.0112617	0.138175	0.434856	0.205973	0.020566	0	0	0	0	0	0	0	0	0
sp|Q9CQA6|CHCH1_MOUSE Coiled-coil-helix-coiled-coil-helix domain-containing protein 1 OS=Mus musculus OX=10090 GN=Chchd1 PE=1 SV=1;tr|Q05BF0|Q05BF0_MOUSE Chchd1 protein OS=Mus musculus OX=10090 GN=Chchd1 PE=1 SV=1			Chchd1	0	0	0	0	0	0	0	0	0	0	0	0	0	0	0	0	0	0	0	0	0	0	0	0	0	0	0	0	0	0	0	0	0	0	0	0	0	0	0	0	0	0	0.00666296	0.295971	0.149394	0.00749383
sp|O70579|PM34_MOUSE Peroxisomal membrane protein PMP34 OS=Mus musculus OX=10090 GN=Slc25a17 PE=1 SV=1			Slc25a17	0	0	0	0	0	0	0	0	0	0	0	0	0	0	0	0	0	0	0	0	0	0	0	0	0	0	0	0	0	0	0	0	0	0	0	0.180752	0.0248217	0.23729	0	0	0	0	0	0	0	0
sp|P17897|LYZ1_MOUSE Lysozyme C-1 OS=Mus musculus OX=10090 GN=Lyz1 PE=1 SV=1			Lyz1	0.0859166	0.0780497	0.0779072	0.0932219	0.129953	0.0959916	0.183994	0.164344	0.0957554	0	0	0	0.118351	0.151236	0	0.188787	0.118525	0	0.141463	0.105835	0.166277	0	0.422375	0	0	0	0	0	0	0	0.374842	0.384951	0	0	0	0	0	0	0.573646	0.450802	0	0.258193	0.240987	0.240338	0.205936	0.161322
sp|Q8BIG7|CMTD1_MOUSE Catechol O-methyltransferase domain-containing protein 1 OS=Mus musculus OX=10090 GN=Comtd1 PE=1 SV=1;tr|H3BJ37|H3BJ37_MOUSE Catechol O-methyltransferase domain-containing protein 1 OS=Mus musculus OX=10090 GN=Comtd1 PE=1 SV=1			Comtd1	0	0	0	0	0	0	0	0	0	0	0	0	0	0	0	0	0.0167368	0	0	0	0	0	0	0	0	0	0	0	0	0.00159458	0.00178715	0.0724716	0.00505341	0.144161	0.280374	0.443936	0.188922	0.24239	0.142538	0	0	0	0	0	0	0
sp|Q9D924|ISCA1_MOUSE Iron-sulfur cluster assembly 1 homolog, mitochondrial OS=Mus musculus OX=10090 GN=Isca1 PE=2 SV=1;tr|I3ITR1|I3ITR1_MOUSE cDNA sequence AK157302 OS=Mus musculus OX=10090 GN=AK157302 PE=4 SV=1			Isca1	0	0	0	0	0	0	0	0	0	0	0	0	0	0	0	0	0	0	0	0	0	0	0	0	0	0	0	0	0	0	0	0	0.356967	0.0378255	0.72748	0	0	0.01085	0.0102327	0.011681	0.392063	0.331311	0.317452	0.0211305	0.360315	0.339538
sp|Q9QY76|VAPB_MOUSE Vesicle-associated membrane protein-associated protein B OS=Mus musculus OX=10090 GN=Vapb PE=1 SV=3;tr|Q8BH80|Q8BH80_MOUSE Vesicle-associated membrane protein, associated protein B and C OS=Mus musculus OX=10090 GN=Vapb PE=1 SV=1			Vapb	0	0	0.00100955	0.00117455	0	0	0	0	0	0.00260296	0	0	0.00419517	0	0.00312487	0	0.0323434	0	0.0318716	0.00747621	0.0126949	0.0147649	0.0112145	0.0499062	0.0705823	0.0511293	0.120383	0.0913151	0.128467	0.180212	0.0993183	0.168305	0.186105	0.277019	0.309425	0.143101	0.0675528	0.0148597	0.0370562	0	0.0237016	0	0	0	0	0
sp|Q14C51|PTCD3_MOUSE Pentatricopeptide repeat domain-containing protein 3, mitochondrial OS=Mus musculus OX=10090 GN=Ptcd3 PE=1 SV=2			Ptcd3	0	0	0	0	0	0	0	0	0.0198936	0.0174887	0.0899559	0.196573	0.252409	0.498906	0.202932	0.25217	0.294058	0.498459	0.172763	0.0853638	0.121877	0.0582861	0.0434177	0	0	0	0	0	0	0	0	0	0	0	0	0	0	0	0	0	0	0	0	0	0	0
sp|Q02013|AQP1_MOUSE Aquaporin-1 OS=Mus musculus OX=10090 GN=Aqp1 PE=1 SV=3			Aqp1	0	0	0	0	0	0	0	0	0	0	0	0	0	0	0	0	0	0	0	0	0	0	0	0	0	0	0.36283	0.611905	0	0	0	0	0	0	0	0	0	0	0	0	0	0	0	0	0	0
sp|Q4VAE3|TMM65_MOUSE Transmembrane protein 65 OS=Mus musculus OX=10090 GN=Tmem65 PE=1 SV=1			Tmem65	0	0	0	0	0	0	0	0	0	0	0	0	0	0	0	0	0	0	0	0	0	0	0	0	0	0	0	0	0	0	0	0.0153627	0.0202041	0.166828	0.398675	0.215871	0.0417944	0	0	0	0	0	0	0	0	0
sp|O35855|BCAT2_MOUSE Branched-chain-amino-acid aminotransferase, mitochondrial OS=Mus musculus OX=10090 GN=Bcat2 PE=1 SV=2;tr|O88374|O88374_MOUSE Branched-chain-amino-acid aminotransferase OS=Mus musculus OX=10090 GN=Bcat2 PE=1 SV=1;tr|A0A1B0GX27|A0A1B0GX			Bcat2	0	0	0	0	0	0	0	0	0	0	0	0	0	0	0	0	0	0	0	0	0	0	0	0	0.00340176	0.0125895	0.0490211	0.0776426	0.079183	0.193441	0.501726	0.375907	0.209888	0.0747288	0.0379857	0.0196543	0.05772	0.0522235	0.0150472	0.00215633	0.00743702	0.0123817	0.012499	0.00256709	0	0
sp|P63001|RAC1_MOUSE Ras-related C3 botulinum toxin substrate 1 OS=Mus musculus OX=10090 GN=Rac1 PE=1 SV=1;tr|Q3TLP8|Q3TLP8_MOUSE Ras-related C3 botulinum toxin substrate 1 OS=Mus musculus OX=10090 GN=Rac1 PE=1 SV=1;sp|Q05144|RAC2_MOUSE Ras-related C3 botu			Rac1	0	0	0	0	0	0	0	0	0	0	0	0	0	0	0	0	0	0	0	0	0	0	0	0	0	0	0	0	0	0	0	0	0	0	0	0	0	0	0.568467	0	0.0253473	0.0999973	0.0252265	0.0370165	0.0252637	0
sp|Q9Z2Y8|PLPHP_MOUSE Pyridoxal phosphate homeostasis protein OS=Mus musculus OX=10090 GN=Plpbp PE=1 SV=1;tr|A0A1B0GSP5|A0A1B0GSP5_MOUSE Pyridoxal phosphate homeostasis protein (Fragment) OS=Mus musculus OX=10090 GN=Plpbp PE=1 SV=1;tr|A0A1B0GRP7|A0A1B0GRP7			Plpbp	0	0	0	0	0	0	0	0	0	0	0	0	0	0	0	0	0	0	0	0	0	0	0	0	0	0	0	0	0	0	0	0	0	0	0	0	0	0	0	0	0	0.04508	0.0649998	0.743085	0	0
sp|P09055|ITB1_MOUSE Integrin beta-1 OS=Mus musculus OX=10090 GN=Itgb1 PE=1 SV=1			Itgb1	0	0	0	0	0	0	0	0	0	0	0	0	0	0	0	0	0	0	0	0	0	0.0828037	0.119621	0	0	0	0	0	0	0.789852	0	0	0	0	0	0	0	0	0	0	0	0	0	0	0	0
sp|P22315|HEMH_MOUSE Ferrochelatase, mitochondrial OS=Mus musculus OX=10090 GN=Fech PE=1 SV=2;tr|F6T2S0|F6T2S0_MOUSE Ferrochelatase OS=Mus musculus OX=10090 GN=Fech PE=1 SV=1;tr|A0A494BAI5|A0A494BAI5_MOUSE Ferrochelatase OS=Mus musculus OX=10090 GN=Fech PE			Fech	0	0	0	0	0	0	0	0	0	0	0	0	0	0	0	0	0	0	0	0	0	0	0	0.0102856	0	0.0364822	0.0151921	0.0152375	0.0352757	0.0277928	0.021329	0.0572757	0.347473	0.0858936	0.086619	0.0386832	0.0213845	0.016984	0.0275984	0.0489553	0.223741	0.058006	0	0	0	0
sp|Q91VA6|PDIP2_MOUSE Polymerase delta-interacting protein 2 OS=Mus musculus OX=10090 GN=Poldip2 PE=1 SV=1;tr|F6SQH7|F6SQH7_MOUSE Polymerase delta-interacting protein 2 (Fragment) OS=Mus musculus OX=10090 GN=Poldip2 PE=1 SV=1			Poldip2	0	0	0	0	0	0	0	0	0	0	0	0	0	0	0	0	0	0	0	0	0	0	0	0	0	0	0	0	0	0	0	0	0.00102975	0	0.00198297	0.0456864	0.0126913	0.0842684	0.203954	0.0427813	0.308064	0.492583	0.543195	0.245859	0	0
tr|D6RJ50|D6RJ50_MOUSE Presenilins-associated rhomboid-like protein, mitochondrial OS=Mus musculus OX=10090 GN=Parl PE=1 SV=1;tr|A0A338P6U4|A0A338P6U4_MOUSE Presenilins-associated rhomboid-like protein, mitochondrial OS=Mus musculus OX=10090 GN=Parl PE=1 S			Parl	0	0	0	0	0	0	0.100934	0.0780675	0	0	0	0	0	0	0	0	0	0	0	0	0	0	0	0	0	0	0	0	0	0	0	0	0	0	0	0.624874	0	0	0	0	0	0	0	0	0	0
sp|Q9Z2L6|MINP1_MOUSE Multiple inositol polyphosphate phosphatase 1 OS=Mus musculus OX=10090 GN=Minpp1 PE=1 SV=3			Minpp1	0	0	0	0	0	0	0	0	0	0	0	0	0	0	0	0	0	0	0	0	0	0	0	0	0	0	0	0	0	0	0	0	0	0	0	0	0	0.170507	0.29702	0.329351	0.440518	0	0	0	0	0
sp|Q8BGA9|OXA1L_MOUSE Mitochondrial inner membrane protein OXA1L OS=Mus musculus OX=10090 GN=Oxa1l PE=1 SV=1			Oxa1l	0	0	0	0	0	0	0	0	0	0	0	0	0	0	0	0	0	0	0	0	0	0	0	0	0	0	0	0.0323754	0.0525924	0.0622364	0.0759162	0.085799	0.150125	0.330712	0.420175	0.151759	0	0	0	0	0	0	0	0	0	0
sp|P56391|CX6B1_MOUSE Cytochrome c oxidase subunit 6B1 OS=Mus musculus OX=10090 GN=Cox6b1 PE=1 SV=2;tr|A0A140LIU3|A0A140LIU3_MOUSE Cytochrome c oxidase subunit 6B1 OS=Mus musculus OX=10090 GN=Cox6b1 PE=1 SV=1	IV		Cox6b1	0	0	0	0.00313184	0.0146405	0.0200435	0	0	0.0335584	0.0318774	0.0252686	0	0.00382308	0.0190017	0	0.00966643	0.0254469	0.0365467	0.0178574	0.0054179	0.00045806	0	0	0.0549324	0.0141749	0.177001	0.422447	0	0	0	0	0	0	0	0	0	0	0	0	0	0	0	0	0	0.0534826	0.0575598
sp|Q99LJ1|FUCO_MOUSE Tissue alpha-L-fucosidase OS=Mus musculus OX=10090 GN=Fuca1 PE=1 SV=1			Fuca1	0	0	0	0	0	0	0	0	0	0	0	0	0	0	0	0	0	0	0	0	0	0	0	0	0	0	0	0	0	0	0	0	0	0	0	0.068967	0.407344	0.0516374	0	0	0	0	0	0.00853558	0	0
tr|G5E8V9|G5E8V9_MOUSE ADP-ribosylation factor-interacting protein 1 OS=Mus musculus OX=10090 GN=Arfip1 PE=1 SV=1;tr|E9QAY5|E9QAY5_MOUSE Predicted gene, 37240 OS=Mus musculus OX=10090 GN=Gm37240 PE=4 SV=1;tr|A2RSX9|A2RSX9_MOUSE ADP-ribosylation factor inte			Arfip1	0	0	0	0	0	0	0	0	0	0	0	0	0	0	0	0	0	0	0	0	0	0	0	0	0	0	0	0	0	0	1	0	0	0	0	0	0	0	0	0	0	0	0	0	0	0
sp|Q9NYQ2|HAOX2_MOUSE Hydroxyacid oxidase 2 OS=Mus musculus OX=10090 GN=Hao2 PE=1 SV=1			Hao2	0	0	0	0	0	0	0	0	0	0	0	0	0	0	0.0556642	0	0	0	0	0	0	0	0	0.673679	0	0	0	0	0	0	0	0	0	0	0	0	0	0	0	0	0	0	0	0	0	0.113374
sp|Q3U7R1|ESYT1_MOUSE Extended synaptotagmin-1 OS=Mus musculus OX=10090 GN=Esyt1 PE=1 SV=2;tr|A0A1W2P784|A0A1W2P784_MOUSE Extended synaptotagmin-1 (Fragment) OS=Mus musculus OX=10090 GN=Esyt1 PE=1 SV=1			Esyt1	0	0	0	0	0	0	0	0	0	0	0	0	0	0	0	0	0.194006	0	0	0	0	0	0	0.484097	0	0	0	0	0	0	0	0	0	0	0	0	0	0	0	0	0	0	0	0	0	0
sp|P53702|CCHL_MOUSE Holocytochrome c-type synthase OS=Mus musculus OX=10090 GN=Hccs PE=1 SV=2			Hccs	0	0	0	0	0	0	0	0	0	0	0	0	0	0	0	0	0	0	0	0	0	0	0	0	0	0	0	0	0	0	0	0	0	0	0	0	0.179595	0.116795	0.0870895	0.250424	0.390454	0.551353	0.529574	0.287435	0	0
sp|P57787|MOT4_MOUSE Monocarboxylate transporter 4 OS=Mus musculus OX=10090 GN=Slc16a3 PE=1 SV=1;tr|B1ATM1|B1ATM1_MOUSE Monocarboxylate transporter 4 (Fragment) OS=Mus musculus OX=10090 GN=Slc16a3 PE=1 SV=1;tr|B1ATM2|B1ATM2_MOUSE Monocarboxylate transporte			Slc16a3	0	0	0	0	0	0	0	0	0	0	0	0	0	0	0	0	0	0	0	0	0	0	0	0	0	0	0	0.196498	1	0	0	0	0	0	0	0	0	0	0	0	0	0	0	0	0	0
sp|P17225|PTBP1_MOUSE Polypyrimidine tract-binding protein 1 OS=Mus musculus OX=10090 GN=Ptbp1 PE=1 SV=2;tr|E9QMW9|E9QMW9_MOUSE Polypyrimidine tract-binding protein 1 OS=Mus musculus OX=10090 GN=Ptbp1 PE=1 SV=1;tr|Q8BGJ5|Q8BGJ5_MOUSE Polypyrimidine tract-b			Ptbp1	0	0	0	0	0	0	0	0	0	0	0	0	0	0	0	0	0	0	0	0	0	0	0	0	0	0	0	0	0	0	0	0	0	0	0	0	0	0	0.608773	0	0	0	0	0	0	0
sp|P48962|ADT1_MOUSE ADP/ATP translocase 1 OS=Mus musculus OX=10090 GN=Slc25a4 PE=1 SV=4			Slc25a4	4.48359e-06	0.000183685	0.000272267	0.00028971	0.000958539	0.000261832	0.000247254	0.000743591	0.00032789	0.000685475	0.000918382	0.00130833	0.000445899	0.000203476	0.000232205	0.00015116	0.000372996	0.000280565	0.000669264	0.000241816	0.000416797	0.0010791	0.00229917	0.00447737	0.00221598	0.00314761	0.00396882	0.0038239	0.00758201	0.0239504	0.0242311	0.136899	0.111819	0.16866	0.298047	0.253169	0.126316	0.04499	0.0232884	0.0192185	0.0345879	0.0494858	0.0456331	0.00111069	0	1.43526e-05
sp|Q921G7|ETFD_MOUSE Electron transfer flavoprotein-ubiquinone oxidoreductase, mitochondrial OS=Mus musculus OX=10090 GN=Etfdh PE=1 SV=1;tr|Q6PF96|Q6PF96_MOUSE Electron transfer flavoprotein-ubiquinone oxidoreductase OS=Mus musculus OX=10090 GN=Etfdh PE=1			Etfdh	0	0	0	0	0	0	0	0	0	0	0	0	0	0	0	0	0	0	0	0	0	0	0	0	0	1.85735e-05	4.8175e-05	0.00209364	0.00180652	0.00208298	0.00586126	0.00882827	0.0115905	0.0346274	0.17095	0.402093	0.215489	0.065259	0.0128237	0.00076766	0.000282896	0	0	0	0	0
sp|O55126|NIPS2_MOUSE Protein NipSnap homolog 2 OS=Mus musculus OX=10090 GN=Nipsnap2 PE=1 SV=1;tr|Q7TMG8|Q7TMG8_MOUSE Glioblastoma amplified sequence OS=Mus musculus OX=10090 GN=Nipsnap2 PE=1 SV=1			Nipsnap2	0	0	0	0	0	0	0	0	0	0	0	0	0	0	0	0	0	0	0	0	0	0.00399917	0	0.00313418	0.0137239	0.0295727	0.0830208	0.157313	0.114434	0.0223387	0.00574943	0.123112	0.135258	0.0119925	0.198418	0.0355547	0.0444269	0.0362145	0.0366413	0	0.0909914	0.119242	0.670049	0.241657	0	0
sp|Q9DCA2|RT11_MOUSE 28S ribosomal protein S11, mitochondrial OS=Mus musculus OX=10090 GN=Mrps11 PE=1 SV=2;tr|Q3U8Y1|Q3U8Y1_MOUSE 28S ribosomal protein S11, mitochondrial OS=Mus musculus OX=10090 GN=Mrps11 PE=1 SV=1			Mrps11	0	0	0	0	0	0	0	0	0	0	0	0	0	0	0	0	0	0	0	0	0	0	0	0	0	0	0	0	0	0	0	0	0	0	0	0	0	0	0	0	0	0.16269	0.275972	0.749984	0.688616	0
sp|P42859|HD_MOUSE Huntingtin OS=Mus musculus OX=10090 GN=Htt PE=1 SV=2;tr|G3X9H5|G3X9H5_MOUSE Huntingtin OS=Mus musculus OX=10090 GN=Htt PE=1 SV=1			Htt	0	0	0	0	0	0	0	0.0119182	0	0	0	0.0959785	0	0	0	0	0	0.638575	0.0291238	0	0	0	0	0	0	0	0	0	0	0	0	0	0	0	0	0	0	0	0	0	0	0	0	0	0	0
sp|Q9D1H8|RM53_MOUSE 39S ribosomal protein L53, mitochondrial OS=Mus musculus OX=10090 GN=Mrpl53 PE=1 SV=1			Mrpl53	0	0	0	0	0	0	0	0	0	0	0	0	0	0	0	0	0	0	0	0	0	0	0	0.0906237	0.200214	0.422159	0.506759	0	0	0	0	0	0	0	0	0	0	0	0	0	0	0	0	0.041906	0.0588258	0.214698
sp|P55302|AMRP_MOUSE Alpha-2-macroglobulin receptor-associated protein OS=Mus musculus OX=10090 GN=Lrpap1 PE=1 SV=1;tr|F6WMD1|F6WMD1_MOUSE Alpha-2-macroglobulin receptor-associated protein (Fragment) OS=Mus musculus OX=10090 GN=Lrpap1 PE=1 SV=1			Lrpap1	0	0	0	0	0	0	0	0	0	0	0	0	0	0	0	0	0	0	0	0	0	0	0	0	0	0	0	0	0	0	0	0	0	0.0144632	0.0273743	0.0722228	0.0958942	0.267719	0.347083	0.221622	0.364663	0.0800922	0.00936171	0.0127469	0	0
sp|Q8BH04|PCKGM_MOUSE Phosphoenolpyruvate carboxykinase [GTP], mitochondrial OS=Mus musculus OX=10090 GN=Pck2 PE=1 SV=1;tr|A0A0R4J0G0|A0A0R4J0G0_MOUSE Phosphoenolpyruvate carboxykinase (GTP) OS=Mus musculus OX=10090 GN=Pck2 PE=1 SV=1;tr|A0A2I3BQL9|A0A2I3BQ			Pck2	0	0	0	0	0	0	0	0	0	0	0	0	0	0	0	0	0	0	0	0	0	0	0	0	0	0	0	0	0	0	0	0	0.00866752	0.124165	0.112582	0.240344	0.245436	0.201977	0.475884	0.169388	0.0131331	0	0	0	0	0
tr|A2ADH1|A2ADH1_MOUSE Dolichyl-diphosphooligosaccharide--protein glycosyltransferase subunit MAGT1 OS=Mus musculus OX=10090 GN=Magt1 PE=1 SV=1;sp|Q9CQY5|MAGT1_MOUSE Magnesium transporter protein 1 OS=Mus musculus OX=10090 GN=Magt1 PE=1 SV=1			Magt1	0	0	0	0	0	0	0	0	0	0	0	0	0	0.0794541	0	0.129358	0.207864	0.604816	0.257445	0.0752769	0	0	0	0	0	0	0	0	0	0	0	0	0	0	0	0	0	0	0	0	0	0	0	0	0	0
tr|E9QJS0|E9QJS0_MOUSE 28S ribosomal protein S10, mitochondrial OS=Mus musculus OX=10090 GN=Mrps10 PE=1 SV=1;tr|G5E8U8|G5E8U8_MOUSE 28S ribosomal protein S10, mitochondrial OS=Mus musculus OX=10090 GN=Mrps10 PE=1 SV=1;tr|G5E8U5|G5E8U5_MOUSE 28S ribosomal p			Mrps10	0	0	0	0	0	0	0	0	0	0	0	0	0.232096	1	0.33216	0.491974	0	0	0	0	0	0	0	0	0	0	0	0	0	0	0	0	0	0	0	0	0	0	0	0	0	0	0	0	0	0
sp|Q99JT1|GATB_MOUSE Glutamyl-tRNA(Gln) amidotransferase subunit B, mitochondrial OS=Mus musculus OX=10090 GN=Gatb PE=1 SV=1;tr|Q8BW84|Q8BW84_MOUSE Glutamyl-tRNA(Gln) amidotransferase subunit B, mitochondrial OS=Mus musculus OX=10090 GN=Gatb PE=1 SV=1;tr|Q			Gatb	0	0	0	0	0	0	0	0	0	0	0	0	0	0	0	0	0	0	0	0	0	0	0	0	0	0	0	0	0	0.0180542	0.0354419	0.202263	0.495081	0.232613	0	0	0	0.0300387	0.0227619	0	0	0	0	0	0	0
sp|P70245|EBP_MOUSE 3-beta-hydroxysteroid-Delta(8),Delta(7)-isomerase OS=Mus musculus OX=10090 GN=Ebp PE=1 SV=3;tr|A2AC29|A2AC29_MOUSE 3-beta-hydroxysteroid-Delta(8),Delta(7)-isomerase (Fragment) OS=Mus musculus OX=10090 GN=Ebp PE=1 SV=1			Ebp	0	0	0	0	0	0	0	0	0	0	0	0	0	0	0	0	0	0	0	0	0	0	0	0	0	0	0.00888308	0.00699659	0	0	0.0175738	0.0146001	0.0577221	0.286359	0.330452	0.0521781	0	0	0	0	0	0	0	0	0	0
sp|P97742|CPT1A_MOUSE Carnitine O-palmitoyltransferase 1, liver isoform OS=Mus musculus OX=10090 GN=Cpt1a PE=1 SV=4;tr|A0A494BAD3|A0A494BAD3_MOUSE Carnitine O-palmitoyltransferase (Fragment) OS=Mus musculus OX=10090 GN=Cpt1a PE=1 SV=1			Cpt1a	0	0	0	0	0	0	0	0	0	0	0	0	0	0	0	0	0	0	0.000378001	0.000251531	0.000474345	0.0029481	0.00684353	0.00171045	0.0185479	0.0207082	0.0493405	0.0647221	0.133686	0.147286	0.177541	0.223947	0.344838	0.156626	0.0432127	0.00156968	0	0	0	0	0	0	0	0	0	0
sp|O55026|ENTP2_MOUSE Ectonucleoside triphosphate diphosphohydrolase 2 OS=Mus musculus OX=10090 GN=Entpd2 PE=1 SV=2			Entpd2	0	0	0	0	0	0	0	0	0	0	0	0	0	0	0	0	0	0	0	0	0	0	0	0	0	0	0.0228933	0.48839	0.00696309	0	0	0	0	0.0689959	0	0	0	0	0	0	0	0	0	0	0	0
sp|P07356|ANXA2_MOUSE Annexin A2 OS=Mus musculus OX=10090 GN=Anxa2 PE=1 SV=2;tr|B0V2N7|B0V2N7_MOUSE Annexin (Fragment) OS=Mus musculus OX=10090 GN=Anxa2 PE=1 SV=1;tr|B0V2N8|B0V2N8_MOUSE Annexin (Fragment) OS=Mus musculus OX=10090 GN=Anxa2 PE=1 SV=1;tr|B0V2			Anxa2	0.0169343	0.0248149	0.0287022	0.0426704	0.0642201	0.0108206	0.0768342	0.0316643	0.0489561	0.0339055	0.0246308	0.0111665	0.017957	0.00546781	0.0111948	0.00132878	0.00180702	0.000755631	0.00106801	0	0.000422842	0	0	0	0.000439437	0.00638181	0.00897604	0.000547635	0	0	0	0	0	0.00511412	0.00506741	0.0602901	0.0702453	0.120176	0.291693	0.0604271	0.602228	0.224816	0.0618307	0	0	0
sp|Q9CY73|RM44_MOUSE 39S ribosomal protein L44, mitochondrial OS=Mus musculus OX=10090 GN=Mrpl44 PE=1 SV=3			Mrpl44	0	0	0	0	0	0	0.023456	0.857774	0.851391	1	0.603605	0.767811	0.053343	0.139844	0	0.0603886	0	0	0	0	0	0	0	0	0	0	0	0	0	0	0	0	0	0	0	0	0	0	0	0	0	0	0	0	0	0
sp|Q8BIP0|SYDM_MOUSE Aspartate--tRNA ligase, mitochondrial OS=Mus musculus OX=10090 GN=Dars2 PE=1 SV=1			Dars2	0	0	0	0	0	0	0	0	0	0	0	0	0	0	0	0	0	0	0	0	0	0	0	0	0	0	0	0	0.0114711	0.560307	0.324765	0.229507	0.0128411	0	0	0.0159612	0	0	0	0	0	0	0	0	0	0
tr|B2RXT3|B2RXT3_MOUSE Ogdhl protein OS=Mus musculus OX=10090 GN=Ogdhl PE=1 SV=1;tr|E9Q7L0|E9Q7L0_MOUSE Oxoglutarate dehydrogenase-like OS=Mus musculus OX=10090 GN=Ogdhl PE=1 SV=1			Ogdhl	0	0	0	0	0.0634374	0.12159	0.0229866	0	0	0	0	0	0	0	0	0	0	0	0.00065804	0.000901416	0.000115829	0.00175676	0.000826922	0.00367163	0.00423332	0.010051	0.0516769	0.0552775	0.362463	0.230374	0.00164259	0	0.000523688	0	0	0	0	0	0	0	0	0	0	0	0	0
sp|Q921S7|RM37_MOUSE 39S ribosomal protein L37, mitochondrial OS=Mus musculus OX=10090 GN=Mrpl37 PE=1 SV=1			Mrpl37	0	0	0	0	0	0	0.0294143	0.300138	0.911673	0.536358	0.164083	0.0409376	0.00660392	0	0	0	0	0	0	0	0	0	0	0	0	0	0	0	0	0	0	0	0	0.0146281	0	0	0	0	0.0670334	0.14509	0	0.0486911	0	0	0	0
sp|Q60936|COQ8A_MOUSE Atypical kinase COQ8A, mitochondrial OS=Mus musculus OX=10090 GN=Coq8a PE=1 SV=2;tr|F7B1B6|F7B1B6_MOUSE Atypical kinase COQ8A, mitochondrial (Fragment) OS=Mus musculus OX=10090 GN=Coq8a PE=1 SV=1			Coq8a	0	0	0	0	0	0	0	0	0	0	0	0	0	0	0	0	0	0	0	0	0	0	0	0	0	0	0	0	0	0	0	0	0.136496	0	0.316294	0.314521	0.166358	0.24373	0.151601	0.129043	0.177033	0.0684537	0	0	0	0
sp|A2ASZ8|SCMC2_MOUSE Calcium-binding mitochondrial carrier protein SCaMC-2 OS=Mus musculus OX=10090 GN=Slc25a25 PE=1 SV=1			Slc25a25	0	0	0	0	0	0	0	0	0	0	0	0	0	0	0	0	0	0	0	0	0	0	0	0	0	0	0	0	0	0	0	0	0.178206	0.382396	0.267655	0	0	0	0	0	0	0	0	0	0	0
sp|P32507|NECT2_MOUSE Nectin-2 OS=Mus musculus OX=10090 GN=Nectin2 PE=1 SV=2			Nectin2	0	0	0	0	0	0	0	0	0	0	0	0	0	0	0	0	0	0	0	0	0	0	0	0	0	0	0	0	0.214802	0.152366	0.287966	0.293801	0.439069	0	0	0	0	0	0	0	0	0	0	0	0	0
sp|Q3U2A8|SYVM_MOUSE Valine--tRNA ligase, mitochondrial OS=Mus musculus OX=10090 GN=Vars2 PE=1 SV=2;tr|F6YJY2|F6YJY2_MOUSE Valyl-tRNA synthetase (Fragment) OS=Mus musculus OX=10090 GN=Vars2 PE=1 SV=1			Vars2	0	0	0	0	0	0	0	0	0	0	0	0	0	0	0	0	0	0	0	0	0	0	0	0	0	0	0	0	0.00660414	0.0175515	0.0432167	0.128206	0.384209	0.224644	0	0	0	0	0	0	0	0	0	0	0	0
tr|A0A140LHT6|A0A140LHT6_MOUSE 39S ribosomal protein L48, mitochondrial OS=Mus musculus OX=10090 GN=Mrpl48 PE=1 SV=1;tr|E9QPQ8|E9QPQ8_MOUSE 39S ribosomal protein L48, mitochondrial OS=Mus musculus OX=10090 GN=Mrpl48 PE=1 SV=1;sp|Q8JZS9|RM48_MOUSE 39S ribos			Mrpl48	0	0	0	0	0	0	0	0	0	0	0	0	0	0	0	0	0	0	0	0	0	0	0	0	0	0	0	0	0	0	0	0	0.533274	0.541983	0.427057	0	0	0	0	0	0	0	0	0	0	0
sp|Q99M01|SYFM_MOUSE Phenylalanine--tRNA ligase, mitochondrial OS=Mus musculus OX=10090 GN=Fars2 PE=1 SV=1;tr|A0A286YCZ5|A0A286YCZ5_MOUSE Phenylalanyl-tRNA synthetase OS=Mus musculus OX=10090 GN=Fars2 PE=1 SV=1;tr|G3X9Q4|G3X9Q4_MOUSE Phenylalanyl-tRNA synt			Fars2	0	0	0	0	0	0	0	0	0	0	0	0	0	0	0	0	0	0	0	0	0	0	0	0	0	0	0	0	0	0	0	0	0	0	0.0237876	0.0243299	0.119781	0.0574184	0.188305	0.492592	0.250091	0.0317273	0	0	0	0
sp|Q9DBG1|CP27A_MOUSE Sterol 26-hydroxylase, mitochondrial OS=Mus musculus OX=10090 GN=Cyp27a1 PE=1 SV=1			Cyp27a1	0	0	0	0	0	0	0	0	0	0	0	0	0	0	0	0	0	0	0	0	0	0	0	0	0	0	0	0	0.00214096	0.00228822	0.00291841	0.0199554	0.232247	0.0358499	0.522892	0.46339	0.0604055	0.132842	0.0982559	0.00747776	0	0	0	0	0	0
sp|O88531|PPT1_MOUSE Palmitoyl-protein thioesterase 1 OS=Mus musculus OX=10090 GN=Ppt1 PE=1 SV=2;tr|B1B0P8|B1B0P8_MOUSE Palmitoyl-protein hydrolase 1 OS=Mus musculus OX=10090 GN=Ppt1 PE=1 SV=1;tr|B1B0P9|B1B0P9_MOUSE Palmitoyl-protein hydrolase 1 OS=Mus mus			Ppt1	0	0	0	0	0	0	0	0	0	0	0	0	0	0	0	0	0	0	0	0	0	0	0	0	0.00196829	0.00366197	0.00410939	0.00567051	0.0305701	0.0458477	0.0959049	0.132613	0.162071	0.0604957	0.0568531	0.0823429	0.128706	0.106194	0.165782	0.190925	0.523296	0.327547	0.031451	0.00535057	0	0
sp|Q920A5|RISC_MOUSE Retinoid-inducible serine carboxypeptidase OS=Mus musculus OX=10090 GN=Scpep1 PE=1 SV=2			Scpep1	0	0	0	0	0	0	0	0	0	0	0	0	0	0	0	0	0	0	0	0	0	0	0	0	0	0	0	0	0	0	0	0	0	0	0	0	0	0	0.0112245	0.0292102	0.092849	0.0256632	0.0181175	0.2944	0.0593075	0
sp|Q8JZM0|TFB1M_MOUSE Dimethyladenosine transferase 1, mitochondrial OS=Mus musculus OX=10090 GN=Tfb1m PE=1 SV=1			Tfb1m	0	0	0	0	0	0	0	0	0	0	0	0	0	0	0	0	0	0	0	0	0	0	0	0	0	0	0	0	0	0	0	0	0	0	0	0.529343	0	0	0	0.651474	0.379122	0	0	0	0	0
sp|P11930|NUD19_MOUSE Nucleoside diphosphate-linked moiety X motif 19 OS=Mus musculus OX=10090 GN=Nudt19 PE=1 SV=2			Nudt19	0	0	0	0	0	0	0	0	0	0	0	0	0	0	0	0	0	0	0	0	0	0	0	0	0	0	0	0	0	0	0	0	0	0	0	0	0	0	0	0	0.623823	0.0241463	0.00683499	0	0	0
sp|D3Z7Q2|SIM20_MOUSE Small integral membrane protein 20 OS=Mus musculus OX=10090 GN=Smim20 PE=1 SV=1			Smim20	0	0	0	0	0	0	0	0	0	0	0	0	0	0	0	0	0	0	0	0	0	0	0	0	0	0	0	0	0	0	0	0	0	0	0	0	0	0	0	0	0	0	0	0	0.228018	0.729322
sp|Q9WV98|TIM9_MOUSE Mitochondrial import inner membrane translocase subunit Tim9 OS=Mus musculus OX=10090 GN=Timm9 PE=1 SV=1;tr|A0A1Y7VL11|A0A1Y7VL11_MOUSE Mitochondrial import inner membrane translocase subunit Tim9 OS=Mus musculus OX=10090 GN=Timm9 PE=1			Timm9	0	0	0	0	0	0	0	0	0	0	0	0	0	0	0	0	0	0	0	0	0	0	0	0	0	0.0535152	0.0528098	0	0	0	0	0	0	0	0	0.0446916	0.406338	0.0178967	0	0	0	0	0	0	0	0.00664038
sp|Q8BHF7|PGPS1_MOUSE CDP-diacylglycerol--glycerol-3-phosphate 3-phosphatidyltransferase, mitochondrial OS=Mus musculus OX=10090 GN=Pgs1 PE=1 SV=1;tr|F8WI04|F8WI04_MOUSE CDP-diacylglycerol--glycerol-3-phosphate 3-phosphatidyltransferase (Fragment) OS=Mus m			Pgs1	0	0	0	0	0	0	0	0	0	0	0	0	0	0	0	0	0	0	0	0	0	0	0	0	0	0	0	0	0	0.0309225	0	0	0.0293941	0	0.360491	0.627343	0.331445	0.0353719	0.0995258	0.0731533	0.0378467	0	0	0	0	0
sp|Q5NCS9|MID49_MOUSE Mitochondrial dynamics protein MID49 OS=Mus musculus OX=10090 GN=Mief2 PE=1 SV=1			Mief2	0	0	0	0	0	0	0	0	0	0	0	0	0	0	0	0	0	0	0	0	0	0	0	0	0	0	0	0	0	0	0	0	0	0	0	0	1	0	0	0	0	0	0	0	0	0
sp|Q9D3D9|ATPD_MOUSE ATP synthase subunit delta, mitochondrial OS=Mus musculus OX=10090 GN=Atp5f1d PE=1 SV=1;tr|D3Z7S4|D3Z7S4_MOUSE ATP synthase F1 subunit delta OS=Mus musculus OX=10090 GN=Atp5d PE=1 SV=1	V		Atp5f1d	0	0	0.000491791	0.00139926	0	0.000537385	0.00509634	0.015031	0.0198955	0.0075849	0.0373304	0.129317	0.00617932	0.00171184	0.00566939	0.00936165	0.0776423	0.832225	0.0647236	0.000901702	0.00101506	0.00348248	0.00141359	0	0.0124378	0	0	0	0	0	0	0	0	0	0	0	0	0	0	0	0.000413027	0.000333155	0.000703138	0.0020487	0.000974886	0.00806277
sp|Q9D6M3|GHC1_MOUSE Mitochondrial glutamate carrier 1 OS=Mus musculus OX=10090 GN=Slc25a22 PE=1 SV=1;tr|E9PY45|E9PY45_MOUSE Mitochondrial glutamate carrier 1 (Fragment) OS=Mus musculus OX=10090 GN=Slc25a22 PE=1 SV=4;tr|E9PV90|E9PV90_MOUSE Mitochondrial gl			Slc25a22	0	0	0	0	0	0	0	0	0	0	0	0	0	0	0	0	0	0	0	0	0	0	0	0	0	0	0	0	0	0	0	0	0.0824643	0.0980254	0.381214	0.408795	0.15479	0	0	0	0	0.0980363	0.334081	0	0	0
sp|P40142|TKT_MOUSE Transketolase OS=Mus musculus OX=10090 GN=Tkt PE=1 SV=1;tr|A0A286YE28|A0A286YE28_MOUSE Transketolase (Fragment) OS=Mus musculus OX=10090 GN=Tkt PE=1 SV=1			Tkt	0.581102	0.333055	0.0211873	0	0	0	0	0	0	0	0	0	0	0	0	0	0	0	0	0	0	0	0	0	0	0	0	0	0	0	0	0	0	0	0	0	0	0	0	0	0	0	0	0	0	0
sp|Q78IK4|MIC27_MOUSE MICOS complex subunit Mic27 OS=Mus musculus OX=10090 GN=Apool PE=1 SV=1;tr|B1AV14|B1AV14_MOUSE MICOS complex subunit OS=Mus musculus OX=10090 GN=Apool PE=1 SV=1			Apool	0	0.0133212	0.0139999	0.0301815	0.00440153	0.00607378	0.0075824	0.0391725	0.0286035	0.0461238	0.0292668	0.0484324	0.0255672	0.0138611	0.0231767	0.108564	0.255322	0.159123	0.13118	0	0	0	0	0	0	0	0	0	0	0	0	0	0.00152489	0.00212479	0.00352712	0.00445502	0.00588254	0.0806815	0.181126	0.378295	0.238154	0.00417259	0	0	0	0
sp|Q9D0S9|HINT2_MOUSE Histidine triad nucleotide-binding protein 2, mitochondrial OS=Mus musculus OX=10090 GN=Hint2 PE=1 SV=1			Hint2	0	0	0	0	0	0	0	0	0	0	0	0	0	0	0	0	0	0	0	0	0	0	0	0	0	0	0	0	0	0	0	0	0	0	0	0	0	0	0	0	0.0404033	0.0754022	0.0860484	0.204149	0.237388	0.0785881
sp|Q9D379|HYEP_MOUSE Epoxide hydrolase 1 OS=Mus musculus OX=10090 GN=Ephx1 PE=1 SV=2;tr|E9PWK1|E9PWK1_MOUSE Epoxide hydrolase OS=Mus musculus OX=10090 GN=Ephx1 PE=1 SV=1			Ephx1	0.000277173	0.00307578	0.00492896	0.00772316	0.00347119	0.00282143	0.00247974	0.00101855	0.00314814	0.00499821	0.000771677	0.00155296	0.000371769	0.00036424	0	0.000339226	0.000659302	0	0.000459275	0.000559096	0.000691753	0.000705111	0.00140933	0.00191037	0.00174722	0.00204029	0.00879246	0.0233283	0.0153279	0.0427846	0.0145177	0.0192718	0.398921	0.518678	0.0856679	0	0	0	0	0	0	0	0	0	0	0
tr|A0A338P6I9|A0A338P6I9_MOUSE Uncharacterized protein OS=Mus musculus OX=10090 PE=1 SV=1				0	0	0	0	0	0	0	0	0	0	0	0	0	0	0	0	0	0	0	0	0	0	0	0	0	0	0	0	0	0	0	0	0	0	0	0	0	0	0	0	0	0	0.251749	0	0.174984	0.293822
sp|Q5F285|TM256_MOUSE Transmembrane protein 256 OS=Mus musculus OX=10090 GN=Tmem256 PE=1 SV=1			Tmem256	0	0	0	0	0	0	0	0	0	0	0	0	0	0	0	0	0	0	0	0	0	0	0	0	0	0	0	0	0	0	0.0665269	0.158701	0.460226	0.584252	0.26813	0	0	0	0	0	0	0	0	0	0	0
sp|P97493|THIOM_MOUSE Thioredoxin, mitochondrial OS=Mus musculus OX=10090 GN=Txn2 PE=1 SV=1;tr|G3UZY2|G3UZY2_MOUSE Thioredoxin, mitochondrial (Fragment) OS=Mus musculus OX=10090 GN=Txn2 PE=1 SV=1			Txn2	0	0	0	0	0	0	0	0	0	0	0	0	0	0	0	0	0	0	0	0	0	0	0	0	0	0	0	0	0	0	0	0	0	0	0	0	0	0	0	0	0	0	0.0700757	0.10533	0.210337	0.261739
sp|Q9QXX4|CMC2_MOUSE Calcium-binding mitochondrial carrier protein Aralar2 OS=Mus musculus OX=10090 GN=Slc25a13 PE=1 SV=1			Slc25a13	0	0.000191765	0.000215742	0.000767038	0.00291724	0.00228259	0.00115406	0.00197431	0.00500303	0.00224445	0.00172645	0.00236283	0.00140482	0.00247173	0.00161755	0.00281319	0.00442503	0.00336544	0.0100421	0.0113208	0.0282611	0.0258225	0.0391102	0.121524	0.156607	0.223745	0.602374	0.265108	0.0519261	0.0107454	0.0365466	0.0356795	0.152007	0.00795711	0.000705425	0	0	0	0	0	0	0	0	0	0	0
sp|Q8VCX5|MICU1_MOUSE Calcium uptake protein 1, mitochondrial OS=Mus musculus OX=10090 GN=Micu1 PE=1 SV=1			Micu1	0	0	0	0	0	0	0	0	0	0	0	0	0	0	0	0	0	0	0	0	0	0	0.270685	0.220652	0.053843	0.0869374	0	0.074963	0.113375	0.216291	0.334305	0.483727	0.628841	0	0	0	0	0	0.113112	0	0	0	0	0	0	0
sp|Q6P9Q6|FKB15_MOUSE FK506-binding protein 15 OS=Mus musculus OX=10090 GN=Fkbp15 PE=1 SV=2;tr|Q80YW9|Q80YW9_MOUSE Peptidylprolyl isomerase OS=Mus musculus OX=10090 GN=Fkbp15 PE=1 SV=1;tr|A0A6I8MWZ0|A0A6I8MWZ0_MOUSE Peptidylprolyl isomerase (Fragment) OS=M			Fkbp15	0	0	0	0	0	0	0	0	0	0	0	0	0	0	0	0	0	0	0	0	0	0	0	0	0	0	0	0	0	0	0.700506	0	0	0	0	0	0	0	0	0	0	0	0	0	0	0
sp|O89017|LGMN_MOUSE Legumain OS=Mus musculus OX=10090 GN=Lgmn PE=1 SV=1			Lgmn	0	0	0	0	0	0	0	0	0	0	0	0	0	0	0	0	0	0	0	0	0	0	0	0	0	0	0	0	0	0	0	0	0	0	0	0	0	0	0	0	0	0.329754	0.756628	0.738822	0.0931951	0
sp|Q8BWM0|PGES2_MOUSE Prostaglandin E synthase 2 OS=Mus musculus OX=10090 GN=Ptges2 PE=1 SV=3			Ptges2	0	0	0	0	0	0	0	0	0	0	0	0	0	0	0	0	0	0	0	0	0	0	0	0	0	0	0	0	0	0	0	0	0	0.00671161	0.0546126	0.115204	0.25668	0.372424	0.401174	0.116369	0.382968	0.319519	0.313976	0.213792	0	0
sp|P28271|ACOC_MOUSE Cytoplasmic aconitate hydratase OS=Mus musculus OX=10090 GN=Aco1 PE=1 SV=3			Aco1	0	0	0	0	0	0	0	0	0	0	0	0	0	0	0	0	0	0	0	0	0	0	0	0	0	0	0	0	0	0	0	0	0	0	0	0.530329	0	0	0	0	0	0	0	0	0	0
tr|D3YVZ9|D3YVZ9_MOUSE 28S ribosomal protein S21, mitochondrial (Fragment) OS=Mus musculus OX=10090 GN=Mrps21 PE=1 SV=1;sp|P58059|RT21_MOUSE 28S ribosomal protein S21, mitochondrial OS=Mus musculus OX=10090 GN=Mrps21 PE=1 SV=1			Mrps21	0	0	0	0	0	0	0	0	0.013184	0.0106637	0.0139472	0.0263363	0.0210019	0.0568009	0.0281228	0	0	0.0420317	0.0209915	0	0	0	0	0	0	0	0	0	0	0	0	0	0	0	0	0	0	0	0	0	0.0797212	0.154965	0.240268	0.250701	0.298935	0.0713978
sp|P08249|MDHM_MOUSE Malate dehydrogenase, mitochondrial OS=Mus musculus OX=10090 GN=Mdh2 PE=1 SV=3			Mdh2	0	0	0	0	0	7.47781e-06	0	0	4.17506e-06	2.16724e-05	4.79271e-06	6.79037e-06	2.08235e-05	7.18439e-06	1.08095e-05	2.19908e-05	0.00032682	7.92388e-05	0.000293207	0.000423528	0.00191223	0.00178667	0.00688024	0.0119752	0.0166825	0.00868135	0.022792	0.0175924	0.022584	0.0208634	0.0267693	0.0314238	0.0320121	0.0251703	0.0771333	0.121578	0.36935	0.0546847	0.0149085	0.0142311	0.00255648	0.000113275	0.000147332	0	0	0
sp|Q06890|CLUS_MOUSE Clusterin OS=Mus musculus OX=10090 GN=Clu PE=1 SV=1;tr|E9Q9B8|E9Q9B8_MOUSE Clusterin (Fragment) OS=Mus musculus OX=10090 GN=Clu PE=1 SV=1;tr|E9PUU2|E9PUU2_MOUSE Clusterin (Fragment) OS=Mus musculus OX=10090 GN=Clu PE=1 SV=1;tr|E9PXG5|E			Clu	0	0	0	0	0	0	0	0	0	0	0	0	0	0	0.00478712	0	0.007852	0	0.00976989	0.00985991	0.0303819	0.00752875	0.0234959	0.0278992	0.0203498	0.0187698	0.0198067	0	0	0	0.0544434	0.00661631	0.462136	0.742425	0.347439	0.275233	0.0535394	0.00452664	0	0	0	0	0	0	0	0
sp|Q8BLF1|NCEH1_MOUSE Neutral cholesterol ester hydrolase 1 OS=Mus musculus OX=10090 GN=Nceh1 PE=1 SV=1;tr|Q8BYQ0|Q8BYQ0_MOUSE Neutral cholesterol ester hydrolase 1 OS=Mus musculus OX=10090 GN=Nceh1 PE=1 SV=1			Nceh1	0	0	0	0	0	0	0	0	0	0	0	0	0	0	0	0	0	0	0	0	0	0	0	0	0	0	0	0	0	0	0	0	0	0	0.103936	0.179149	0.471477	0.200512	0.0947184	0	0	0	0	0	0	0
sp|Q9CQD1|RAB5A_MOUSE Ras-related protein Rab-5A OS=Mus musculus OX=10090 GN=Rab5a PE=1 SV=1			Rab5a	0	0	0	0	0	0	0	0	0	0	0	0	0	0	0	0	0	0	0	0	0	0	0	0	0	0	0	0	0	0	0	0	0	0	0	0	0	0.0710986	0.085552	0	0.300606	0.483046	0.541143	0.573549	0.52437	0.0434521
sp|P47955|RLA1_MOUSE 60S acidic ribosomal protein P1 OS=Mus musculus OX=10090 GN=Rplp1 PE=1 SV=1			Rplp1	0	0	0	0	0	0	0	0	0	0	0	0	0.0235563	0	0.0448005	0.122935	0.0944826	0.313317	0.113195	0	0	0	0	0	0	0	0	0	0	0	0	0	0	0	0	0	0	0	0	0	0	0	0.46533	0	0	0
sp|P20108|PRDX3_MOUSE Thioredoxin-dependent peroxide reductase, mitochondrial OS=Mus musculus OX=10090 GN=Prdx3 PE=1 SV=1			Prdx3	0	0	0	0	0	0	0	0	0	0	0	0	0	0	0	0.00019963	4.87551e-05	0	0.000880975	0.00171023	0.00385623	0.00299523	0.0166904	0.00732356	0.000282556	0.000521594	0.00105275	0.00225769	0.0010175	0.00612186	0.000631296	0.000882055	0.0138962	0.00490369	0.0167892	0.0250354	0.00559821	0.0170046	0.649489	0.074623	0.0192898	0.00936525	0.00895821	0.000509863	0.000291566	0.000452926
sp|Q8CFY5|COX10_MOUSE Protoheme IX farnesyltransferase, mitochondrial OS=Mus musculus OX=10090 GN=Cox10 PE=2 SV=1			Cox10	0	0	0	0	0	0	0	0	0	0	0	0	0	0	0	0	0	0	0	0	0	0	0	0	0	0	0	0	0	0	0	0	0	0.549063	0	0	0	0	0	0	0	0	0	0	0	0
sp|Q60597|ODO1_MOUSE 2-oxoglutarate dehydrogenase, mitochondrial OS=Mus musculus OX=10090 GN=Ogdh PE=1 SV=3			Ogdh	0	0	0.000177133	0.00635525	0.0794464	0.114304	0.0402296	0.000662932	0.000160852	5.18901e-05	9.7875e-05	0.000130357	0.000115862	9.92531e-05	0.0002059	0.000145073	0.000106974	0.000440626	0.000791821	0.000411431	0.00219953	0.00170806	0.00146049	0.00176318	0.0062946	0.0125869	0.0211576	0.0582947	0.302524	0.160664	0.00184432	0.000272337	0.000334945	0	0.000114169	0	0	0	0	0	0	0	0	0	0	0
sp|Q4FZG7|TI8AB_MOUSE Putative mitochondrial import inner membrane translocase subunit Tim8 A-B OS=Mus musculus OX=10090 GN=Timm8a2 PE=3 SV=1			Timm8a2	0	0	0	0	0	0	0	0	0	0	0	0	0	0	0	0	0	0	0	0	0	0	0	0	0	0	0	0	0	0	0	0	0	0	0	0	0.264498	0	0.392192	0.547804	0	0	0	0	0.171093	0.15678
sp|O88986|KBL_MOUSE 2-amino-3-ketobutyrate coenzyme A ligase, mitochondrial OS=Mus musculus OX=10090 GN=Gcat PE=1 SV=2;tr|E9PWY6|E9PWY6_MOUSE 2-amino-3-ketobutyrate coenzyme A ligase, mitochondrial OS=Mus musculus OX=10090 GN=Gcat PE=1 SV=1;tr|A0A2R8VHE4|A			Gcat	0	0	0	0	0	0	0	0	0	0	0	0	0	0	0	0	0	0	0	0	0	0	0	0	0	0	0	0	0	0	0	0	0	0	0.155283	0.563568	0.0614402	0	0	0	0	0	0	0	0	0
sp|P63030|MPC1_MOUSE Mitochondrial pyruvate carrier 1 OS=Mus musculus OX=10090 GN=Mpc1 PE=1 SV=1;tr|D3YWY6|D3YWY6_MOUSE Mitochondrial pyruvate carrier OS=Mus musculus OX=10090 GN=Mpc1 PE=1 SV=1;tr|D3Z5S0|D3Z5S0_MOUSE Mitochondrial pyruvate carrier OS=Mus m			Mpc1	0	0	0	0	0	0	0	0	0	0	0	0	0	0	0	0	0	0	0	0	0	0	0	0	0	0	0	0	0	0	0	0	0.51909	0.071233	0.51909	0	0	0	0	0	0	0	0	0	0	0
sp|Q8BJU9|RF1ML_MOUSE Peptide chain release factor 1-like, mitochondrial OS=Mus musculus OX=10090 GN=Mtrf1l PE=2 SV=1			Mtrf1l	0	0	0	0	0	0	0	0	0	0	0	0	0	0	0	0	0	0	0	0	0	0	0	0	0	0	0	0	0	0	0	0	0	0	0	0	0	0	0.571239	0	0.486529	0	0	0	0	0
sp|Q3V132|ADT4_MOUSE ADP/ATP translocase 4 OS=Mus musculus OX=10090 GN=Slc25a31 PE=1 SV=1			Slc25a31	5.51656e-05	0.000266299	0.000311814	0.000401341	0.00190258	0.0026838	0.0017216	0.000975567	0.00172717	0.00142283	0.00231925	0.00280467	0.000687426	0.000872774	0.000952496	0.00131286	0.00244629	0.00469502	0.00298849	0.00231559	0.0018018	0.00182753	0.00447584	0.00776727	0.00765919	0.00685545	0.00633384	0.0089409	0.0214325	0.0291	0.0448337	0.0668041	0.152895	0.387047	0.260481	0.372928	0.14721	0.069515	0.0321294	0.0222516	0.0360064	0.0413128	0.0274374	0.00378395	0.000219727	0
sp|Q8VDJ3|VIGLN_MOUSE Vigilin OS=Mus musculus OX=10090 GN=Hdlbp PE=1 SV=1;tr|A0A087WP83|A0A087WP83_MOUSE Vigilin OS=Mus musculus OX=10090 GN=Hdlbp PE=1 SV=1			Hdlbp	0	0	0	0	0	0	0	0	0	0	0	0	0	0	0	0	0	0	0	0	0	0	0	0	0.557276	0	0	0	0	0	0	0	0	0	0	0	0	0	0	0	0	0	0	0	0	0
sp|Q9R257|HEBP1_MOUSE Heme-binding protein 1 OS=Mus musculus OX=10090 GN=Hebp1 PE=1 SV=2;tr|A0A140T8J4|A0A140T8J4_MOUSE Heme-binding protein 1 OS=Mus musculus OX=10090 GN=Hebp1 PE=1 SV=1			Hebp1	0	0	0	0	0	0	0	0	0	0	0	0	0	0	0	0	0	0	0	0	0	0	0	0	0	0	0	0	0	0	0	0	0	0	0	0	0	0	0	0	0	0.559268	0	0	0	0
sp|Q9QZD8|DIC_MOUSE Mitochondrial dicarboxylate carrier OS=Mus musculus OX=10090 GN=Slc25a10 PE=1 SV=2			Slc25a10	0	0	0	0	0	0	0	0	0	0	0	0	0	0	0	0	0	0	0	0	0	0	0	0	0	0	0	0	0	0	0	0	0	0.0192526	0.198598	0.437672	0.334596	0.0526174	0	0	0	0.0132778	0.0135049	0.000243476	0	0
sp|Q925N2|SFXN2_MOUSE Sideroflexin-2 OS=Mus musculus OX=10090 GN=Sfxn2 PE=1 SV=1;tr|A0A494B9V3|A0A494B9V3_MOUSE Sideroflexin-2 OS=Mus musculus OX=10090 GN=Sfxn2 PE=1 SV=1			Sfxn2	0	0	0	0	0	0	0	0	0	0	0	0	0	0	0	0	0	0	0	0	0	0	0	0	0	0	0	0	0	0.0118529	0.0218897	0.0327789	0	0.396752	0.653825	0.163994	0.0488786	0	0	0	0	0	0	0	0	0
sp|Q9D2R6|COA3_MOUSE Cytochrome c oxidase assembly factor 3 homolog, mitochondrial OS=Mus musculus OX=10090 GN=Coa3 PE=1 SV=1;tr|E9Q6W2|E9Q6W2_MOUSE Cytochrome c oxidase assembly factor 3 homolog, mitochondrial OS=Mus musculus OX=10090 GN=Coa3 PE=1 SV=1			Coa3	0	0	0	0	0	0	0	0	0	0	0	0	0	0	0	0	0	0	0	0	0	0	0	0	0	0	0	0	0.116237	0.104358	0	0.374817	0.511787	0	0	0	0.0450375	0	0	0	0	0	0	0	0.188253	0.18357
sp|Q9CQF9|PCYOX_MOUSE Prenylcysteine oxidase OS=Mus musculus OX=10090 GN=Pcyox1 PE=1 SV=1;tr|F7CIP8|F7CIP8_MOUSE Prenylcysteine oxidase (Fragment) OS=Mus musculus OX=10090 GN=Pcyox1 PE=1 SV=1			Pcyox1	0	0	0	0	0	0	0	0	0	0	0	0	0	0	0	0	0	0	0	0	0	0	0	0	0	0	0	0	0	0	0	0	0	0	0.0188939	0.110734	0.123709	0.468637	0.10618	0	0	0	0	0	0	0
sp|Q3ULD5|MCCB_MOUSE Methylcrotonoyl-CoA carboxylase beta chain, mitochondrial OS=Mus musculus OX=10090 GN=Mccc2 PE=1 SV=1;tr|Q6PD20|Q6PD20_MOUSE Mccc2 protein (Fragment) OS=Mus musculus OX=10090 GN=Mccc2 PE=1 SV=1			Mccc2	0	0	0	0	0	0	0	0	0	0	0	0	0	0.000387323	0	0.000551666	0.00399187	0.00128945	0.00588059	0.0031427	0.00211015	0.0100467	0.00698122	0.00216772	0.0489526	0.625586	0.0134417	0	0	0	0	0	0	0.00533762	0	0	0	0	0	0	0	0	0	0	0	0
sp|P18242|CATD_MOUSE Cathepsin D OS=Mus musculus OX=10090 GN=Ctsd PE=1 SV=1;tr|F8WIR1|F8WIR1_MOUSE Cathepsin D OS=Mus musculus OX=10090 GN=Ctsd PE=1 SV=2;tr|F6Y6L6|F6Y6L6_MOUSE Predicted gene, 49369 (Fragment) OS=Mus musculus OX=10090 GN=Gm49369 PE=1 SV=1;			Ctsd	0	0	0	0	0	0	0	0	0	0	0	0	0	0	0	0	0	0	0	0	0	0	0	0	0	0	0	0	0	0	0	0	0	0	0	0.00643435	0.0050703	0.00457999	0.0416047	0.213358	0.740778	0.12035	0.01738	0	0	0
sp|P62821|RAB1A_MOUSE Ras-related protein Rab-1A OS=Mus musculus OX=10090 GN=Rab1A PE=1 SV=3			Rab1A	0	0	0	0	0	0	0	0	0	0	0	0	0	0	0	0	0	0	0	0	0	0	0	0	0	0	0	0	0	0	0	0	0	0	0	0	0	0	0	0	0	0	0	0	0.564835	0
sp|Q8K248|HPDL_MOUSE 4-hydroxyphenylpyruvate dioxygenase-like protein OS=Mus musculus OX=10090 GN=Hpdl PE=2 SV=1			Hpdl	0	0	0	0	0	0	0	0	0	0	0	0	0	0	0	0	0	0	0	0	0	0	0	0	0	0	0	0	0	0	0	0.144404	0.0936163	0.573911	0.709084	0.19688	0.150438	0	0	0	0	0	0	0	0	0
sp|Q61543|GSLG1_MOUSE Golgi apparatus protein 1 OS=Mus musculus OX=10090 GN=Glg1 PE=1 SV=1;tr|F8WHM5|F8WHM5_MOUSE Golgi apparatus protein 1 (Fragment) OS=Mus musculus OX=10090 GN=Glg1 PE=1 SV=1;tr|F6RSH1|F6RSH1_MOUSE Golgi apparatus protein 1 (Fragment) OS			Glg1	0	0	0	0	0	0	0	0	0	0	0	0	0	0	0	0	0	0	0.0878118	0.661632	0	0	0	0	0	0	0	0	0	0	0	0	0	0	0	0	0	0	0	0	0	0	0	0	0	0
sp|P26039|TLN1_MOUSE Talin-1 OS=Mus musculus OX=10090 GN=Tln1 PE=1 SV=2			Tln1	0	0	0	0	0	0	0	0	0	0	0	0	0	0	0	0	0	0	0	0	0	0.288728	0.458731	0.526682	0.272482	0	0	0	0	0	0	0	0	0	0	0	0	0	0	0	0	0.31475	0	0	0	0
sp|Q8CI78|RMND1_MOUSE Required for meiotic nuclear division protein 1 homolog OS=Mus musculus OX=10090 GN=Rmnd1 PE=1 SV=1			Rmnd1	0	0	0	0	0	0	0	0	0	0	0	0	0	0	0	0	0	0	0.0229831	0	0	0.05356	0.0899447	0.133439	0.824135	0.297334	0.610341	0.189599	0	0	0	0	0	0	0	0	0	0	0	0	0	0	0	0	0	0
sp|Q64433|CH10_MOUSE 10 kDa heat shock protein, mitochondrial OS=Mus musculus OX=10090 GN=Hspe1 PE=1 SV=2;tr|Q9JI95|Q9JI95_MOUSE CPN10-like protein OS=Mus musculus OX=10090 GN=Hspe1-rs1 PE=3 SV=1			Hspe1	0	0	0	0	0	0	0	0	0	0	0	0	0	0	0	0	0	0	0	0	0	0	0	6.27664e-05	0.000220489	0.000258822	0.000791069	0.000890765	0.00520477	0.00616256	0.00412749	0.00682075	0.0220619	0.036724	0.0761969	0.241625	0.498739	0.0570842	8.81252e-05	0	0	0.000115275	0.00235336	0.0020114	0.00905831	0.00148283
sp|Q9CRB6|TPPP3_MOUSE Tubulin polymerization-promoting protein family member 3 OS=Mus musculus OX=10090 GN=Tppp3 PE=1 SV=1			Tppp3	0	0	0	0	0	0	0	0	0	0	0	0	0	0	0	0	0	0	0	0	0	0	0	0	0	0	0	0	0	0	0	0	0	0	0	0	0	0	0	0	0	0	0	0	0.904337	0
sp|Q3URD3|SLMAP_MOUSE Sarcolemmal membrane-associated protein OS=Mus musculus OX=10090 GN=Slmap PE=1 SV=2;tr|F6UV57|F6UV57_MOUSE Sarcolemmal membrane-associated protein (Fragment) OS=Mus musculus OX=10090 GN=Slmap PE=1 SV=1;tr|F6YCM8|F6YCM8_MOUSE Sarcolemm			Slmap	0	0	0	0	0	0	0	0.00142717	0.0196252	0.032081	0.0227911	0.00883275	0.00661288	0.0010275	0.0088628	0	0.012092	0.00111215	0.0170061	0.024483	0.00175573	0.0330409	0.0320725	0.0669463	0.0369901	0.0303065	0.0967415	0.0688732	0.0823958	0.0496126	0.0578059	0.151475	0.622664	0.325268	0.0906517	0	0	0	0	0	0	0	0	0	0	0
sp|Q8BUY5|TIDC1_MOUSE Complex I assembly factor TIMMDC1, mitochondrial OS=Mus musculus OX=10090 GN=Timmdc1 PE=1 SV=1	I	A	Timmdc1	0	0	0	0	0	0	0	0	0	0	0	0	0	0	0	0	0	0	0	0	0	0	0.00979056	0.591886	0.37937	0	0	0	0	0	0	0	0	0	0	0	0	0	0	0	0.0927855	0.506669	0.0763477	0	0	0
sp|Q8K4X7|PLCD_MOUSE 1-acyl-sn-glycerol-3-phosphate acyltransferase delta OS=Mus musculus OX=10090 GN=Agpat4 PE=1 SV=1			Agpat4	0	0	0	0	0	0	0	0	0	0	0	0	0	0	0	0	0	0	0	0	0	0.0187688	0	0	0.0220589	0	0.0715423	0	0.120574	0.0620449	0	0.260592	0.173562	0.385874	0.341683	0.368581	0.278971	0.155349	0	0	0	0	0	0	0	0
sp|Q3UV70|PDP1_MOUSE [Pyruvate dehydrogenase [acetyl-transferring]]-phosphatase 1, mitochondrial OS=Mus musculus OX=10090 GN=Pdp1 PE=1 SV=1;tr|A2AJP9|A2AJP9_MOUSE [Pyruvate dehydrogenase [acetyl-transferring]]-phosphatase 1, mitochondrial OS=Mus musculus O			Pdp1	0	0	0	0	0	0	0	0	0	0	0	0	0	0	0	0	0	0	0	0	0	0	0	0	0	0	0	0	0	0	0	0	0	0.00128712	0.00160066	0.00308144	0.0173848	0.104583	0.202566	0.197309	0.851086	0.60284	0.0557886	0	0	0
sp|Q9CZ69|CKLF6_MOUSE CKLF-like MARVEL transmembrane domain-containing protein 6 OS=Mus musculus OX=10090 GN=Cmtm6 PE=1 SV=1			Cmtm6	0	0	0	0	0	0	0	0	0	0	0	0	0	0	0	0	0	0	0	0	0	0	0	0	0	0	0	0	0	0	0	0	0	0	0	0.310156	0.557964	0	0	0	0	0	0	0	0	0
sp|Q8BXN9|TM87A_MOUSE Transmembrane protein 87A OS=Mus musculus OX=10090 GN=Tmem87a PE=1 SV=1;tr|A2AQJ7|A2AQJ7_MOUSE Transmembrane protein 87A OS=Mus musculus OX=10090 GN=Tmem87a PE=1 SV=1;tr|A2AQJ5|A2AQJ5_MOUSE Transmembrane protein 87A OS=Mus musculus OX			Tmem87a	0	0	0	0	0	0	0	0	0	0	0	0	0	0	0	0	0	0	0	0	0	0	0	0	0	0	0	0	0	0.36495	0.566648	0	0	0	0	0	0	0	0	0	0	0	0	0	0	0
sp|O88668|CREG1_MOUSE Protein CREG1 OS=Mus musculus OX=10090 GN=Creg1 PE=1 SV=1;tr|K4DI63|K4DI63_MOUSE Protein CREG1 OS=Mus musculus OX=10090 GN=Creg1 PE=1 SV=1;tr|J3QP41|J3QP41_MOUSE Protein CREG1 OS=Mus musculus OX=10090 GN=Creg1 PE=1 SV=1			Creg1	0	0	0	0	0	0	0	0	0	0	0	0	0	0	0	0	0	0	0	0	0	0	0	0	0	0	0	0	0	0	0	0	0	0	0	0	0	0.336477	0.357944	0.536502	0.413836	0.429838	0.00516701	0	0	0
sp|Q8BU88|RM22_MOUSE 39S ribosomal protein L22, mitochondrial OS=Mus musculus OX=10090 GN=Mrpl22 PE=1 SV=1			Mrpl22	0	0	0	0	0	0	0.0443848	0.202826	0.479372	0.370989	0.206549	0.0744333	0.0171636	0.00998073	0	0	0	0	0	0	0	0	0	0	0	0	0	0	0	0	0	0	0	0	0	0	0	0	0	0	0.0998351	0.223343	0.30885	0.452174	0.109763	0
sp|Q99LR1|ABD12_MOUSE Lysophosphatidylserine lipase ABHD12 OS=Mus musculus OX=10090 GN=Abhd12 PE=1 SV=2			Abhd12	0	0	0	0	0	0	0	0	0	0	0	0	0	0	0	0	0	0	0	0	0	0	0	0	0	0	0	0	0	0.140598	0	0.102784	0.184934	0	0.15752	0.268258	0.269892	0	0	0.0702192	0	0	0	0	0	0
sp|Q5HZI9|S2551_MOUSE Mitochondrial nicotinamide adenine dinucleotide transporter SLC25A51 OS=Mus musculus OX=10090 GN=Slc25a51 PE=1 SV=1;tr|G3UYJ3|G3UYJ3_MOUSE Mitochondrial nicotinamide adenine dinucleotide transporter SLC25A51 (Fragment) OS=Mus musculus			Slc25a51	0	0	0	0	0	0	0	0	0	0	0	0	0	0	0	0	0	0	0	0	0	0	0	0	0.0200036	0	0	0	0	0	0	0.0338622	0.07094	0.224701	0.315847	0.27204	0.190928	0.0735983	0	0	0	0	0	0	0	0
sp|P21614|VTDB_MOUSE Vitamin D-binding protein OS=Mus musculus OX=10090 GN=Gc PE=1 SV=2;tr|A0A0G2JGM6|A0A0G2JGM6_MOUSE Gc-globulin (Fragment) OS=Mus musculus OX=10090 GN=Gc PE=1 SV=1			Gc	0	0	0	0	0	0	0	0	0	0	0	0	0	0	0	0	0	0	0	0	0	0	0	0	0	0	0	0	0	0	0	0	0	0	0	0.804741	0	0	0	0	0	0	0	0	0	0
sp|Q9Z0G9|CLD3_MOUSE Claudin-3 OS=Mus musculus OX=10090 GN=Cldn3 PE=1 SV=1			Cldn3	0	0	0	0	0	0	0	0	0	0	0	0	0	0	0	0	0	0	0	0	0	0	0	0	0	0	0	0	0	0	0	0	0	0	0	0	0.442501	0.582289	0	0	0	0	0	0	0	0
sp|Q9CPY1|RM51_MOUSE 39S ribosomal protein L51, mitochondrial OS=Mus musculus OX=10090 GN=Mrpl51 PE=1 SV=1			Mrpl51	0	0	0	0	0	0	0	1	0.354529	0	0	0	0	0	0	0	0	0	0	0	0	0	0	0	0	0	0	0	0	0	0	0	0	0	0	0	0	0	0	0	0	0	0	0	0	0
sp|P24472|GSTA4_MOUSE Glutathione S-transferase A4 OS=Mus musculus OX=10090 GN=Gsta4 PE=1 SV=3			Gsta4	0	0	0	0	0	0	0	0	0	0	0	0	0	0	0	0	0	0	0	0	0	0	0	0	0	0	0	0	0	0	0	0	0	0	0.0151286	0.584165	0.307427	0.129755	0.0106511	0	0	0	0	0	0	0
sp|Q99KC8|VMA5A_MOUSE von Willebrand factor A domain-containing protein 5A OS=Mus musculus OX=10090 GN=Vwa5a PE=1 SV=2			Vwa5a	0	0	0	0	0	0	0	0	0	0	0	0	0	0	0	0	0	0	0	0	0	0	0	0	0	0	0	0	0	0	0	0	0	0	0.111803	0.48838	0	0	0	0	0	0	0	0	0	0
sp|O35379|MRP1_MOUSE Multidrug resistance-associated protein 1 OS=Mus musculus OX=10090 GN=Abcc1 PE=1 SV=1			Abcc1	0	0	0	0	0	0	0	0	0	0	0	0	0	0	0	0	0	0	0	0	0	0	0	0	0	0.564163	0.529376	0	0	0	0	0	0	0	0	0	0	0	0	0	0	0	0	0	0	0
sp|Q8BH61|F13A_MOUSE Coagulation factor XIII A chain OS=Mus musculus OX=10090 GN=F13a1 PE=1 SV=3			F13a1	0	0	0	0	0	0	0	0	0	0	0	0	0	0	0	0	0	0	0	0	0	0	0	0	0	0	0	1	0	0	0	0	0	0	0	0	0	0	0	0	0	0	0	0	0	0
sp|Q9CR98|F136A_MOUSE Protein FAM136A OS=Mus musculus OX=10090 GN=Fam136a PE=1 SV=1;tr|A0A0N4SWI4|A0A0N4SWI4_MOUSE Protein FAM136A OS=Mus musculus OX=10090 GN=Fam136a PE=1 SV=1			Fam136a	0	0	0	0	0	0	0	0	0	0	0	0	0	0	0	0	0	0	0	0	0	0	0	0	0	0	0	0	0	0	0	0	0	0	0	0	0	0	0	0	0.0292683	0.173657	0.186593	0.0507263	0.162835	0.140548
sp|P10639|THIO_MOUSE Thioredoxin OS=Mus musculus OX=10090 GN=Txn PE=1 SV=3			Txn	0	0	0	0	0	0	0	0	0	0	0	0	0	0	0	0	0	0	0	0	0	0	0	0	0	0	0	0	0	0	0	0	0	0	0	0	0	0	0	0	0	0	0	0	0	0.747196
sp|Q60715|P4HA1_MOUSE Prolyl 4-hydroxylase subunit alpha-1 OS=Mus musculus OX=10090 GN=P4ha1 PE=1 SV=2;tr|E9Q7B0|E9Q7B0_MOUSE Procollagen-proline 4-dioxygenase OS=Mus musculus OX=10090 GN=P4ha1 PE=1 SV=1			P4ha1	0	0	0	0	0	0	0	0	0	0	0	0	0	0	0	0	0	0	0	0	0	0	0	0	0	0	0	0	0	0	0	0.0247939	0.300185	0	0	0	0	0	0	0	0	0.0248655	0.288722	0	0	0
tr|Q8BN51|Q8BN51_MOUSE Thymidine kinase 2, mitochondrial OS=Mus musculus OX=10090 GN=Tk2 PE=1 SV=1;sp|Q9R088|KITM_MOUSE Thymidine kinase 2, mitochondrial OS=Mus musculus OX=10090 GN=Tk2 PE=1 SV=2;tr|A0A1D5RLI6|A0A1D5RLI6_MOUSE Thymidine kinase 2, mitochond			Tk2	0	0	0	0	0	0	0	0	0	0	0	0	0	0	0	0	0	0	0	0	0	0	0	0	0	0	0	0	0	0	0	0	0	0	0	0	0	0	0	0.0415101	1	0.0479236	0	0	0	0
sp|Q3UNZ8|QORL2_MOUSE Quinone oxidoreductase-like protein 2 OS=Mus musculus OX=10090 GN=Cryzl2 PE=1 SV=1;tr|A0A0A6YWV6|A0A0A6YWV6_MOUSE Quinone oxidoreductase-like protein 2 OS=Mus musculus OX=10090 GN=Cryzl2 PE=1 SV=1			Cryzl2	0	0	0	0	0	0	0	0	0	0	0	0	0	0	0	0	0	0	0	0	0	0	0	0	0	0	0	0	0	0	0	0	0	0	0	0	0.211042	0.0772063	0	0	0.135909	0.229812	0.80621	0.0960954	0	0
sp|P42125|ECI1_MOUSE Enoyl-CoA delta isomerase 1, mitochondrial OS=Mus musculus OX=10090 GN=Eci1 PE=1 SV=2;tr|A0A3Q4EC00|A0A3Q4EC00_MOUSE Enoyl-CoA delta isomerase 1, mitochondrial OS=Mus musculus OX=10090 GN=Eci1 PE=1 SV=1;tr|A0A452J8A5|A0A452J8A5_MOUSE E			Eci1	0	0	0	0	0	0	0	0	0	0	0	0	0	0	0	0	0	0	0	0	0	0	0	0	0.000296012	0	0.000500387	0	0	0.00439944	0.016163	0.262565	0.60321	0.502683	0.393288	0.134096	0	0	0	0	0.000576321	0	0.000845159	0.00126408	0	0
tr|E9PZ00|E9PZ00_MOUSE Prosaposin OS=Mus musculus OX=10090 GN=Psap PE=1 SV=1;tr|Q8BFQ1|Q8BFQ1_MOUSE Prosaposin OS=Mus musculus OX=10090 GN=Psap PE=1 SV=1;tr|K3W4L3|K3W4L3_MOUSE Prosaposin OS=Mus musculus OX=10090 GN=Psap PE=1 SV=1;tr|J3QPG5|J3QPG5_MOUSE Pr			Psap	0	0	0	0	0	0	0	0	0	0	0	0	0	0	0	0	0	0	0	0	0	0	0	0	0	0	0	0	0	0	0	0	0.30385	0.149901	0	0	0	0	0	0	0	0	0	0	0	0.755363
sp|Q8VCT4|EST1D_MOUSE Carboxylesterase 1D OS=Mus musculus OX=10090 GN=Ces1d PE=1 SV=1			Ces1d	0	0	0	0	0	0	0	0	0	0	0	0	0	0	0	0	0.00699222	0.0855943	0.517993	0.839371	0.0702588	0.0319939	0.00318298	0	0	0	0	0	0	0	0	0	0	0	0	0	0	0	0	0	0	0	0	0	0	0
sp|Q9D8S4|ORN_MOUSE Oligoribonuclease, mitochondrial OS=Mus musculus OX=10090 GN=Rexo2 PE=1 SV=2			Rexo2	0	0	0	0	0	0	0	0	0	0	0	0	0	0	0	0	0	0	0	0	0	0	0	0	0	0	0	0	0	0	0	0	0	0	0	0	0.130582	0.307877	0.399328	0	0	0	0	0	0	0
sp|Q8BH95|ECHM_MOUSE Enoyl-CoA hydratase, mitochondrial OS=Mus musculus OX=10090 GN=Echs1 PE=1 SV=1			Echs1	0	0	0	0	0	0	0	0	0	0	0	0	0	0	0	0	0	0	0	0	0	6.18567e-05	0.0024693	0.000385618	0.0031666	0.00373545	0.00659783	0.00812885	0.0183419	0.0518439	0.304249	0.0732773	0.03233	0.0855428	0.253666	0.332354	0.0312459	0	0	0	0	0	0	0	0	0
sp|Q9JIW9|RALB_MOUSE Ras-related protein Ral-B OS=Mus musculus OX=10090 GN=Ralb PE=1 SV=1			Ralb	0	0	0	0	0	0	0	0	0	0	0	0	0	0	0	0	0	0	0	0	0	0	0	0	0	0	0	0	0	0	0	0	0	0	0	0	0	0	0	0	0	0	0.414277	0	1	0
tr|A0A1W2P7R5|A0A1W2P7R5_MOUSE Transmembrane protein 19 OS=Mus musculus OX=10090 GN=Tmem19 PE=1 SV=1;tr|A0A1W2P7P6|A0A1W2P7P6_MOUSE Transmembrane protein 19 OS=Mus musculus OX=10090 GN=Tmem19 PE=1 SV=1;sp|Q91W52|TMM19_MOUSE Transmembrane protein 19 OS=Mus			Tmem19	0	0	0	0	0	0	0	0	0	0	0	0	0	0	0	0	0	0	0	0	0	0	0	0	0	0	0	0	0	0	0	0	0	0	0.620197	0.589084	0	0	0	0	0	0	0	0	0	0
sp|P35762|CD81_MOUSE CD81 antigen OS=Mus musculus OX=10090 GN=Cd81 PE=1 SV=2;tr|A0A140LJL0|A0A140LJL0_MOUSE CD81 antigen (Fragment) OS=Mus musculus OX=10090 GN=Cd81 PE=1 SV=1			Cd81	0	0	0	0	0	0	0	0	0	0	0	0	0	0	0	0	0	0	0	0	0	0	0	0	0	0	0	0	0	0	0	0	0	0	0	0.283642	0.339847	0	0	0	0	0	0	0	0	0
sp|Q9CQJ1|HIG2A_MOUSE HIG1 domain family member 2A OS=Mus musculus OX=10090 GN=Higd2a PE=3 SV=1			Higd2a	0	0	0	0	0	0	0	0	0	0	0	0	0	0	0	0	0	0	0	0	0	0	0	0	0	0	0	0	0	0	0	0	0	0	0	0	0	0	0	0	0	0	0	0.368258	0	0.250248
sp|Q9Z0X1|AIFM1_MOUSE Apoptosis-inducing factor 1, mitochondrial OS=Mus musculus OX=10090 GN=Aifm1 PE=1 SV=1;tr|B1AU25|B1AU25_MOUSE Apoptosis-inducing factor 1, mitochondrial OS=Mus musculus OX=10090 GN=Aifm1 PE=1 SV=1			Aifm1	0	0	0	0	0	0	0	0	0	0	0	0	0	0	0	0.000140785	0	0.000299095	0.000210461	0	0.000301293	0.000187043	0.00126997	0.00204433	0.00446578	0.0110845	0.0162283	0.0242052	0.0756748	0.0961109	0.221483	0.275791	0.316578	0.184143	0.171035	0.26836	0.40223	0.437548	0.653561	0.0834442	0	0	0	0	0	0
sp|Q9Z0V7|TI17B_MOUSE Mitochondrial import inner membrane translocase subunit Tim17-B OS=Mus musculus OX=10090 GN=Timm17b PE=1 SV=1			Timm17b	0	0	0	0	0	0	0	0	0	0	0	0	0	0	0	0	0	0	0	0	0	0	0	0	0	0	0	0.0107582	0.0608338	0.152171	0.154458	0.186272	0.655473	0.357741	0.266713	0.0278365	0	0	0	0	0	0	0	0	0	0
sp|Q9Z127|LAT1_MOUSE Large neutral amino acids transporter small subunit 1 OS=Mus musculus OX=10090 GN=Slc7a5 PE=1 SV=2			Slc7a5	0	0	0	0	0	0	0	0	0	0	0	0	0	0	0	0	0	0	0	0	0	0	0	0	0.0112291	0.0194609	0.312064	0.588827	0.135467	0	0	0	0	0.104126	0.00896233	0	0	0	0	0	0	0	0	0	0	0
sp|O08528|HXK2_MOUSE Hexokinase-2 OS=Mus musculus OX=10090 GN=Hk2 PE=1 SV=1;tr|E9Q5B5|E9Q5B5_MOUSE Hexokinase OS=Mus musculus OX=10090 GN=Hk2 PE=1 SV=1			Hk2	0	0	0	0	0	0	0	0	0.00350275	0.00117134	0.00293901	0.0193837	0.0125861	0.0151886	0.0325485	0.036098	0.079848	0.382518	0.412143	0.447518	0.308297	0.175586	0.0310788	0.0409496	0.0449075	0.0389441	0.0246392	0.00312152	0.0415192	0.0440522	0.109597	0.100705	0.317198	0.664872	1	0.139075	0	0	0	0	0	0	0	0	0	0
sp|Q9CQ40|RM49_MOUSE 39S ribosomal protein L49, mitochondrial OS=Mus musculus OX=10090 GN=Mrpl49 PE=1 SV=1			Mrpl49	0	0	0	0	0	0	0.0199009	0.428258	1	0.48603	0.273354	0.0950555	0.14096	0.0397965	0	0	0	0	0	0	0	0	0	0	0	0	0	0	0	0	0	0	0	0	0	0	0	0	0	0	0	0	0	0	0	0
sp|P09925|SURF1_MOUSE Surfeit locus protein 1 OS=Mus musculus OX=10090 GN=Surf1 PE=1 SV=3;tr|A0A0A6YVR9|A0A0A6YVR9_MOUSE SURF1-like protein (Fragment) OS=Mus musculus OX=10090 GN=Surf1 PE=1 SV=1;tr|V9GXE6|V9GXE6_MOUSE SURF1-like protein (Fragment) OS=Mus m			Surf1	0	0	0	0	0	0	0	0	0	0	0	0	0	0	0	0	0	0	0	0	0	0	0	0	0	0	0	0	0	0	0	0	0	0	0	0	0	0.145296	0	0	0.526805	0.613921	0.854531	0.435339	0	0
sp|Q61733|RT31_MOUSE 28S ribosomal protein S31, mitochondrial OS=Mus musculus OX=10090 GN=Mrps31 PE=1 SV=1			Mrps31	0	0	0	0	0	0	0	0	0	0	0.0312594	0	0.211632	0.811082	0.355406	0.230183	0.497435	0	0.27626	0	0	0	0	0	0	0	0	0	0	0	0	0	0	0	0	0	0	0	0	0	0	0	0	0.033853	0.0480153	0
sp|Q9JI39|ABCBA_MOUSE ATP-binding cassette sub-family B member 10, mitochondrial OS=Mus musculus OX=10090 GN=Abcb10 PE=1 SV=1			Abcb10	0	0	0	0	0	0	0	0	0	0	0	0	0	0	0	0	0	0	0	0	0	0	0	0	0	0	0.0138126	0.0955887	0.852043	0.303522	0	0	0	0	0	0	0	0	0	0	0	0	0	0	0	0
sp|Q8VCF0|MAVS_MOUSE Mitochondrial antiviral-signaling protein OS=Mus musculus OX=10090 GN=Mavs PE=1 SV=1			Mavs	0	0	0	0	0	0	0	0	0	0	0	0	0	0	0	0	0	0	0	0	0	0.0156283	0	0	0	0	0	0	0	0	0	0	0	0	0	0	0	0	0.0100835	0.0137792	0.304815	0.406229	0.485143	0.62464	0.135684	0.0398739
sp|Q5IRJ6|ZNT9_MOUSE Zinc transporter 9 OS=Mus musculus OX=10090 GN=Slc30a9 PE=1 SV=2;tr|F8WHL1|F8WHL1_MOUSE Solute carrier family 30 member 9 OS=Mus musculus OX=10090 GN=Slc30a9 PE=1 SV=1			Slc30a9	0	0	0	0	0	0	0	0	0	0	0	0	0	0	0	0	0	0	0	0	0	0	0	0	0.117477	0.219551	0.349354	0.0760514	0.495681	0.513282	0	0	0	0	0	0	0	0	0	0	0	0	0	0	0	0
sp|Q925N0|SFXN5_MOUSE Sideroflexin-5 OS=Mus musculus OX=10090 GN=Sfxn5 PE=1 SV=2;tr|Q8BRQ9|Q8BRQ9_MOUSE Sidoreflexin OS=Mus musculus OX=10090 GN=Sfxn5 PE=1 SV=1;tr|D3YXH5|D3YXH5_MOUSE Sideroflexin-5 OS=Mus musculus OX=10090 GN=Sfxn5 PE=1 SV=1			Sfxn5	0	0	0	0	0	0	0	0	0	0	0	0	0	0	0	0	0	0	0	0	0	0	0	0	0	0	0	0	0	0	0	0	0	0	0.768314	0.314058	0	0	0	0	0	0	0	0	0	0
sp|Q99N94|RM09_MOUSE 39S ribosomal protein L9, mitochondrial OS=Mus musculus OX=10090 GN=Mrpl9 PE=1 SV=2;tr|Q3UK02|Q3UK02_MOUSE 39S ribosomal protein L9, mitochondrial OS=Mus musculus OX=10090 GN=Mrpl9 PE=1 SV=1			Mrpl9	0	0	0	0	0	0	0.0197972	0.240065	0.618645	0.35554	0.0237709	0.013663	0	0	0	0	0	0	0	0	0	0	0	0	0	0	0	0	0	0	0	0	0	0.0308601	0.0850167	0	0.649072	0	0	0	0.281459	0.0535995	0	0.00958596	0	0
sp|Q9CYH2|PXL2A_MOUSE Peroxiredoxin-like 2A OS=Mus musculus OX=10090 GN=Prxl2a PE=1 SV=2;tr|Q3U125|Q3U125_MOUSE Peroxiredoxin-like 2 activated in M-CSF stimulated monocytes OS=Mus musculus OX=10090 GN=Prxl2a PE=1 SV=1;tr|D3Z252|D3Z252_MOUSE Peroxiredoxin-l			Prxl2a	0	0	0.00119016	0	0	0	0	0	0	0	0	0	0.00148085	0	0.000727302	0	0.00161173	0	0.00179038	0.0047056	0	0.00196527	0	0	0.00423361	0.00438946	0	0.0316139	0.00943539	0.00903437	0.0879081	0.0633246	0.181212	0.225411	0.267005	0.284646	0.373056	0.298861	0.326281	0.257186	0.366181	0.213354	0.447555	0.303982	0.151118	0
sp|Q9EQ20|MMSA_MOUSE Methylmalonate-semialdehyde dehydrogenase [acylating], mitochondrial OS=Mus musculus OX=10090 GN=Aldh6a1 PE=1 SV=1			Aldh6a1	0	0	0	0	0	0	0	0	0	0	0	0	0	0	0	0	0.000867207	0.000905821	0.00433264	0.00755369	0.0331189	0.0221187	0.0310215	0.0117672	0.0250301	0.0405622	0.116203	0.222671	0.423689	0.418065	0.644599	0.509761	0.390499	0.265525	0.0938923	0.154491	0.279075	0.319387	0.447959	0.64129	0.109892	0.00428294	0.000370217	0.000504225	0	0
sp|Q80TL7|MON2_MOUSE Protein MON2 homolog OS=Mus musculus OX=10090 GN=Mon2 PE=1 SV=2;tr|A0A1W2P878|A0A1W2P878_MOUSE Protein MON2 homolog OS=Mus musculus OX=10090 GN=Mon2 PE=1 SV=1;tr|B9EKJ3|B9EKJ3_MOUSE Protein MON2 homolog OS=Mus musculus OX=10090 GN=Mon2			Mon2	0	0	0	0	0	0	0	0	0	0	0	0	0	0	0	0	0	0	0	0	0.967551	0	0	0	0	0	0	0	0	0	0	0	0	0	0	0	0	0	0	0	0	0	0	0	0	0
sp|Q9WVJ3|CBPQ_MOUSE Carboxypeptidase Q OS=Mus musculus OX=10090 GN=Cpq PE=1 SV=1;tr|A0A2I3BS14|A0A2I3BS14_MOUSE Carboxypeptidase Q (Fragment) OS=Mus musculus OX=10090 GN=Cpq PE=1 SV=1;tr|A0A2I3BPG0|A0A2I3BPG0_MOUSE Carboxypeptidase Q (Fragment) OS=Mus mus			Cpq	0	0	0	0	0	0	0	0	0	0	0	0	0	0	0	0	0	0	0	0	0	0	0	0	0	0	0.155452	0.296266	0.560923	0.363092	0.225263	0	0.335724	0	0	0	0	0	0	0	0	0	0	0	0	0
sp|Q8BLN5|LSS_MOUSE Lanosterol synthase OS=Mus musculus OX=10090 GN=Lss PE=1 SV=2			Lss	0	0	0	0	0	0	0	0	0	0	0	0	0	0	0	0	0	0	0	0	0	0	0	0	0	0	0	0	0	0	0	0	0	0	0.180241	0.777221	0.0765229	0	0	0	0	0	0	0	0	0
tr|A0A1Y7VJ36|A0A1Y7VJ36_MOUSE Testosterone 17-beta-dehydrogenase 3 (Fragment) OS=Mus musculus OX=10090 GN=Hsd17b3 PE=4 SV=1;sp|P70385|DHB3_MOUSE Testosterone 17-beta-dehydrogenase 3 OS=Mus musculus OX=10090 GN=Hsd17b3 PE=1 SV=2			Hsd17b3	0	0	0	0	0	0	0	0	0	0	0	0	0	0	0	0	0	0	0	0	0	0.151979	0	0	0.288926	0	0.67853	0.542179	0.678301	0.725504	0	0	0	0	0	0	0	0	0	0	0	0	0	0	0	0
sp|Q91YT0|NDUV1_MOUSE NADH dehydrogenase [ubiquinone] flavoprotein 1, mitochondrial OS=Mus musculus OX=10090 GN=Ndufv1 PE=1 SV=1;tr|D3YUM1|D3YUM1_MOUSE NADH dehydrogenase [ubiquinone] flavoprotein 1, mitochondrial OS=Mus musculus OX=10090 GN=Ndufv1 PE=1 SV	I	N	Ndufv1	0	0.000411289	0.000444963	0.00377288	0.0670749	0.137401	0.15706	0.0783124	0.155176	0.164311	0.537801	0.57923	0.00950501	0.0214715	0.0451925	0	0	0	0	0	0	0	0	0	0	0	0	0.0260742	0.00904673	0.160865	0.113694	0.00172066	0	0	0	0	0	0.0727985	0.0628558	0	0	0	0	0	0	0
sp|Q9DB73|NB5R1_MOUSE NADH-cytochrome b5 reductase 1 OS=Mus musculus OX=10090 GN=Cyb5r1 PE=1 SV=1;tr|G3UZG6|G3UZG6_MOUSE Cytochrome-b5 reductase (Fragment) OS=Mus musculus OX=10090 GN=Cyb5r1 PE=1 SV=1			Cyb5r1	0	0	0	0	0	0	0	0	0	0	0	0	0	0	0	0	0	0	0	0	0	0	0	0	0	0.000169424	0	0.000171123	0.00055253	0.00178737	0.00248394	0.00278504	0.0323743	0.0632474	0.0321887	0.203219	0.334527	0.357742	0.307646	0.373931	0.344233	0.302849	0.205206	0.068938	0	0
sp|P47758|SRPRB_MOUSE Signal recognition particle receptor subunit beta OS=Mus musculus OX=10090 GN=Srprb PE=1 SV=1			Srprb	0	0	0	0	0	0	0	0	0	0	0	0	0	0	0	0	0	0	0.0227447	0	0	0.0826731	0	0	0.0312044	0.0242316	0.137003	0.123872	0.211623	0.268777	0	0.0998715	0.123852	0	0.146519	0.451885	0.294393	0.226987	0	0	0	0.0766884	0.192116	0.158743	0	0
sp|Q8VEM8|MPCP_MOUSE Phosphate carrier protein, mitochondrial OS=Mus musculus OX=10090 GN=Slc25a3 PE=1 SV=1;tr|G5E902|G5E902_MOUSE Phosphate carrier protein, mitochondrial OS=Mus musculus OX=10090 GN=Slc25a3 PE=1 SV=1			Slc25a3	0	8.41491e-05	6.07397e-05	0.00038036	2.29946e-05	1.7557e-05	0	0	0	0	0	0	0	0	0	0	0	0	0	0	0	0	0	0	0	0	0.000249306	0.000386562	0.000405311	0.0045106	0.00556584	0.0215518	0.0608592	0.341609	0.515928	0.333757	0.0781346	0.00584153	0.000391626	0	0	0	0	0	0	0
tr|A0A0R4J0B5|A0A0R4J0B5_MOUSE RUS family member 1 OS=Mus musculus OX=10090 GN=Rusf1 PE=1 SV=1;sp|Q91W34|RUSF1_MOUSE RUS family member 1 OS=Mus musculus OX=10090 GN=Rusf1 PE=1 SV=1;tr|D6RDS0|D6RDS0_MOUSE RUS family member 1 OS=Mus musculus OX=10090 GN=Rusf			Rusf1	0	0	0	0	0	0	0	0	0	0	0	0	0	0	0	0	0	0	0	0	0	0	0	0	0	0	0	0	0	0	0.342256	0.395966	0	0	0	0	0	0	0	0	0	0	0	0	0	0
sp|Q9ESY9|GILT_MOUSE Gamma-interferon-inducible lysosomal thiol reductase OS=Mus musculus OX=10090 GN=Ifi30 PE=1 SV=3			Ifi30	0	0	0	0	0	0	0	0	0	0	0	0	0	0	0	0	0	0	0	0	0	0	0	0	0	0	0	0	0	0	0	0	0	0	0	0	0	0	0	0	0	0	0	0	0.45707	0.189249
sp|P62889|RL30_MOUSE 60S ribosomal protein L30 OS=Mus musculus OX=10090 GN=Rpl30 PE=1 SV=2;tr|A0A2I3BQF4|A0A2I3BQF4_MOUSE 60S ribosomal protein L30 OS=Mus musculus OX=10090 GN=Rpl30 PE=1 SV=1			Rpl30	0	0	0	0	0	0	0	0	0	0	0	0	0	0	0	0	0	0	0	0	0	0	0	0	0	0	0	0	0	0.163813	0	0	0	0	0	0	0	0	0	0	0	0.333517	0.436642	0.60275	0.402313	0
tr|A0A0R4J272|A0A0R4J272_MOUSE Transmembrane protein 70, mitochondrial OS=Mus musculus OX=10090 GN=Tmem70 PE=1 SV=1;sp|Q921N7|TMM70_MOUSE Transmembrane protein 70, mitochondrial OS=Mus musculus OX=10090 GN=Tmem70 PE=2 SV=2	I	A	Tmem70	0	0	0	0	0	0	0	0	0	0	0	0	0	0	0	0	0	0	0	0	0	0	0	0	0	0	0	0	0	0	0	0	0	0.225572	0	0.689165	0.46104	0.356171	0	0	0	0	0	0	0	0
sp|Q62393|TPD52_MOUSE Tumor protein D52 OS=Mus musculus OX=10090 GN=Tpd52 PE=1 SV=2;tr|F8WHQ1|F8WHQ1_MOUSE Tumor protein D52 OS=Mus musculus OX=10090 GN=Tpd52 PE=1 SV=1;tr|E9PUA7|E9PUA7_MOUSE Tumor protein D52 OS=Mus musculus OX=10090 GN=Tpd52 PE=1 SV=1;tr			Tpd52	0	0	0	0	0	0	0	0	0	0	0	0	0	0	0	0	0	0	0	0	0	0	0	0	0	0	0	0	0	0	0	0	0	0	0	0	0.785318	0.464154	0	0	0	0	0	0	0	0
sp|Q9D6K8|FUND2_MOUSE FUN14 domain-containing protein 2 OS=Mus musculus OX=10090 GN=Fundc2 PE=1 SV=1			Fundc2	0	0	0	0	0	0	0	0	0	0	0	0	0	0	0	0	0	0	0	0	0	0	0	0	0	0	0	0	0	0	0	0	0	0	0	0	0	0.018435	0	0	0	0	0.466034	0.113908	0.727497	0.0550551
sp|Q9CRB9|MIC19_MOUSE MICOS complex subunit Mic19 OS=Mus musculus OX=10090 GN=Chchd3 PE=1 SV=1;tr|S4R238|S4R238_MOUSE MICOS complex subunit Mic19 OS=Mus musculus OX=10090 GN=Chchd3 PE=1 SV=1;tr|Q9D9P1|Q9D9P1_MOUSE MICOS complex subunit Mic19 OS=Mus musculu			Chchd3	0.00654508	0.0145361	0.0443596	0.0362212	0.0457754	0.00799814	0.020244	0.0273428	0.0470162	0.0438056	0.0687976	0.0663126	0.0425064	0.0477711	0.0348572	0.0540985	0.274656	0.453931	0.374005	0.0711043	0.0306092	0.002708	0	0	0	0	0	0	0	0	0	0	0	0	0	0	0	0	0	0	0	0	0	0	0	0.00382558
sp|Q9CQF0|RM11_MOUSE 39S ribosomal protein L11, mitochondrial OS=Mus musculus OX=10090 GN=Mrpl11 PE=1 SV=1;tr|A0A494B9H5|A0A494B9H5_MOUSE 39S ribosomal protein L11, mitochondrial (Fragment) OS=Mus musculus OX=10090 GN=Mrpl11 PE=1 SV=1;tr|A0A494B9R3|A0A494B			Mrpl11	0	0	0	0	0	0	0	0.00584646	0.0486528	0.0259896	0.0180428	0	0	0	0	0	0	0	0	0	0	0	0	0	0	0	0	0	0	0	0	0	0	0	0	0	0	0	0.0530269	0	0.215295	0.582111	0.406739	0.0288032	0	0
sp|Q9D3P8|PLRKT_MOUSE Plasminogen receptor (KT) OS=Mus musculus OX=10090 GN=Plgrkt PE=1 SV=1			Plgrkt	0	0	0	0	0	0	0	0	0	0	0	0	0	0	0	0	0.0176263	0	0.0286943	0.0323385	0.046254	0.0180037	0.0383807	0	0.0413946	0.0729096	0.132572	0.154929	0.781537	0.741267	0.156492	0	0	0	0	0	0	0	0	0	0	0	0	0	0	0
sp|Q9CRC0|VKOR1_MOUSE Vitamin K epoxide reductase complex subunit 1 OS=Mus musculus OX=10090 GN=Vkorc1 PE=1 SV=1			Vkorc1	0	0	0	0	0	0	0	0	0	0	0	0	0	0	0	0	0	0	0	0	0	0	0	0	0	0	0	0	0	0	0	0	0	0	0	0.20195	0.275884	0.48487	0.249895	0.147591	0	0	0	0	0	0
sp|P62880|GBB2_MOUSE Guanine nucleotide-binding protein G(I)/G(S)/G(T) subunit beta-2 OS=Mus musculus OX=10090 GN=Gnb2 PE=1 SV=3;tr|E9QKR0|E9QKR0_MOUSE Guanine nucleotide-binding protein G(I)/G(S)/G(T) subunit beta-2 OS=Mus musculus OX=10090 GN=Gnb2 PE=1 S			Gnb2	0	0	0	0	0	0	0	0	0	0	0	0	0	0	0	0	0	0	0	0	0	0	0	0	0	0	0	0	0.0305564	0.0197957	0.0309359	0.0324291	0.158337	0.437822	0.222399	0.032553	0.0149162	0	0	0	0	0	0	0.00693413	0	0
sp|Q9CQW7|COA8_MOUSE Cytochrome c oxidase assembly factor 8 OS=Mus musculus OX=10090 GN=Coa8 PE=1 SV=1;tr|E9Q6C3|E9Q6C3_MOUSE Cytochrome c oxidase assembly factor 8 OS=Mus musculus OX=10090 GN=Coa8 PE=1 SV=1			Coa8	0	0	0	0	0	0	0	0	0	0	0	0	0	0	0	0	0	0	0	0	0	0	0	0	0	0	0	0	0	0	0	0	0	0	0	0	0	0	0	0	0	0	0	0.415351	0.244863	0
sp|Q9DCM2|GSTK1_MOUSE Glutathione S-transferase kappa 1 OS=Mus musculus OX=10090 GN=Gstk1 PE=1 SV=3			Gstk1	0	0	0	0	0	0	0	0	0	0	0	0	0	0	0	0	0.00816973	0	0	0	0	0.0274508	0	0.0131187	0	0.0420124	0.0908991	0	0.151497	0.153474	0.159866	0.285526	0.429063	0.306876	0.130171	0.353977	0.527992	0.171663	0.0153567	0.270434	0.0178948	0.178484	0.473757	0.931218	0.108971	0
sp|Q8VEA4|MIA40_MOUSE Mitochondrial intermembrane space import and assembly protein 40 OS=Mus musculus OX=10090 GN=Chchd4 PE=1 SV=1			Chchd4	0	0	0	0	0	0	0	0	0	0	0	0	0	0	0	0	0	0	0	0	0	0	0	0	0	0	0	0	0	0	0	0	0	0	0	0	0	0	0	0	0	0	0	0	0	0.660838
sp|Q99KE1|MAOM_MOUSE NAD-dependent malic enzyme, mitochondrial OS=Mus musculus OX=10090 GN=Me2 PE=1 SV=1			Me2	0	0	0	0	0	0	0	0	0	0	0	0	0	0	0	0	0	0	0	0	0.00270063	0.666695	0.0774708	0.0329498	0.026136	0.0252406	0.0417385	0.0657846	0.210774	0.275733	0.395252	0.353578	0.52749	0.316193	0.210691	0.193944	0.446339	0.424352	0.298159	0.0193885	0.00828683	0.0051839	0	0	0	0
sp|Q8VDN2|AT1A1_MOUSE Sodium/potassium-transporting ATPase subunit alpha-1 OS=Mus musculus OX=10090 GN=Atp1a1 PE=1 SV=1			Atp1a1	0	0	0	0	0	0	0	0	0	0	0	0	0	0	0	0	0	0	0	0	0	0.000635511	0.00232815	0.00668956	0.0960099	0.202665	0.695128	0.579971	0.478589	0.00136667	0	0	0	0	0	0	0	0	0	0	0	0	0	0	0	0
sp|P47754|CAZA2_MOUSE F-actin-capping protein subunit alpha-2 OS=Mus musculus OX=10090 GN=Capza2 PE=1 SV=3;tr|A0A0N4SVM0|A0A0N4SVM0_MOUSE F-actin-capping protein subunit alpha (Fragment) OS=Mus musculus OX=10090 GN=Capza2 PE=1 SV=1;tr|D6RCW7|D6RCW7_MOUSE F			Capza2	0	0	0	0	0	0	0	0	0	0	0	0	0	0	0	0	0	0	0	0	0	0	0	0.047673	0.047976	0	0	0	0.0501876	0	0	0	0.12321	0.378625	0.549304	0.345446	0.263532	0.388106	0.36555	0.115392	0	0	0	0	0	0
sp|P27546|MAP4_MOUSE Microtubule-associated protein 4 OS=Mus musculus OX=10090 GN=Map4 PE=1 SV=3			Map4	0	0	0	0	0	0	0	0	0	0	0	0	0	0	0	0	0	0	0	0	0	0.121542	0.137893	0.227483	0.372637	0.343089	0.480057	0	0	0	0	0	0	0	0	0	0	0	0	0	0	0	0	0	0	0
sp|Q8CEE7|RDH13_MOUSE Retinol dehydrogenase 13 OS=Mus musculus OX=10090 GN=Rdh13 PE=1 SV=1;tr|A0A0R4J1N8|A0A0R4J1N8_MOUSE Retinol dehydrogenase 13 OS=Mus musculus OX=10090 GN=Rdh13 PE=1 SV=1			Rdh13	0	0	0	0	0	0	0	0	0	0	0	0	0	0	0	0	0	0	0	0	0	0	0	0	0	0	0	0	0	0	0.584763	0.0113815	0	0	0.0117036	0.0122447	0.182182	0.371432	0.427302	0	0.928322	0.347356	0.27947	0	0	0
sp|O35943|FRDA_MOUSE Frataxin, mitochondrial OS=Mus musculus OX=10090 GN=Fxn PE=1 SV=1			Fxn	0	0	0	0	0	0	0	0	0	0	0	0	0	0	0	0	0	0	0	0	0	0	0	0	0	0	0	0	0	0	0	0	0	0	0	0	0	0	0	0	0	0	0	0	0	0.756892
sp|Q62167|DDX3X_MOUSE ATP-dependent RNA helicase DDX3X OS=Mus musculus OX=10090 GN=Ddx3x PE=1 SV=3;sp|Q62095|DDX3Y_MOUSE ATP-dependent RNA helicase DDX3Y OS=Mus musculus OX=10090 GN=Ddx3y PE=1 SV=2;sp|P16381|DDX3L_MOUSE Putative ATP-dependent RNA helicase			Ddx3x	0	0	0	0	0	0	0	0	0	0	0	0	0	0	0	0	0	0	0	0	0	0	0	0	0	0	0	0	0	0	0	0	0	0	0	0	0	0	0	0.674139	0	0	0	0	0	0
tr|D5MCW4|D5MCW4_MOUSE Protein CutA OS=Mus musculus OX=10090 GN=Cuta PE=1 SV=1;sp|Q9CQ89|CUTA_MOUSE Protein CutA OS=Mus musculus OX=10090 GN=Cuta PE=1 SV=3			Cuta	0	0	0	0	0	0	0	0	0	0	0	0	0	0	0	0	0	0	0	0	0	0	0	0	0	0	0	0	0	0	0	0	0	0	0	0	0	0	0	0	0.675176	0	0	0	0	0
sp|P20152|VIME_MOUSE Vimentin OS=Mus musculus OX=10090 GN=Vim PE=1 SV=3;tr|A0A0A6YWC8|A0A0A6YWC8_MOUSE Vimentin OS=Mus musculus OX=10090 GN=Vim PE=1 SV=1			Vim	0	0	0	0	0	0	0	0	0	0	0	0	0	0	0	0	0	0	0	0	0	0.000645811	0	0	0.00267756	0.00399177	0.0335496	0.0639751	0.624546	0.612913	0.606482	0.337611	0.0300368	0	0	0	0	0	0	0	0	0	0	0	0.000831737	0.00139595
sp|Q9CZR3|TM40L_MOUSE Mitochondrial import receptor subunit TOM40B OS=Mus musculus OX=10090 GN=Tomm40l PE=1 SV=1;tr|D3YXS8|D3YXS8_MOUSE Mitochondrial import receptor subunit TOM40B OS=Mus musculus OX=10090 GN=Tomm40l PE=1 SV=1			Tomm40l	0	0	0	0	0	0	0	0	0	0	0	0	0	0	0	0	0	0	0	0	0	0	0.0655934	0.122883	0.566207	0.0407093	0	0	0	0	0	0	0	0	0	0	0	0	0	0	0	0	0	0	0	0
sp|Q9DCN2|NB5R3_MOUSE NADH-cytochrome b5 reductase 3 OS=Mus musculus OX=10090 GN=Cyb5r3 PE=1 SV=3;tr|F2Z456|F2Z456_MOUSE NADH-cytochrome b5 reductase OS=Mus musculus OX=10090 GN=Cyb5r3 PE=1 SV=1			Cyb5r3	0	0	0	0	0	0	0	0	0	0	0	0	0	0	0	0	0	0	0	0	0	0.00247904	0	0.00825153	0.00527773	0.0085316	0.00231748	0.00277266	0.00375409	0.039255	0.0104116	0.00957643	0.135341	0.185094	0.236711	0.399524	0.712537	0.421475	0.227791	0.132597	0.126322	0.126171	0.160214	0.128618	0	0
sp|P41216|ACSL1_MOUSE Long-chain-fatty-acid--CoA ligase 1 OS=Mus musculus OX=10090 GN=Acsl1 PE=1 SV=2;tr|D3Z041|D3Z041_MOUSE Long-chain-fatty-acid--CoA ligase 1 OS=Mus musculus OX=10090 GN=Acsl1 PE=1 SV=1			Acsl1	0	0	0	0	0	0	0	0	0	0	0	0	0	0	0	0	0	0	0	0	0	0	0	0	0	0	0	0.00118235	0.00282702	0.027801	0.00364663	0.00412319	0.0188631	0.105695	0.17292	0.297417	0.478476	0.168338	0	0	0	0	0	0	0	0
sp|Q922Q1|MARC2_MOUSE Mitochondrial amidoxime reducing component 2 OS=Mus musculus OX=10090 GN=Mtarc2 PE=1 SV=1			Mtarc2	0	0	0	0	0	0	0	0	0	0	0	0	0.0018351	0	0	0.000417004	0.00447762	0.000916262	0.00905503	0.00383985	0.0076942	0.0101676	0.00394635	0.00868313	0.00433478	0.0107446	0.0188086	0.0238991	0.0405761	0.0931076	0.0615717	0.0579478	0.110775	0.28386	0.249423	0.194215	0.381818	0.412076	0.254303	0.257773	0.525206	0.291501	0.0582316	0	0	0
sp|Q9DC16|ERGI1_MOUSE Endoplasmic reticulum-Golgi intermediate compartment protein 1 OS=Mus musculus OX=10090 GN=Ergic1 PE=1 SV=1;tr|F6SLP4|F6SLP4_MOUSE Endoplasmic reticulum-Golgi intermediate compartment protein 1 OS=Mus musculus OX=10090 GN=Ergic1 PE=1			Ergic1	0	0	0	0	0	0	0	0	0	0	0	0	0	0	0	0	0	0	0	0	0	0	0	0	0	0	0	0	0.0261609	0.283529	0.890297	0	0	0	0	0	0	0	0	0	0	0	0	0	0	0
sp|Q03265|ATPA_MOUSE ATP synthase subunit alpha, mitochondrial OS=Mus musculus OX=10090 GN=Atp5f1a PE=1 SV=1;tr|D3Z6F5|D3Z6F5_MOUSE ATP synthase subunit alpha OS=Mus musculus OX=10090 GN=Atp5a1 PE=1 SV=1	V		Atp5f1a	3.10378e-05	4.68989e-05	0.000149925	0.0002221	0.00232243	0.00527355	0.0114091	0.00812136	0.00737648	0.00464223	0.0130118	0.10125	0.00137714	0.00232901	0.00209316	0.00468077	0.0487046	1	0.0307163	0.000443702	0.000356655	0.000891474	0.00158479	0.00262455	0.00536012	0.000132732	0.000175061	0.000295544	0.000570558	0.000696362	0.000534678	0.00186097	0.00252651	0.0031567	0.00496409	0.00669712	0.005417	0.00132751	0.00105678	0.000463377	0.00012634	0.000101438	8.18387e-05	5.8872e-05	0.000285298	0.000408253
sp|P26883|FKB1A_MOUSE Peptidyl-prolyl cis-trans isomerase FKBP1A OS=Mus musculus OX=10090 GN=Fkbp1a PE=1 SV=2;tr|F6X9I3|F6X9I3_MOUSE Peptidylprolyl isomerase (Fragment) OS=Mus musculus OX=10090 GN=Fkbp1a PE=1 SV=1			Fkbp1a	0	0	0	0	0	0	0	0	0	0	0	0	0	0	0	0	0	0	0	0	0	0	0	0	0	0	0	0	0	0	0	0	0	0	0	0	0.0828025	0.0343327	0.0551913	0.036972	0	0.064268	0.0993561	0.111834	0.168431	0.0305233
sp|Q91VS7|MGST1_MOUSE Microsomal glutathione S-transferase 1 OS=Mus musculus OX=10090 GN=Mgst1 PE=1 SV=3;tr|E9QJW0|E9QJW0_MOUSE Glutathione transferase OS=Mus musculus OX=10090 GN=Mgst1 PE=1 SV=1;tr|D3YU60|D3YU60_MOUSE Microsomal glutathione S-transferase			Mgst1	0	0	0	0	0	0	0	0	0	0	0	0	0	0	0	0	0.0045368	0	0	0	0	0.00645256	0.0111057	0.00744572	0.013347	0.0226379	0.0232914	0.0404633	0.0642371	0.0690414	0.109	0.162236	0.277827	0.787252	0.629262	0.118386	0	0	0	0	0	0	0	0	0	0
sp|A2AIL4|NDUF6_MOUSE NADH dehydrogenase (ubiquinone) complex I, assembly factor 6 OS=Mus musculus OX=10090 GN=Ndufaf6 PE=1 SV=1	I	A	Ndufaf6	0	0	0	0	0	0	0	0	0	0	0	0	0	0	0	0	0	0	0	0	0	0	0	0	0	0	0	0	0	0	0	0	0	0	0	0	0	0	0	0	0	0.688285	0	0	0	0
sp|Q924Z4|CERS2_MOUSE Ceramide synthase 2 OS=Mus musculus OX=10090 GN=Cers2 PE=1 SV=1;tr|D3Z4M2|D3Z4M2_MOUSE Ceramide synthase 2 (Fragment) OS=Mus musculus OX=10090 GN=Cers2 PE=1 SV=1;tr|D3YTM0|D3YTM0_MOUSE Ceramide synthase 2 (Fragment) OS=Mus musculus OX			Cers2	0	0	0	0	0	0	0	0	0	0	0	0	0	0	0	0	0	0	0	0	0	0	0	0	0	0	0	0	0	0	0	0	0	0.274148	0.798348	0	0	0	0	0	0	0	0	0	0	0
sp|Q71RI9|KAT3_MOUSE Kynurenine--oxoglutarate transaminase 3 OS=Mus musculus OX=10090 GN=Kyat3 PE=1 SV=1			Kyat3	0	0	0	0	0	0	0	0	0	0	0	0	0	0	0	0	0	0	0	0	0	0	0	0	0	0.00146916	0.00467128	0.0770337	0.461735	0.586686	0.515131	0.694243	0.369244	0.02396	0.00763999	0	0	0	0	0	0	0	0	0	0	0
sp|Q62465|VAT1_MOUSE Synaptic vesicle membrane protein VAT-1 homolog OS=Mus musculus OX=10090 GN=Vat1 PE=1 SV=3			Vat1	0	0	0	0	0	0	0	0	0	0	0	0	0	0	0	0	0	0	0	0	0.00659708	0.0140513	0.0079953	0.00821469	0.0157412	0.0692969	0.133809	0.189003	0.312085	0.288778	0.391111	0.538973	0.435507	0.23693	0	0	0	0	0	0	0	0	0	0	0	0
sp|P51557|STAR_MOUSE Steroidogenic acute regulatory protein, mitochondrial OS=Mus musculus OX=10090 GN=Star PE=1 SV=1;tr|A0A1B0GSV6|A0A1B0GSV6_MOUSE START domain-containing protein 1 (Fragment) OS=Mus musculus OX=10090 GN=Star PE=1 SV=1			Star	0	0	0	0	0	0	0	0	0	0	0	0	0	0	0	0	0	0	0	0	0	0	0	0	0	0	0	0	0	0	0	0	0	0	0	0	0	0	0	0	0	0	0	0.00907195	1	0
sp|P84096|RHOG_MOUSE Rho-related GTP-binding protein RhoG OS=Mus musculus OX=10090 GN=Rhog PE=1 SV=1;tr|A0A1B0GSL4|A0A1B0GSL4_MOUSE Rho-related GTP-binding protein RhoG (Fragment) OS=Mus musculus OX=10090 GN=Rhog PE=1 SV=1			Rhog	0	0	0	0	0	0	0	0	0	0	0	0	0	0	0	0	0	0	0	0	0	0	0	0	0	0	0	0	0	0	0	0	0	0	0	0	0	0	0	0	0	0	0.270618	0.472396	0.316989	0.102037
sp|Q9D8V0|HM13_MOUSE Minor histocompatibility antigen H13 OS=Mus musculus OX=10090 GN=Hm13 PE=1 SV=1;tr|A3KGR9|A3KGR9_MOUSE Histocompatibility 13 (Fragment) OS=Mus musculus OX=10090 GN=H13 PE=1 SV=1			Hm13	0	0	0	0	0	0	0	0	0	0	0	0	0	0	0	0	0	0	0	0	0	0	0	0	0	0	0	0	0.828573	0.287952	0	0	0	0	0	0	0	0	0	0	0	0	0	0	0	0
sp|Q9DAM5|TPC_MOUSE Mitochondrial thiamine pyrophosphate carrier OS=Mus musculus OX=10090 GN=Slc25a19 PE=1 SV=1;tr|A2A9V5|A2A9V5_MOUSE Mitochondrial thiamine pyrophosphate carrier OS=Mus musculus OX=10090 GN=Slc25a19 PE=1 SV=1			Slc25a19	0	0	0	0	0	0	0	0	0	0	0	0	0	0	0	0	0	0	0	0	0	0	0	0	0	0	0	0	0	0	0	0	0	0	0.10805	0.0708935	0.0171811	0.0143055	0	0	0.247319	0.241828	0	0	0	0
tr|A8DUK4|A8DUK4_MOUSE Beta-globin OS=Mus musculus OX=10090 GN=Hbb-bs PE=1 SV=1;sp|P02088|HBB1_MOUSE Hemoglobin subunit beta-1 OS=Mus musculus OX=10090 GN=Hbb-b1 PE=1 SV=2;tr|E9Q223|E9Q223_MOUSE Hemoglobin, beta adult s chain (Fragment) OS=Mus musculus OX=			Hbb-bs	0	0	0	0	0	0	0	0	0	0	0	0	0	0	0	0	0	0	0	0	0	0	0	0	0	0	0	0	0.0125351	0	0	0	0	0.0108842	0.0141701	0.0150267	0.0481728	0.0511834	0.0721228	0.0540683	0.237203	0.146367	0.143973	0.161852	0.19737	0.27922
sp|Q8CDG1|PIWL2_MOUSE Piwi-like protein 2 OS=Mus musculus OX=10090 GN=Piwil2 PE=1 SV=2			Piwil2	0	0	0	0	0.0125178	0.00937433	0	0	0.0190527	0.0063942	0.00556411	0	0.00588048	0.00430874	0	0	0	0	0.00694481	0	0	0	0	0	0.0161337	0	0.00795143	0	0	0	0.0352394	0.105929	1	0.572734	0.0715673	0	0	0	0	0	0	0	0	0	0	0.0976159
sp|Q3V3R1|C1TM_MOUSE Monofunctional C1-tetrahydrofolate synthase, mitochondrial OS=Mus musculus OX=10090 GN=Mthfd1l PE=1 SV=2			Mthfd1l	0	0	0	0	0	0	0	0	0	0	0	0	0	0.00145576	0	0	0	0	0	0	0	0.0152204	0.0181212	0.0868163	0.363239	0.754909	0.484442	0.230805	0.0964962	0.16724	0.177645	0.276761	0.675739	0.197235	0.0406607	0.00547652	0	0	0	0	0	0	0	0.00519654	0.00153434	0
sp|Q99P72|RTN4_MOUSE Reticulon-4 OS=Mus musculus OX=10090 GN=Rtn4 PE=1 SV=2			Rtn4	0	0	0	0	0	0	0	0	0	0	0	0	0	0	0	0	0	0	0.237359	0.136165	0	0	0	0	0	0	0	0	0.676015	0.440159	0.640498	0	0	0	0	0	0	0	0	0	0	0	0	0	0	0
tr|A0A087WQH8|A0A087WQH8_MOUSE Probable UDP-sugar transporter protein SLC35A4 OS=Mus musculus OX=10090 GN=Slc35a4 PE=1 SV=1			Slc35a4	0	0	0	0	0	0	0	0	0	0	0	0	0	0	0	0	0	0	0	0	0	0	0	0	0	0	0	0	0	0	0	0	0	0	0.0702828	0.351531	0.626312	0.192176	0	0	0	0	0	0	0	0
sp|Q3TL44|NLRX1_MOUSE NLR family member X1 OS=Mus musculus OX=10090 GN=Nlrx1 PE=1 SV=1			Nlrx1	0	0	0	0	0	0	0	0	0	0.0304309	0	0.00994975	0.146215	0.095059	0.375372	0.84973	1	0.10937	0.0145642	0	0.00968342	0.0101262	0	0	0	0.0689884	0.0449697	0.0105358	0.0160066	0	0.247934	0	0	0	0	0	0	0	0	0	0	0	0	0	0	0
sp|P54869|HMCS2_MOUSE Hydroxymethylglutaryl-CoA synthase, mitochondrial OS=Mus musculus OX=10090 GN=Hmgcs2 PE=1 SV=2			Hmgcs2	0	0	0	0	0	0	0	0	0	0	0	0	2.81245e-05	3.35799e-05	0	5.22626e-05	9.55942e-05	0	0.000206941	0.000258168	0.00033826	0.000362657	0.000482168	0.00165199	0.00116469	0.00184474	0.00551449	0.0132739	0.0234029	0.0207673	0.0376143	0.0392434	0.0799775	0.118019	0.140795	0.183168	0.247178	0.390031	0.465116	0.528896	0.615868	0.145292	0.00830549	0.00287184	0.00275764	0.00391423
sp|Q3UV17|K22O_MOUSE Keratin, type II cytoskeletal 2 oral OS=Mus musculus OX=10090 GN=Krt76 PE=1 SV=1			Krt76	0.620677	0.232389	0.156645	0.180549	0.0706697	0	0.0610018	0.0971198	0.0786482	0.113077	0.149803	0.121891	0	0	0.0636864	0.0649891	0.105807	0	0.111481	0	0.14141	0.0716654	0	0.138531	0	0.162307	0.149114	0.065238	0	0	0.0867543	0.0958241	0	0.27569	0.153045	0	0	0.12657	0.168581	0.0810162	0.159301	0	0.130789	0	0.130278	0
tr|A2AMH8|A2AMH8_MOUSE Choline transporter-like protein 1 OS=Mus musculus OX=10090 GN=Slc44a1 PE=1 SV=1;tr|A2AMH5|A2AMH5_MOUSE Choline transporter-like protein 1 OS=Mus musculus OX=10090 GN=Slc44a1 PE=1 SV=1;tr|A2AMH4|A2AMH4_MOUSE Choline transporter-like			Slc44a1	0	0	0	0	0	0	0	0	0	0	0	0	0	0	0	0	0	0	0	0	0	0	0	0	0	0	0	0	0	0	1	0	0	0	0	0	0	0	0	0	0	0	0	0	0	0
sp|Q9CR21|ACPM_MOUSE Acyl carrier protein, mitochondrial OS=Mus musculus OX=10090 GN=Ndufab1 PE=1 SV=1;tr|F6ZFT1|F6ZFT1_MOUSE Acyl carrier protein (Fragment) OS=Mus musculus OX=10090 GN=Ndufab1 PE=1 SV=1;tr|F8WJ64|F8WJ64_MOUSE Acyl carrier protein (Fragmen	I	ND5	Ndufab1	0	0	0	0	0	0	0	0.0261049	0.0385693	0.0562329	0.102173	0.623673	0	0	0	0	0	0	0	0	0	0	0	0	0	0	0	0	0	0	0	0	0	0	0	0	0	0	0	0	0.0312321	0	0	0	0	0
sp|Q8R0N6|HOT_MOUSE Hydroxyacid-oxoacid transhydrogenase, mitochondrial OS=Mus musculus OX=10090 GN=Adhfe1 PE=1 SV=2;tr|A0A087WRE7|A0A087WRE7_MOUSE Alcohol dehydrogenase iron-containing protein 1 (Fragment) OS=Mus musculus OX=10090 GN=Adhfe1 PE=1 SV=1			Adhfe1	0	0	0	0	0	0	0	0	0	0	0	0	0	0	0	0	0	0	0	0	0	0	0	0	0	0	0	0	0.314149	0.841364	0.365141	0.167751	0	0	0	0	0	0	0	0	0	0	0	0	0	0
tr|G3X9T4|G3X9T4_MOUSE Protein MGARP OS=Mus musculus OX=10090 GN=Mgarp PE=1 SV=1;tr|D3Z134|D3Z134_MOUSE Protein MGARP OS=Mus musculus OX=10090 GN=Mgarp PE=1 SV=2;sp|Q8VI64|HUMMR_MOUSE Protein MGARP OS=Mus musculus OX=10090 GN=Mgarp PE=1 SV=1			Mgarp	0	0	0	0	0	0	0	0	0	0	0	0	0	0	0	0	0	0	0	0	0	0	0	0	0	0.125031	0.223521	0.187087	0.361164	0.260421	0.273133	0.33926	0.689917	0.724946	0.485141	0.357013	0	0	0	0	0	0	0	0	0	0
sp|Q61425|HCDH_MOUSE Hydroxyacyl-coenzyme A dehydrogenase, mitochondrial OS=Mus musculus OX=10090 GN=Hadh PE=1 SV=2			Hadh	0	0	0	0	0	0	0	0	0	0	0	0	0	0	0	0	0	0	0	0	0	0.000188984	0	0	5.95057e-05	0	0.00119715	0.00136535	0.00226701	0.00256769	0.00690404	0.0166621	0.0225665	0.0516169	0.258642	0.453162	0.32143	0.0692735	0.0147247	0.00435727	0.0130248	0.0262448	0.0110397	0.027291	0	0
sp|Q3UJU9|RMD3_MOUSE Regulator of microtubule dynamics protein 3 OS=Mus musculus OX=10090 GN=Rmdn3 PE=1 SV=2			Rmdn3	0	0.00615124	0.0140453	0.0119169	0	0.030519	0.024734	0.0587989	0.29414	0.25206	0.353498	0.456076	0.393618	0.418341	0.348675	0.257574	0.272835	0.193322	0.0714628	0.0788402	0	0.0576329	0.0124623	0	0.0136333	0.010058	0	0	0	0	0	0	0.0334233	0.0127943	0.0322203	0.113999	0.115944	0.113496	0.036007	0	0	0	0	0	0	0
tr|Q8C6B0|Q8C6B0_MOUSE Methyltransferase-like 7A1 OS=Mus musculus OX=10090 GN=Mettl7a1 PE=1 SV=1;tr|Q9D7S5|Q9D7S5_MOUSE Methyltransferase-like 7A1 OS=Mus musculus OX=10090 GN=Mettl7a1 PE=1 SV=1;tr|Q5I0W6|Q5I0W6_MOUSE Methyltransferase-like 7A2 OS=Mus muscu			Mettl7a1	0	0	0	0	0	0	0	0	0	0	0	0	0	0	0	0	0	0	0	0	0	0	0	0	0	0	0	0	0	0	0	0	0	0	0	0	0	0.888529	0	0	0	0	0	0	0	0
sp|O35682|MYADM_MOUSE Myeloid-associated differentiation marker OS=Mus musculus OX=10090 GN=Myadm PE=1 SV=2;tr|A0A0N4SW94|A0A0N4SW94_MOUSE Myeloid-associated differentiation marker (Fragment) OS=Mus musculus OX=10090 GN=Myadm PE=1 SV=1			Myadm	0	0	0	0	0	0	0	0	0	0	0	0	0	0	0	0	0	0	0	0	0	0	0	0	0	0	0	0	0	0	0	0	0	0	0.0502155	0.840498	0.343686	0	0	0	0	0	0	0	0	0
sp|P56135|ATPK_MOUSE ATP synthase subunit f, mitochondrial OS=Mus musculus OX=10090 GN=Atp5mf PE=1 SV=3;tr|F8WHP8|F8WHP8_MOUSE ATP synthase membrane subunit f OS=Mus musculus OX=10090 GN=Atp5j2 PE=1 SV=1	V		Atp5mf	0.000383614	0.00035612	0.00053741	0.00127533	0.00657253	0.0654851	0.0455578	0.0327328	0.0377869	0.0191469	0.0488947	0.203704	0.0100117	0.0143247	0.00855585	0.0187785	0.0865453	1	0.0632356	0.00171636	0.00397897	0.0043568	0.00920051	0.0177161	0.0116168	0.00389782	0	0	0	0	0	0	0	0	0	0	0	0.00177937	0	0	0	0	0	0	0.000915733	0.000498328
sp|Q9D7N9|APMAP_MOUSE Adipocyte plasma membrane-associated protein OS=Mus musculus OX=10090 GN=Apmap PE=1 SV=1			Apmap	0	0	0	0	0	0	0	0	0	0	0	0	0	0	0	0	0	0	0	0	0	0	0	0	0	0	0	0	0	0	0.00527053	0	0.0191613	0.0816131	0.16785	0.284563	0.571367	0.350298	0.0606174	0	0	0	0	0	0	0
sp|P50427|STS_MOUSE Steryl-sulfatase OS=Mus musculus OX=10090 GN=Sts PE=1 SV=1			Sts	0	0	0	0	0	0	0	0	0	0	0	0	0	0	0	0	0	0	0	0	0	0	0	0.00355212	0.0090252	0.0248338	0.0451323	0.0579771	0.13044	0.0991993	0.113567	0.283147	0.590542	0.0407788	0	0	0	0	0	0	0	0	0	0	0	0
sp|Q8BTX9|HSDL1_MOUSE Inactive hydroxysteroid dehydrogenase-like protein 1 OS=Mus musculus OX=10090 GN=Hsdl1 PE=1 SV=1;tr|A0A1D5RLG0|A0A1D5RLG0_MOUSE Inactive hydroxysteroid dehydrogenase-like protein 1 OS=Mus musculus OX=10090 GN=Hsdl1 PE=1 SV=1;tr|A0A1D5			Hsdl1	0	0	0	0	0	0	0	0	0	0	0	0	0	0	0	0	0	0	0	0	0	0	0	0	0	0.00632475	0	0.0193411	0.0227602	0.0315078	0.0733832	0.215945	0.430509	0.215193	0.784356	0.458039	0.0536403	0.00335339	0.0213043	0.0463453	0.0608399	0.0436232	0.0484487	0.00154072	0	0
sp|Q8BGH2|SAM50_MOUSE Sorting and assembly machinery component 50 homolog OS=Mus musculus OX=10090 GN=Samm50 PE=1 SV=1			Samm50	0.0163092	0.0431201	0.0667426	0.0815209	0.308651	0.245701	0.0624305	0.052525	0.055382	0.0519896	0.0389059	0.162701	0.0749977	0.0480011	0.00134218	0.00124263	0.00106059	0.00204817	0.00488513	0.00681712	0.00805981	0.0174988	0.00776336	0.0055432	0.11712	0.0286787	0.00958568	0.0223754	0.158699	0.398996	0.599527	0.245031	0	0	0	0	0	0	0	0	0	0	0	0	0	0
sp|P97315|CSRP1_MOUSE Cysteine and glycine-rich protein 1 OS=Mus musculus OX=10090 GN=Csrp1 PE=1 SV=3			Csrp1	0	0	0	0	0	0	0	0	0	0	0	0	0	0	0	0	0	0	0	0	0	0	0	0	0	0	0	0	0	0	0	0	0	0	0	0	0	0	0	0.0235681	0.0678473	0.267851	0.359322	0.783528	0.0194154	0
sp|P45952|ACADM_MOUSE Medium-chain specific acyl-CoA dehydrogenase, mitochondrial OS=Mus musculus OX=10090 GN=Acadm PE=1 SV=1			Acadm	0	0	0	0	0	0	0	0	0	0	0	0	0	0	0	0	0	0	0	0	0	0	0	0	0	0	0	0.0998985	0.674854	0.0633548	0.0297207	0	0	0	0	0	0	0	0.000642465	0.000932616	0.00465591	0.000639131	0	0	0	0
sp|Q8BMG8|MFTC_MOUSE Mitochondrial folate transporter/carrier OS=Mus musculus OX=10090 GN=Slc25a32 PE=1 SV=1;tr|Q3T9D8|Q3T9D8_MOUSE Mitochondrial folate transporter/carrier (Fragment) OS=Mus musculus OX=10090 GN=Slc25a32 PE=1 SV=1			Slc25a32	0	0	0	0	0	0	0	0	0	0	0	0	0	0	0	0	0	0	0	0	0	0	0	0	0	0	0	0	0	0	0	0	0	0.0320388	0.12899	0.790004	0.283318	0	0	0	0	0	0	0	0	0
sp|Q9D1I6|RM14_MOUSE 39S ribosomal protein L14, mitochondrial OS=Mus musculus OX=10090 GN=Mrpl14 PE=1 SV=1			Mrpl14	0	0	0	0	0	0	0	0	0	0	0	0	0	0	0	0	0	0	0	0	0	0	0	0	0	0	0	0	0	0	0	0	0	0	0	0	0	0.0805187	0.0881835	0	0.281594	0.0180361	0.885426	0.312957	0.604578	0
sp|P61027|RAB10_MOUSE Ras-related protein Rab-10 OS=Mus musculus OX=10090 GN=Rab10 PE=1 SV=1			Rab10	0	0	0	0	0	0	0	0	0	0	0.00428002	0	0	0	0	0	0	0	0	0	0	0	0	0	0	0	0	0	0	0.0855692	0.0824503	0	0	0	0	0.138839	0.205181	0.122677	0.152871	0.234925	0.394192	0.208303	0	0.537837	0.460099	0.0365028
sp|Q9D6J6|NDUV2_MOUSE NADH dehydrogenase [ubiquinone] flavoprotein 2, mitochondrial OS=Mus musculus OX=10090 GN=Ndufv2 PE=1 SV=2	I	N	Ndufv2	0	0.000372626	0.0102745	0.0305439	0.17645	0.238646	0.395962	0.243907	0.219857	0.0523361	0.706218	0.74413	0.0245103	0.0613613	0.0462471	0	0	0	0	0	0	0	0	0	0	0	0	0.0782904	0.00653398	0.253333	0.0255859	0	0	0	0	0	0.00436917	0.0220842	0.0167283	0	0.00440441	0.00631417	0.0149799	0.027699	0.0111071	0.00271618
sp|P16546|SPTN1_MOUSE Spectrin alpha chain, non-erythrocytic 1 OS=Mus musculus OX=10090 GN=Sptan1 PE=1 SV=4;tr|E9Q447|E9Q447_MOUSE Spectrin alpha chain, non-erythrocytic 1 OS=Mus musculus OX=10090 GN=Sptan1 PE=1 SV=1;tr|A3KGU5|A3KGU5_MOUSE Spectrin alpha c			Sptan1	0	0.428778	0.487133	0.988259	0.142109	0.109159	0.0617464	0	0	0	0	0	0	0	0	0	0	0	0	0	0	0	0	0	0	0	0	0	0	0	0	0	0	0	0	0	0	0	0	0	0	0	0	0	0	0
sp|Q811I0|ATPF1_MOUSE ATP synthase mitochondrial F1 complex assembly factor 1 OS=Mus musculus OX=10090 GN=Atpaf1 PE=1 SV=1;tr|H3BJP9|H3BJP9_MOUSE ATP synthase mitochondrial F1 complex assembly factor 1 OS=Mus musculus OX=10090 GN=Atpaf1 PE=1 SV=1;tr|V9GX21			Atpaf1	0	0	0	0	0	0	0	0	0	0	0	0	0	0	0	0	0	0	0	0	0	0	0	0	0	0	0	0	0	0	0	0	0	0	0	0	0	0	0	0	0	0.26318	0.256338	1	0.0631798	0
sp|Q922Q4|P5CR2_MOUSE Pyrroline-5-carboxylate reductase 2 OS=Mus musculus OX=10090 GN=Pycr2 PE=1 SV=1			Pycr2	0	0	0	0	0	0	0	0	0	0	0	0	0	0	0	0	0	0	0.00320387	0.0500122	0.299264	0.262608	1	0.271317	0	0	0	0	0	0	0	0	0	0	0	0.107062	0.183068	0.151203	0	0	0.364421	0.613785	0.635504	0.0901019	0	0
sp|O88441|MTX2_MOUSE Metaxin-2 OS=Mus musculus OX=10090 GN=Mtx2 PE=1 SV=1			Mtx2	0.000906597	0.00547002	0.0324328	0.0402444	0.0363236	0.00688	0.0289061	0.0359718	0.0114108	0.00871207	0.0100877	0.0107644	0.00962906	0.0524636	0.00421455	0.00185893	0	0	0.0018082	0.00116005	0.00437738	0.00376764	0	0.00465586	0.0138817	0.0203595	0.0081322	0.010192	0.44337	0.425791	0.345698	0.0365213	0	0	0	0	0	0	0	0	0	0	0	0	0	0
sp|O55242|SGMR1_MOUSE Sigma non-opioid intracellular receptor 1 OS=Mus musculus OX=10090 GN=Sigmar1 PE=1 SV=1			Sigmar1	0	0	0	0	0	0	0	0	0	0	0	0	0	0	0	0	0	0	0	0	0	0	0	0	0	0	0	0	0	0	0	0	0	0	0	0.730527	0	0	0	0	0	0	0	0	0	0
sp|P11352|GPX1_MOUSE Glutathione peroxidase 1 OS=Mus musculus OX=10090 GN=Gpx1 PE=1 SV=2			Gpx1	0	0	0	0	0	0	0	0	0	0	0	0	0	0	0	0	0	0	0	0	0	0	0	0	0.271887	0.423584	0.765124	0.612001	0	0	0	0	0	0	0	0	0	0	0	0	0	0	0	0	0	0
sp|Q8CGK3|LONM_MOUSE Lon protease homolog, mitochondrial OS=Mus musculus OX=10090 GN=Lonp1 PE=1 SV=2			Lonp1	0	0	0	0	0	0	0	0	0	0	0	0	0.000260841	0	0	0	0	0	0.000186116	0.00148155	0.00152646	0.0138347	0.0102925	0.0376303	0.0202067	0.0408268	0.168289	0.338169	0.879676	0.377573	0.374403	0.142036	0.127318	0.0079106	0	0	0	0	0	0	0	0	0	0	0	0
sp|Q8CHT0|AL4A1_MOUSE Delta-1-pyrroline-5-carboxylate dehydrogenase, mitochondrial OS=Mus musculus OX=10090 GN=Aldh4a1 PE=1 SV=3			Aldh4a1	0	0	0	0	0	0	0.00262698	0.251002	0.900399	0.862235	0.50618	0.345847	0.139985	0.23483	0.129066	0.112283	0.0698936	0	0.227721	0.190123	0.27165	0.0498505	0	0	0	0	0	0	0	0	0	0	0	0	0	0	0	0	0	0	0	0	0	0	0	0
sp|Q9CPQ8|ATP5L_MOUSE ATP synthase subunit g, mitochondrial OS=Mus musculus OX=10090 GN=Atp5mg PE=1 SV=1	V		Atp5mg	0	0	0	0.000694442	0.00113676	0.0162014	0.0150598	0.0207765	0.0232774	0.00893773	0.0188494	0.133459	0.00617094	0.00501429	0.00539896	0.0124818	0.0394375	1	0.0376363	0.000398925	0.000471197	0.000647101	0.00499098	0.00582838	0.00804655	0.00109837	0	0	0	0	0	0	0	0	0	0	0	0	0	0	0	0	0	0	0	0
sp|Q9D0L7|ARM10_MOUSE Armadillo repeat-containing protein 10 OS=Mus musculus OX=10090 GN=Armc10 PE=1 SV=1;tr|D3Z5T2|D3Z5T2_MOUSE Armadillo repeat-containing protein 10 OS=Mus musculus OX=10090 GN=Armc10 PE=1 SV=1			Armc10	0	0	0	0	0	0	0	0	0	0	0	0	0	0	0	0	0	0	0	0	0	0	0	0	0	0.0109109	0.0269855	0.0262595	0.28111	0.369397	0.669119	0.868422	1	0.081736	0.077368	0.292998	0.209236	0.122381	0.165621	0.068549	0.356363	0.17671	0.27329	0.268515	0	0
sp|Q8VCW8|ACSF2_MOUSE Medium-chain acyl-CoA ligase ACSF2, mitochondrial OS=Mus musculus OX=10090 GN=Acsf2 PE=1 SV=1			Acsf2	0	0	0	0	0	0	0	0	0	0	0	0	0	0	0	0	0	0	0	0	0	0	0	0	0	0	0	0.000456026	0.00898843	0.0359717	0.0740972	0.156927	0.204604	0.285002	0.221506	0.334994	0.294119	0.558953	0.364308	0.390141	0.0193895	0	0	0	0	0
sp|Q8BGY7|F210A_MOUSE Protein FAM210A OS=Mus musculus OX=10090 GN=Fam210a PE=1 SV=1			Fam210a	0	0	0	0	0	0	0	0	0	0	0	0	0	0	0	0	0	0	0	0	0	0	0	0	0	0	0	0	0	0	0	0.0805041	0	0	0.204457	0.250309	0.243977	0.20661	0.152732	0.0502972	0.446185	0.55612	0.737208	1	0.400007	0
sp|P38060|HMGCL_MOUSE Hydroxymethylglutaryl-CoA lyase, mitochondrial OS=Mus musculus OX=10090 GN=Hmgcl PE=1 SV=2			Hmgcl	0	0	0	0	0	0	0	0	0	0	0	0	0	0	0	0	0	0	0	0	0	0	0	0	0	0	0	0	0	0	0	0.00350425	0.00657309	0.0317723	0.00451902	0.067075	0.0970022	0.169406	0.393073	0.561151	0.653551	0.400367	0.447538	0.774425	0.0981393	0
sp|Q8BJ64|CHDH_MOUSE Choline dehydrogenase, mitochondrial OS=Mus musculus OX=10090 GN=Chdh PE=1 SV=1			Chdh	0	0	0	0	0	0	0	0	0	0	0	0	0	0	0	0	0.00499602	0	0	0	0	0	0	0	0.000735963	0.00189695	0.00213658	0.00203102	0.00340795	0.00757187	0.0134994	0.0605107	0.0652808	0.0383136	0.179158	0.794249	0.510857	0.404467	0.582837	0.1032	0	0	0	0	0	0
sp|P07724|ALBU_MOUSE Albumin OS=Mus musculus OX=10090 GN=Alb PE=1 SV=3			Alb	0	0	0	0	0	0	0	0	0	0	0	0	0	0	0	0	0	0	0	0	0	0.000369995	0	0	0.000427329	0.000599682	0.00133608	0.000565746	0.00120912	0	0.00150449	0	0.00137372	0.0035273	0.00466777	0.00436921	0.00146226	0.00662906	0.034965	0.693518	0.147509	0.0143845	0.0210952	0.00731804	0	0
sp|Q9CYN9|RENR_MOUSE Renin receptor OS=Mus musculus OX=10090 GN=Atp6ap2 PE=1 SV=2			Atp6ap2	0	0	0	0	0	0	0	0	0	0	0	0	0	0	0	0	0	0	0	0.0246671	0.569309	0.34759	0	0	0	0	0	0	0	0	0	0	0	0	0	0	0	0	0	0	0	0	0	0	0	0
sp|Q99JY8|PLPP3_MOUSE Phospholipid phosphatase 3 OS=Mus musculus OX=10090 GN=Plpp3 PE=1 SV=1			Plpp3	0	0	0	0	0	0	0	0	0	0	0	0	0	0	0	0	0	0	0	0	0	0	0	0	0	0.493416	0.630094	0	0	0	0	0	0	0	0	0	0	0	0	0	0	0	0	0	0	0
sp|P10852|4F2_MOUSE 4F2 cell-surface antigen heavy chain OS=Mus musculus OX=10090 GN=Slc3a2 PE=1 SV=1;tr|A0A0U1RP98|A0A0U1RP98_MOUSE 4F2 cell-surface antigen heavy chain (Fragment) OS=Mus musculus OX=10090 GN=Slc3a2 PE=1 SV=1			Slc3a2	0	0	0	0	0	0	0	0	0	0	0	0	0	0	0	0	0	0	0	0	0.000818449	0.00109622	0.00126579	0.00268237	0.00996813	0.0459599	0.510078	0.80337	0.0892796	0	0	0	0	0	0	0	0	0	0	0	0	0	0	0	0	0
sp|Q06185|ATP5I_MOUSE ATP synthase subunit e, mitochondrial OS=Mus musculus OX=10090 GN=Atp5me PE=1 SV=2;tr|Q8BTB6|Q8BTB6_MOUSE ATP synthase subunit e, mitochondrial OS=Mus musculus OX=10090 GN=Atp5k PE=1 SV=1	V		Atp5me	0	0.000259393	0.00046403	0.000768589	0.00473445	0.0102014	0.0264573	0.0141368	0.0285712	0.00992703	0.026018	0.120763	0.00381503	0.00492379	0.00288529	0.00623729	0.0551299	1	0.0483314	0.000993123	0.00266113	0.00166281	0.00224324	0.00566489	0.00593035	0	0	0	0	0	0	0	0	0	0	0	0	0	0	0	0.00226057	0.00290769	0.00248141	0.00358334	0.00269857	0.00295406
sp|Q8VEG4|EXD2_MOUSE Exonuclease 3-5 domain-containing protein 2 OS=Mus musculus OX=10090 GN=Exd2 PE=1 SV=2;tr|A0A1W2P7Q1|A0A1W2P7Q1_MOUSE Exonuclease 3-5 domain-containing protein 2 (Fragment) OS=Mus musculus OX=10090 GN=Exd2 PE=1 SV=1			Exd2	0	0	0	0	0	0	0	0	0	0	0	0	0.0066206	0	0.00681407	0	0	0	0	0.00926143	0	0.0125205	0	0	0	0.100036	0.164367	0.0863713	0.328131	0.248098	0.41356	0.0182072	0.357475	0.117364	0.458687	0.38778	0.0516135	0	0	0	0	0	0	0	0	0
sp|Q3SXD3|HDDC2_MOUSE 5-deoxynucleotidase HDDC2 OS=Mus musculus OX=10090 GN=Hddc2 PE=1 SV=1			Hddc2	0	0	0	0	0	0	0	0	0	0	0	0	0	0	0	0	0	0	0	0	0	0	0	0	0	0	0	0	0	0	0	0	0	0	0	0	0	0	0	0	0	0	0.0104911	1	0.0322635	0
sp|Q6ZWR6|SYNE1_MOUSE Nesprin-1 OS=Mus musculus OX=10090 GN=Syne1 PE=1 SV=2;tr|A0A1L1STC6|A0A1L1STC6_MOUSE Nesprin-1 OS=Mus musculus OX=10090 GN=Syne1 PE=1 SV=1;tr|Q6ZWR5|Q6ZWR5_MOUSE Nesprin-1 (Fragment) OS=Mus musculus OX=10090 GN=Syne1 PE=1 SV=1			Syne1	0	0	0	0	0	0	0	0	0	0	0	0	0	0	0	0	0	0	0	0	0	0	0	0	0	0	0	0	0	0	0.852277	0.0703358	0	0	0	0	0	0	0	0	0	0	0	0	0	0
sp|P24549|AL1A1_MOUSE Retinal dehydrogenase 1 OS=Mus musculus OX=10090 GN=Aldh1a1 PE=1 SV=5			Aldh1a1	0	0	0	0	0	0.00185405	0.000868238	0	0	0.000683196	0	0	0	0	0	0	0.00172594	0	0.00298415	0.00167217	0.00348668	0.00381222	0.00826416	0.0513147	0.0581443	0.192811	0.224422	0.370203	0.446232	0.0264224	0	0	0	0	0	0	0	0	0	0	0	0	0	0	0	0
sp|P06797|CATL1_MOUSE Procathepsin L OS=Mus musculus OX=10090 GN=Ctsl PE=1 SV=2;tr|A0A1Y7VNM3|A0A1Y7VNM3_MOUSE Procathepsin L (Fragment) OS=Mus musculus OX=10090 GN=Ctsl PE=1 SV=1;tr|A0A1Y7VNQ4|A0A1Y7VNQ4_MOUSE Procathepsin L (Fragment) OS=Mus musculus OX=			Ctsl	0	0	0	0	0	0	0	0	0	0	0	0	0	0	0	0	0	0	0	0	0	0	0	0	0	0	0	0	0	0	0	0	0	0.209391	0.670058	0	0	0	0	0	0	0	0	0	0	0
tr|A0A1Y7VLP0|A0A1Y7VLP0_MOUSE ATP synthase subunit ATP5MPL, mitochondrial (Fragment) OS=Mus musculus OX=10090 GN=Atp5mpl PE=1 SV=1;sp|P56379|ATP68_MOUSE ATP synthase subunit ATP5MJ, mitochondrial OS=Mus musculus OX=10090 GN=Atp5mj PE=1 SV=1	V		Atp5mpl	0	0	0	0	0	0.0257801	0.0459553	0.0127848	0.0355523	0.0119592	0	0.147696	0.00577079	0	0.00313063	0.0062158	0.0577844	0.84462	0.0504495	0	0	0	0	0	0	0	0	0	0	0	0	0	0	0	0	0	0	0	0	0	0	0	0	0	0	0
sp|Q8K2C9|HACD3_MOUSE Very-long-chain (3R)-3-hydroxyacyl-CoA dehydratase 3 OS=Mus musculus OX=10090 GN=Hacd3 PE=1 SV=2			Hacd3	0	0	0	0	0	0	0	0	0	0	0	0	0	0	0	0	0	0	0	0	0	0.476842	0	0	0.195511	0.0245719	0.0349797	0.0327445	0.131377	0.164009	0.0790305	0.0696925	0.120626	0.0977517	0.0659688	0.0379006	0	0	0	0	0	0	0	0	0	0
sp|O88342|WDR1_MOUSE WD repeat-containing protein 1 OS=Mus musculus OX=10090 GN=Wdr1 PE=1 SV=3			Wdr1	0	0	0	0	0	0	0	0	0	0	0	0	0	0	0	0	0	0	0	0	0	0	0	0	0	0	0	0	0	0	0	0.766932	0	0	0	0	0	0	0	0	0	0	0	0	0	0
sp|Q99PU5|ACBG1_MOUSE Long-chain-fatty-acid--CoA ligase ACSBG1 OS=Mus musculus OX=10090 GN=Acsbg1 PE=1 SV=1			Acsbg1	0	0	0	0	0	0	0	0	0	0	0	0	0	0	0	0	0	0	0	0	0	0	0	0.000725703	0.000605311	0.00210316	0.00129188	0.00982398	0.0323587	0.0318245	0.0842771	0.107282	0.303736	0.520751	0.777612	0.665269	0.352249	0.0465684	0	0	0	0	0	0	0	0
sp|Q8C172|CERS6_MOUSE Ceramide synthase 6 OS=Mus musculus OX=10090 GN=Cers6 PE=1 SV=1;tr|H3BL08|H3BL08_MOUSE Ceramide synthase 6 OS=Mus musculus OX=10090 GN=Cers6 PE=1 SV=1			Cers6	0	0	0	0	0	0	0	0	0	0	0	0	0	0	0	0	0	0	0	0	0	0	0	0	0	0	0	0	0	0	0	0	0	0	0.768406	0	0	0	0	0	0	0	0	0	0	0
sp|Q08857|CD36_MOUSE Platelet glycoprotein 4 OS=Mus musculus OX=10090 GN=Cd36 PE=1 SV=2			Cd36	0	0	0	0	0	0	0	0	0	0	0	0	0	0	0	0	0	0	0	0	0	0	0	0	0	0	0	0	0	0.17144	0.420464	1	0	0	0	0	0	0	0	0	0	0	0	0	0	0
sp|P47738|ALDH2_MOUSE Aldehyde dehydrogenase, mitochondrial OS=Mus musculus OX=10090 GN=Aldh2 PE=1 SV=1;tr|A0A0G2JEU1|A0A0G2JEU1_MOUSE Aldehyde dehydrogenase, mitochondrial OS=Mus musculus OX=10090 GN=Aldh2 PE=1 SV=1			Aldh2	0	0	0	0	0	0	0	0	0	0	0	0	0	0	0	0	4.98434e-06	1.07405e-05	0.000132828	0.000156815	0.000340274	0.00120121	0.00351111	0.00233964	0.00742323	0.0153989	0.0261393	0.050167	0.855197	0.0793627	0	0	0	0	0	0	0	0	5.7752e-06	0	0	0	0	0	0	0
sp|Q8BK08|TMM11_MOUSE Transmembrane protein 11, mitochondrial OS=Mus musculus OX=10090 GN=Tmem11 PE=1 SV=1;tr|E9Q933|E9Q933_MOUSE Transmembrane protein 11, mitochondrial OS=Mus musculus OX=10090 GN=Tmem11 PE=1 SV=1			Tmem11	0	0	0	0	0	0	0	0	0	0	0	0	0.0107344	0	0	0	0	0	0.024936	0	0	0	0	0	0	0	0	0	0.24199	0.311424	0.0601051	0.53038	0	0	0.256203	0.108312	0.314211	0.46177	0	0	0.44843	0.239978	0.217587	0	0	0
sp|P54071|IDHP_MOUSE Isocitrate dehydrogenase [NADP], mitochondrial OS=Mus musculus OX=10090 GN=Idh2 PE=1 SV=3			Idh2	0	0	0	0	0	0	0	0	0	0	0	0	0	0	0	0	0	0	0	0	0	0	0	0	0.00455041	0.0047411	0.0133151	0.0344986	0.135753	0.0608866	0.176685	0.305547	0.823636	0.963065	0.446068	0.0601874	0.078748	0.199564	0.174793	0.177141	0.716774	0.0121179	0	0	0	0
sp|P32020|SCP2_MOUSE Sterol carrier protein 2 OS=Mus musculus OX=10090 GN=Scp2 PE=1 SV=3			Scp2	0	0	0	0	0	0	0	0	0	0	0	0	0	0	0	0	0	0	0	0	0	0	0	0	0	0	0	0	0	0	0	0	0	0.000916108	0	0	0	0	0.00850876	0	0.0434761	0.124703	0.187761	0.350359	0.564165	0.645767
sp|Q6P5E4|UGGG1_MOUSE UDP-glucose:glycoprotein glucosyltransferase 1 OS=Mus musculus OX=10090 GN=Uggt1 PE=1 SV=4			Uggt1	0	0	0	0	0	0	0	0	0	0	0	0	0	0	0	0	0	0	0	0	0	0	0	0	0.00578065	0.00605197	0.0314434	0.0745637	0.462998	0.779173	0.841119	0	0	0	0	0	0	0	0	0	0	0	0	0	0	0
sp|Q9JIM1|S29A1_MOUSE Equilibrative nucleoside transporter 1 OS=Mus musculus OX=10090 GN=Slc29a1 PE=1 SV=3;tr|E9PXM6|E9PXM6_MOUSE Equilibrative nucleoside transporter 1 OS=Mus musculus OX=10090 GN=Slc29a1 PE=1 SV=1			Slc29a1	0	0	0	0	0	0	0	0	0	0	0	0	0	0	0	0	0	0	0	0	0	0	0	0	0	0	0	0	0	0.0127426	0	0.163259	1	0.1883	0	0	0	0	0	0	0	0	0	0	0	0
sp|Q99N92|RM27_MOUSE 39S ribosomal protein L27, mitochondrial OS=Mus musculus OX=10090 GN=Mrpl27 PE=1 SV=1			Mrpl27	0	0	0	0	0	0	0	0.114103	1	0.884514	0.80593	0.517186	0.139079	0	0	0	0	0	0	0	0	0	0	0	0	0	0	0	0	0	0	0	0	0	0	0	0	0	0	0	0	0	0	0	0	0
sp|Q91VR2|ATPG_MOUSE ATP synthase subunit gamma, mitochondrial OS=Mus musculus OX=10090 GN=Atp5f1c PE=1 SV=1;tr|Q8C2Q8|Q8C2Q8_MOUSE ATP synthase subunit gamma OS=Mus musculus OX=10090 GN=Atp5c1 PE=1 SV=1;tr|A2AKV2|A2AKV2_MOUSE ATP synthase, H+-transporting	V		Atp5f1c	0	3.32394e-05	0.000355941	0.000900425	0.00253071	0.0169714	0.019925	0.0147295	0.0196734	0.0114735	0.0178526	0.120783	0.00273435	0.00495895	0.00411818	0.0105433	0.0583097	1	0.046431	0.00127912	0.00182129	0.00212899	0.0036845	0.0102528	0.00967458	0	0	0	0	0	0	0	0	0	0	0	0	0.000149829	0.000316094	0	0.00133333	0.000981869	0.00488029	0.00806343	0	8.26305e-05
tr|M0QWI6|M0QWI6_MOUSE Cell division cycle 20B OS=Mus musculus OX=10090 GN=Cdc20b PE=3 SV=1;tr|M0QWN1|M0QWN1_MOUSE Cell division cycle 20B OS=Mus musculus OX=10090 GN=Cdc20b PE=4 SV=1;tr|D3Z3I0|D3Z3I0_MOUSE Cell division cycle 20B OS=Mus musculus OX=10090			Cdc20b	0	0	0	0	0	0	0	0	0	0	0	0	0	0	0	0	0	0	0	0	0	0	0	0	0.0384023	0	0	0	0.169711	0.909272	0	0	0	0	0	0	0	0	0	0	0	0	0	0	0	0
sp|P61924|COPZ1_MOUSE Coatomer subunit zeta-1 OS=Mus musculus OX=10090 GN=Copz1 PE=1 SV=1;tr|Q8R3M1|Q8R3M1_MOUSE Coatomer subunit zeta OS=Mus musculus OX=10090 GN=Copz1 PE=1 SV=1			Copz1	0	0	0	0	0	0	0	0	0	0	0	0	0	0	0	0	0	0	0	0	0	0	0	0	0	0	0	0	0	0	0	0	0	0	0	0	0	0	0	0	0	0	0	0	0	0.791719
sp|Q6TEK5|VKORL_MOUSE Vitamin K epoxide reductase complex subunit 1-like protein 1 OS=Mus musculus OX=10090 GN=Vkorc1l1 PE=1 SV=1;tr|A0A0M3HEP8|A0A0M3HEP8_MOUSE Vitamin-K-epoxide reductase (warfarin-sensitive) OS=Mus musculus OX=10090 GN=Vkorc1l1 PE=1 SV=1			Vkorc1l1	0	0	0	0	0	0	0	0	0	0	0	0	0	0	0	0	0	0	0	0	0	0	0	0	0	0	0	0	0.0410509	0	0.0155295	0	0	0	0.0923555	0.197357	0.326724	0.36034	0.433674	0.188829	0	0	0	0	0	0
sp|Q3TBW2|RM10_MOUSE 39S ribosomal protein L10, mitochondrial OS=Mus musculus OX=10090 GN=Mrpl10 PE=1 SV=2			Mrpl10	0	0	0	0	0	0	0	0	0	0	0	0	0	0	0	0	0	0	0	0	0	0.030194	0	0	0.425284	0.259811	0.749337	0.454162	0	0	0	0	0	0	0	0	0	0	0	0	0	0	0	0	0	0
sp|Q9CQ92|FIS1_MOUSE Mitochondrial fission 1 protein OS=Mus musculus OX=10090 GN=Fis1 PE=1 SV=1;tr|G3X9U9|G3X9U9_MOUSE Mitochondrial fission 1 protein OS=Mus musculus OX=10090 GN=Fis1 PE=1 SV=1			Fis1	0	0	0	0	0	0	0	0	0	0	0	0	0	0	0	0	0	0	0	0	0	0	0	0	0	0.0152821	0.0342468	0.0131994	0.0211615	0.034451	0.0638943	0.0864996	0.426039	0.310928	0.145624	0.166984	0.159453	0.151938	0.183072	0.211847	0.302717	0.152893	0.165289	0.131121	0.155196	0.164363
sp|P0DP28|CALM3_MOUSE Calmodulin-3 OS=Mus musculus OX=10090 GN=Calm3 PE=1 SV=1;sp|P0DP27|CALM2_MOUSE Calmodulin-2 OS=Mus musculus OX=10090 GN=Calm2 PE=1 SV=1;sp|P0DP26|CALM1_MOUSE Calmodulin-1 OS=Mus musculus OX=10090 GN=Calm1 PE=1 SV=1			Calm3	0	0	0	0	0	0	0	0	0	0	0	0	0	0	0	0	0	0	0	0	0	0	0	0	0	0	0	0	0	0	0	0	0	0	0	0	0	0	0	0	0	0	0	0	0	0
sp|Q8K2B3|SDHA_MOUSE Succinate dehydrogenase [ubiquinone] flavoprotein subunit, mitochondrial OS=Mus musculus OX=10090 GN=Sdha PE=1 SV=1	II		Sdha	6.77982e-05	0.000128868	0.000195537	0.000166178	0.000340704	0	0.000174875	0	9.45232e-05	0.000142489	0.000118434	0.000118296	2.07544e-05	0	0	0.000187086	0.00019709	2.20438e-05	0.00112313	0.000523682	0.000503935	0.00178084	0.00430117	0.00629109	0.00839311	0.0118549	0.0199617	0.0210463	0.0480805	0.151368	1	0.478642	0.111951	0.049306	0.0444927	0.0599866	0.0189235	0.00908061	0.0132672	0.00323934	0	0	0	0	0	0
sp|Q9DCX2|ATP5H_MOUSE ATP synthase subunit d, mitochondrial OS=Mus musculus OX=10090 GN=Atp5pd PE=1 SV=3;tr|B1ASE2|B1ASE2_MOUSE ATP synthase subunit d, mitochondrial (Fragment) OS=Mus musculus OX=10090 GN=Atp5h PE=1 SV=1	V		Atp5pd	0	0	0	0.000277695	0.00262589	0.0235981	0.0235487	0.0178142	0.0155643	0.0120002	0.0307961	0.18547	0.00316329	0.00201992	0.00283134	0.00633807	0.0577641	0.975016	0.0441267	0.000386614	0.000325814	0.000331253	0.000697225	0.00177434	0.000590312	0.000307371	0	0	0	0	0	0	0	0	0	0	0	0	0	0	0	0	0	0.0001104	0.000289926	0.000213386
sp|Q99JB2|STML2_MOUSE Stomatin-like protein 2, mitochondrial OS=Mus musculus OX=10090 GN=Stoml2 PE=1 SV=1;tr|A2AG39|A2AG39_MOUSE Stomatin-like protein 2, mitochondrial (Fragment) OS=Mus musculus OX=10090 GN=Stoml2 PE=1 SV=1;tr|F6WI02|F6WI02_MOUSE Stomatin-			Stoml2	0	0.00192559	0.00938165	0.0562935	0.624647	0.418015	0.774267	0.438971	0.444827	0.107004	0	0	0	0	0	0	0	0	0	0	0	0	0	0	0	0	0	0	0	0	0	0	0	0	0	0	0	0	0	0	0	0.0197184	0.007972	0	0	0
sp|Q99MR8|MCCA_MOUSE Methylcrotonoyl-CoA carboxylase subunit alpha, mitochondrial OS=Mus musculus OX=10090 GN=Mccc1 PE=1 SV=2			Mccc1	0	0	0	0	0	0	0	0	0	0	0	0	0.000687292	0	0.000860401	0.0250889	0.0259799	0	0.0183514	0.00137885	0	0.0132702	0.0024938	0.00653369	0.0465662	0.0266933	0.0273165	0.0245653	0.0870059	0.24292	0.743588	0.83235	0.557569	0.247599	0.18911	0.0835747	0.0189178	0.00530441	0	0	0	0	0	0	0	0
sp|Q9CQN7|RM41_MOUSE 39S ribosomal protein L41, mitochondrial OS=Mus musculus OX=10090 GN=Mrpl41 PE=1 SV=1			Mrpl41	0	0	0	0	0	0	0	0	1	0.606248	0.368118	0	0	0	0	0	0	0	0	0	0	0	0	0	0	0	0	0	0	0	0	0	0	0	0	0	0	0	0	0	0	0	0	0	0	0
sp|Q8JZN5|ACAD9_MOUSE Complex I assembly factor ACAD9, mitochondrial OS=Mus musculus OX=10090 GN=Acad9 PE=1 SV=2	I	A	Acad9	0	0	0	0	0	0	0	0	0.000172375	0.000184978	0.000169963	0.00140672	0.00502025	0.0186787	0.0057444	0.00407517	0.0156622	0.0282254	0.00431553	0.00158283	0.0470432	0.07821	0.162702	0.0585689	0.0386595	0.00028415	0	0	0	0.000607104	0.00115377	0	0.00128734	0.0488954	1	0	0	0	0	0	0	0	0	0	0	0
sp|Q9JMB7|PIWL1_MOUSE Piwi-like protein 1 OS=Mus musculus OX=10090 GN=Piwil1 PE=1 SV=1;tr|A0A0G2JEK6|A0A0G2JEK6_MOUSE Piwi-like protein 1 (Fragment) OS=Mus musculus OX=10090 GN=Piwil1 PE=1 SV=1			Piwil1	0	0	0	0	0	0	0	0	0.00297932	0	0.0021883	0	0.0021227	0	0.00248153	0.00521737	0.00472625	0	0.00650173	0.00561105	0.0148847	0.0220135	0.0224013	0.0323613	0.0243235	0.0559069	0.0378331	0.00301287	0.0248433	0.02721	0.00771661	0.0812026	0.294763	0.245651	0.0207667	0	0	0	0	0	0	0	0	0	0	0
sp|Q9DCU6|RM04_MOUSE 39S ribosomal protein L4, mitochondrial OS=Mus musculus OX=10090 GN=Mrpl4 PE=1 SV=1;tr|A0A1L1SU24|A0A1L1SU24_MOUSE 39S ribosomal protein L4, mitochondrial OS=Mus musculus OX=10090 GN=Mrpl4 PE=1 SV=1;tr|A0A1L1STN5|A0A1L1STN5_MOUSE 39S r			Mrpl4	0	0	0	0	0	0	0.040634	0.173926	1	0.841299	0.269368	0.117474	0.0506938	0.0220399	0	0.0173193	0.0180435	0	0	0	0	0	0	0	0	0	0	0	0	0	0	0	0	0	0	0	0	0	0	0	0	0	0	0	0	0
sp|Q9JHW2|NIT2_MOUSE Omega-amidase NIT2 OS=Mus musculus OX=10090 GN=Nit2 PE=1 SV=1;tr|A0A338P6G0|A0A338P6G0_MOUSE Omega-amidase NIT2 OS=Mus musculus OX=10090 GN=Nit2 PE=1 SV=1			Nit2	0	0	0	0	0	0	0	0	0	0	0	0	0	0	0	0	0	0	0	0	0	0	0	0	0	0	0	0	0	0	0	0.436479	1	0.0459637	0	0	0	0	0	0	0	0	0	0	0	0
sp|Q8CAQ8|MIC60_MOUSE MICOS complex subunit Mic60 OS=Mus musculus OX=10090 GN=Immt PE=1 SV=1;tr|E9Q800|E9Q800_MOUSE MICOS complex subunit MIC60 OS=Mus musculus OX=10090 GN=Immt PE=1 SV=1;tr|E9QAY6|E9QAY6_MOUSE MICOS complex subunit MIC60 OS=Mus musculus OX			Immt	0.0316669	0.0648662	0.0831652	0.0514152	0.228018	0.199177	0.114279	0.0798448	0.104785	0.0895615	0.108709	0.101124	0.0835742	0.152162	0.0568831	0.125175	0.333415	0.693674	0.364558	0.264658	0.200663	0.0211928	0.000941427	0	0	0	0	0	0	0	0.00162377	0.00166995	0	0	0	0	0	0	0	0	0	0	0	0	0.000268477	0.000346917
sp|Q9Z1G4|VPP1_MOUSE V-type proton ATPase 116 kDa subunit a1 OS=Mus musculus OX=10090 GN=Atp6v0a1 PE=1 SV=3;tr|K3W4T3|K3W4T3_MOUSE V-type proton ATPase subunit a OS=Mus musculus OX=10090 GN=Atp6v0a1 PE=1 SV=1			Atp6v0a1	0	0	0	0	0	0	0	0	0	0	0	0	0	0.0956033	0	0	0	0	0	0	0.850767	0.553313	0	0	0	0	0	0	0	0	0	0	0	0	0	0	0	0	0	0	0	0	0	0	0	0
sp|Q9Z239|PLM_MOUSE Phospholemman OS=Mus musculus OX=10090 GN=Fxyd1 PE=1 SV=1;tr|A0A0U1RPI1|A0A0U1RPI1_MOUSE Phospholemman OS=Mus musculus OX=10090 GN=Fxyd1 PE=1 SV=1			Fxyd1	0	0	0	0	0	0	0	0	0	0	0	0	0	0	0	0	0	0	0	0	0	0	0	0	0	0.431251	0.803637	0.526454	0	0	0	0	0	0	0	0	0	0	0	0	0	0	0	0	0	0
sp|P97823|LYPA1_MOUSE Acyl-protein thioesterase 1 OS=Mus musculus OX=10090 GN=Lypla1 PE=1 SV=1;tr|J3QP56|J3QP56_MOUSE Acyl-protein thioesterase 1 OS=Mus musculus OX=10090 GN=Lypla1 PE=1 SV=1;tr|D3YUG4|D3YUG4_MOUSE Acyl-protein thioesterase 1 (Fragment) OS=			Lypla1	0	0	0	0	0	0	0	0	0	0	0	0	0	0	0	0	0	0	0	0	0	0	0	0	0	0	0	0	0	0	0	0	0	0	0	0.603719	0.313453	0.182513	0.0126231	0	0	0	0	0	0	0
sp|Q6GV12|KDSR_MOUSE 3-ketodihydrosphingosine reductase OS=Mus musculus OX=10090 GN=Kdsr PE=1 SV=1			Kdsr	0	0	0	0	0	0	0	0	0	0	0	0	0	0	0	0	0	0	0	0	0	0	0	0	0	0	0	0	0	0	0	0	0	0	1	0.277614	0	0	0	0	0	0	0	0	0	0
sp|Q9CY27|TECR_MOUSE Very-long-chain enoyl-CoA reductase OS=Mus musculus OX=10090 GN=Tecr PE=1 SV=1;tr|G3UWE1|G3UWE1_MOUSE Very-long-chain enoyl-CoA reductase OS=Mus musculus OX=10090 GN=Tecr PE=1 SV=1;tr|A0A5F8MQC8|A0A5F8MQC8_MOUSE Very-long-chain enoyl-C			Tecr	0	0	0	0	0	0	0	0	0	0	0	0	0	0	0	0	0	0	0	0.141061	0.163536	0.268954	0.374481	0.291802	0.467849	0.4628	0.475317	0.536572	0.440135	0.425327	0.629005	0.352385	0.276079	0	0	0	0	0	0	0	0	0	0	0	0	0
sp|Q9DAS9|GBG12_MOUSE Guanine nucleotide-binding protein G(I)/G(S)/G(O) subunit gamma-12 OS=Mus musculus OX=10090 GN=Gng12 PE=1 SV=3;tr|A0A0N4SVT3|A0A0N4SVT3_MOUSE Guanine nucleotide-binding protein subunit gamma (Fragment) OS=Mus musculus OX=10090 GN=Gng1			Gng12	0	0	0	0	0	0	0	0	0	0	0	0	0	0	0	0	0	0	0	0	0	0	0	0	0	0	0	0	0	0	0	0	0.179142	0.555567	0.543774	0	0	0	0	0	0	0	0	0	0	0
sp|Q8BZ09|ODC_MOUSE Mitochondrial 2-oxodicarboxylate carrier OS=Mus musculus OX=10090 GN=Slc25a21 PE=1 SV=1;tr|B6CI26|B6CI26_MOUSE Mitochondrial 2-oxodicarboxylate carrier OS=Mus musculus OX=10090 GN=Slc25a21 PE=1 SV=1			Slc25a21	0	0	0	0	0	0	0	0	0	0	0	0	0	0	0	0	0	0	0	0	0	0	0	0	0	0	0	0	0	0.00094163	0.0190888	0.0205989	0.062422	0.328762	0.626946	0.441679	0.065346	0.0414788	0.0355105	0.00452533	0.073199	0.108117	0.0758151	0	0	0
sp|Q9JKN1|ZNT7_MOUSE Zinc transporter 7 OS=Mus musculus OX=10090 GN=Slc30a7 PE=1 SV=1			Slc30a7	0	0	0	0	0	0	0	0	0	0	0	0	0	0	0	0	0	0	0	0	0	0	0	0	0	0	0.535152	0.43792	0.628285	0.791665	0.769131	0	0	0	0	0	0	0	0	0	0	0	0	0	0	0
sp|P70699|LYAG_MOUSE Lysosomal alpha-glucosidase OS=Mus musculus OX=10090 GN=Gaa PE=1 SV=2			Gaa	0	0	0	0	0	0	0	0	0	0	0	0	0	0	0	0	0	0	0	0	0	0	0	0	0	0	0	0	0	0	0	0	0	0.540657	0.181641	1	0	0	0	0	0	0	0	0	0	0
sp|Q9QYG0|NDRG2_MOUSE Protein NDRG2 OS=Mus musculus OX=10090 GN=Ndrg2 PE=1 SV=1;tr|A0A2I3BPW0|A0A2I3BPW0_MOUSE Protein NDRG2 (Fragment) OS=Mus musculus OX=10090 GN=Ndrg2 PE=1 SV=1;tr|A0A2I3BPL1|A0A2I3BPL1_MOUSE Protein NDRG2 (Fragment) OS=Mus musculus OX=1			Ndrg2	0	0	0	0	0	0	0	0	0	0	0	0	0	0	0	0	0	0	0	0	0	0	0	0	0	0	1	0.0496693	0	0	0	0	0	0	0	0	0	0	0	0.245774	0.192161	0.0343814	0	0	0	0
sp|Q8C5H8|NAKD2_MOUSE NAD kinase 2, mitochondrial OS=Mus musculus OX=10090 GN=Nadk2 PE=1 SV=2;tr|Z4YK42|Z4YK42_MOUSE NAD kinase 2, mitochondrial OS=Mus musculus OX=10090 GN=Nadk2 PE=1 SV=1			Nadk2	0	0	0	0	0	0	0	0	0	0	0	0	0	0	0	0	0	0	0	0	0	0	0	0	0	0	0	0	0	0	0	0	0	0	0.00637597	0.151492	0.587927	0.61583	0.0351852	0.00676027	0.0360539	0.0409692	0.0717397	0.00419671	0	0
sp|Q9JM62|REEP6_MOUSE Receptor expression-enhancing protein 6 OS=Mus musculus OX=10090 GN=Reep6 PE=1 SV=1;tr|D3Z6V2|D3Z6V2_MOUSE Receptor expression-enhancing protein OS=Mus musculus OX=10090 GN=Reep6 PE=1 SV=1			Reep6	0	0	0	0	0	0	0	0	0	0	0	0	0	0	0	0	0	0	0	0	0	0	0	0	0	0	0	0	0	0	0	0	0	0	0.166387	0.505798	0.269404	0	0	0	0	0	0	0	0	0
sp|Q9CR76|TM186_MOUSE Transmembrane protein 186 OS=Mus musculus OX=10090 GN=Tmem186 PE=1 SV=2	I	A	Tmem186	0	0	0	0	0	0	0	0	0	0	0	0	0.00863647	0.014807	0	0	0.0306215	0	0	0	0	0.380684	0.298672	0.0567259	0	0	0	0	0	0	0	0	0	0.0754827	0.447278	0.38335	0.211074	0.0513469	0	0	0	0	0	0	0	0
sp|Q9QZA0|CAH5B_MOUSE Carbonic anhydrase 5B, mitochondrial OS=Mus musculus OX=10090 GN=Ca5b PE=1 SV=2			Ca5b	0	0	0	0	0	0	0	0	0	0	0	0	0	0	0	0	0	0	0	0	0	0	0	0	0	0	0	0	0	0	0	0	0	0	0	0	0	0	0	0.0785618	0.472384	0.530764	0.504747	0.484212	0.0560478	0
sp|O08795|GLU2B_MOUSE Glucosidase 2 subunit beta OS=Mus musculus OX=10090 GN=Prkcsh PE=1 SV=1			Prkcsh	0	0	0	0	0	0	0	0	0	0	0	0	0	0	0	0	0	0	0	0	0	0	0	0	0	0	0	0	0.155292	0.975057	0	0	0.0309198	0.0471854	0.0145555	0	0.570589	0	0	0	0	0	0	0	0	0
sp|Q60605|MYL6_MOUSE Myosin light polypeptide 6 OS=Mus musculus OX=10090 GN=Myl6 PE=1 SV=3;tr|A0A1W2P6F6|A0A1W2P6F6_MOUSE Myosin light polypeptide 6 OS=Mus musculus OX=10090 GN=Myl6 PE=1 SV=1;tr|A0A1W2P7Q9|A0A1W2P7Q9_MOUSE Myosin light polypeptide 6 OS=Mus			Myl6	0	0	0	0	0	0	0	0	0	0	0	0	0	0	0	0	0	0	0	0	0	0	0	0	0	0	0	0	0	0	0	0	0	0	0	0	0	0	0	0	0	0	0	0.247587	0.277586	0.703754
tr|Q3UDS7|Q3UDS7_MOUSE ADP-dependent glucokinase OS=Mus musculus OX=10090 GN=Adpgk PE=1 SV=1;tr|A0A1L1SSF2|A0A1L1SSF2_MOUSE ADP-dependent glucokinase OS=Mus musculus OX=10090 GN=Adpgk PE=1 SV=1;sp|Q8VDL4|ADPGK_MOUSE ADP-dependent glucokinase OS=Mus musculu			Adpgk	0	0	0	0	0	0	0	0	0	0	0	0	0	0	0	0	0	0	0	0	0	0	0	0	0	0	0	0	0	0	0	0	0.00588092	0.084427	0.221161	0.478675	0.36879	0.312498	0.198922	0.0441565	0.017174	0	0.0034505	0	0	0
sp|Q8BSF4|PISD_MOUSE Phosphatidylserine decarboxylase proenzyme, mitochondrial OS=Mus musculus OX=10090 GN=Pisd PE=2 SV=1;tr|E9PX91|E9PX91_MOUSE Phosphatidylserine decarboxylase proenzyme, mitochondrial OS=Mus musculus OX=10090 GN=Pisd PE=3 SV=1;tr|F6TVX7|			Pisd	0	0	0	0	0	0	0	0	0	0	0	0	0	0	0	0	0	0	0	0.00292174	0	0.00933466	0.00964186	0	0.00433036	0.00391616	0	0	0	0	0	0	0	0.0426581	0.0595931	0.0654333	0.0970946	0.208713	0.158432	0.4192	1	0.400433	0	0	0	0
sp|Q9DBF1|AL7A1_MOUSE Alpha-aminoadipic semialdehyde dehydrogenase OS=Mus musculus OX=10090 GN=Aldh7a1 PE=1 SV=4;tr|G3UYR8|G3UYR8_MOUSE Alpha-aminoadipic semialdehyde dehydrogenase OS=Mus musculus OX=10090 GN=Aldh7a1 PE=1 SV=1;tr|G3UY72|G3UY72_MOUSE Alpha-			Aldh7a1	0	0	0	0	0	0	0	0	0	0	0	0	0	0	0	0	0	0	0	0	0	0	0	0	0.00494661	0.630774	0.36926	0.0309687	0.00108067	0	0	0	0	0	0	0	0	0	0	0	0	0	0	0	0	0
sp|Q61851|FGFR3_MOUSE Fibroblast growth factor receptor 3 OS=Mus musculus OX=10090 GN=Fgfr3 PE=1 SV=1;tr|E9Q7E6|E9Q7E6_MOUSE Receptor protein-tyrosine kinase (Fragment) OS=Mus musculus OX=10090 GN=Fgfr2 PE=1 SV=1;tr|E9Q7E8|E9Q7E8_MOUSE Receptor protein-tyr			Fgfr3	0	0	0	0	0	0	0	0	0	0	0	0	0	0	0	0	0	0	0	0	0	0	0	0	0	0	0	0	0	0	0	0	0	0	0	0	0	0	0	0	0.841921	0	0	0	0	0
sp|Q80Y14|GLRX5_MOUSE Glutaredoxin-related protein 5, mitochondrial OS=Mus musculus OX=10090 GN=Glrx5 PE=1 SV=2;tr|A0A1Y7VN70|A0A1Y7VN70_MOUSE Glutaredoxin-related protein 5, mitochondrial OS=Mus musculus OX=10090 GN=Glrx5 PE=1 SV=1			Glrx5	0	0	0	0	0	0	0	0	0	0	0	0	0	0	0	0	0	0	0	0	0	0	0	0	0	0	0	0	0	0	0	0	0	0	0	0	0	0	0.0205236	0	0.0539821	0.0539075	0.0699505	0.0792898	0.366491	0.62486
sp|O35129|PHB2_MOUSE Prohibitin-2 OS=Mus musculus OX=10090 GN=Phb2 PE=1 SV=1;tr|F6QPR1|F6QPR1_MOUSE Prohibitin (Fragment) OS=Mus musculus OX=10090 GN=Phb2 PE=1 SV=1			Phb2	0.000398725	0.00132819	0.00406062	0.0161028	0.081758	0.148192	0.203285	0.18221	0.0852394	0.251436	0.286527	0.668342	0.574421	0.710898	0.105033	0.0151625	0.00026825	0	0	0	0	0	0	0	0	0	0	0	0	0	0	0	0	0	0	0	0	0	0	0	0	0	0.00346019	0	0	0
sp|Q9D338|RM19_MOUSE 39S ribosomal protein L19, mitochondrial OS=Mus musculus OX=10090 GN=Mrpl19 PE=1 SV=1			Mrpl19	0	0	0	0	0	0	0	0	0	0	0	0	0	0	0	0	0	0	0	0	0	0	0	0	0	0	0	0	0	0.0360657	0	0	0	0	0	0	0.0851408	0.0875007	0.15331	0.127217	0.897372	0.773648	0.871687	0.276183	0	0
sp|P57780|ACTN4_MOUSE Alpha-actinin-4 OS=Mus musculus OX=10090 GN=Actn4 PE=1 SV=1;tr|A0A1L1SV25|A0A1L1SV25_MOUSE Alpha-actinin-4 OS=Mus musculus OX=10090 GN=Actn4 PE=1 SV=1;sp|Q7TPR4|ACTN1_MOUSE Alpha-actinin-1 OS=Mus musculus OX=10090 GN=Actn1 PE=1 SV=1;t			Actn4	0	0	0	0	0	0	0	0	0	0	0	0	0	0	0	0	0	0	0	0	0	0	0	0	0	0	0	0	0.845919	0	0	0	0	0	0	0	0	0	0	0	0	0	0	0	0	0
sp|Q921I1|TRFE_MOUSE Serotransferrin OS=Mus musculus OX=10090 GN=Tf PE=1 SV=1			Tf	0	0	0	0	0	0	0	0	0	0	0	0	0	0	0	0	0	0	0	0	0	0	0	0	0	0	0.862524	0.0144686	0.058228	0	0	0	0	0	0	0	0	0	0	0	0	0	0	0	0	0
sp|Q3ULJ0|GPD1L_MOUSE Glycerol-3-phosphate dehydrogenase 1-like protein OS=Mus musculus OX=10090 GN=Gpd1l PE=1 SV=2			Gpd1l	0	0	0	0	0	0	0	0	0	0	0	0	0	0	0	0	0	0	0	0	0	0	0	0	0	0	0	0	0	0	0	0	0	0	0	0	0	0	0	0	0	1	0.218537	0	0	0
sp|Q9Z2Z6|MCAT_MOUSE Mitochondrial carnitine/acylcarnitine carrier protein OS=Mus musculus OX=10090 GN=Slc25a20 PE=1 SV=1			Slc25a20	0	0	0	0	0	0	0	0.000773189	0.00125769	0.00106199	0.00122578	0.001439	0.000170414	0	0	0.000459346	0.00140937	0	0.000901835	0	0	0	0	0	0	0	0	0.00120656	0.0036198	0.0056095	0.017613	0.0358118	0.146056	0.369805	0.689927	0.491428	0.0981059	0.0312995	0.00288904	0	0	0.00607404	0.0277609	0.0356855	0	0
sp|Q8BHE8|MAIP1_MOUSE m-AAA protease-interacting protein 1, mitochondrial OS=Mus musculus OX=10090 GN=Maip1 PE=1 SV=1			Maip1	0	0	0	0	0.0119659	0.0252527	0.0535282	0.0139562	0.00943106	0	0.0128453	0	0	0	0	0	0	0	0	0	0	0	0	0	0	0	0	0	0.0530979	0.0345738	0.0320844	0.0488064	0.0320993	0	0.0378521	0.0609636	0.145218	0.936651	0.534192	0	0.438949	0.285684	0	0.0475573	0.0480279	0
sp|P99029|PRDX5_MOUSE Peroxiredoxin-5, mitochondrial OS=Mus musculus OX=10090 GN=Prdx5 PE=1 SV=2;tr|G3UZJ4|G3UZJ4_MOUSE Thioredoxin-dependent peroxiredoxin OS=Mus musculus OX=10090 GN=Prdx5 PE=1 SV=1;tr|H3BJQ7|H3BJQ7_MOUSE Peroxiredoxin-5 OS=Mus musculus O			Prdx5	0.343815	0.130894	0.0803808	0.177035	0.291207	0.029311	0.040991	0.107971	0.192786	0.101175	0.107658	0.0149845	0.0836971	0.181257	0.0661389	0.0902193	0.014958	0.0295797	0.158619	0.0872678	0	0.0194458	0	0	0.0470863	0	0.0835547	0.203247	0.0884491	0.303607	0.410426	0.0388916	0	0.310902	0	0	0	0	0	0	0	0.0352853	0.446791	0.760824	0.167542	0.61853
sp|P27786|CP17A_MOUSE Steroid 17-alpha-hydroxylase/17,20 lyase OS=Mus musculus OX=10090 GN=Cyp17a1 PE=1 SV=1;tr|A0A494B9N2|A0A494B9N2_MOUSE Steroid 17-alpha-hydroxylase/17,20 lyase OS=Mus musculus OX=10090 GN=Cyp17a1 PE=1 SV=1			Cyp17a1	0.000330276	0.00557306	0.00662151	0.0120767	0.00339263	0.00344563	0.00221209	0.00881649	0.00593873	0.00506772	0.0081223	0.00681106	0.0065699	0.0012085	0.00602575	0.00131465	0.0163677	0.02303	0.0193086	0.017923	0.0467256	0.0307071	0.0380114	0.0092241	0.0807291	0.0779398	0.129809	0.129385	0.266783	0.182152	0.207693	0.105589	0.267138	0.235412	0.576337	0.461873	0.459424	0.278232	0.226745	0.187306	0.0140744	0	0	0	0	0
sp|Q8VDC0|SYLM_MOUSE Probable leucine--tRNA ligase, mitochondrial OS=Mus musculus OX=10090 GN=Lars2 PE=1 SV=1			Lars2	0	0	0	0	0	0	0	0	0	0	0	0	0	0	0	0	0	0	0	0	0	0	0	0	0	0	0	0.0787127	0.277679	0.423885	0.266595	0.402561	0.61967	0.646799	0.103067	0	0	0	0	0	0	0	0	0	0	0
sp|P58281|OPA1_MOUSE Dynamin-like 120 kDa protein, mitochondrial OS=Mus musculus OX=10090 GN=Opa1 PE=1 SV=1;tr|H7BX01|H7BX01_MOUSE Dynamin-like 120 kDa protein, form S1 OS=Mus musculus OX=10090 GN=Opa1 PE=1 SV=1;tr|E0CXD1|E0CXD1_MOUSE Dynamin-like 120 kDa			Opa1	0	0	0	0	0	0	0	0	0	0	0	0	0	0	0	0	0	0	0.0122931	0.00329387	0.010418	0.0406773	0.134346	0.0972684	0.106309	0.118317	0.241859	0.222038	0.477027	0.531195	0.348986	0.564195	0.230685	0.00134248	0	0	0	0	0	0	0.00384803	0	0.00307204	0	0	0.000855095
sp|Q9R1S3|PIGN_MOUSE GPI ethanolamine phosphate transferase 1 OS=Mus musculus OX=10090 GN=Pign PE=2 SV=2;tr|A0A087WNT9|A0A087WNT9_MOUSE GPI ethanolamine phosphate transferase 1 (Fragment) OS=Mus musculus OX=10090 GN=Pign PE=1 SV=1;tr|A0A087WS03|A0A087WS03_			Pign	0	0	0	0	0	0	0	0	0	0	0	0	0	0	0	0	0	0	0	0	0	0	0	0	0	0	0	0	0	0.859354	0	0	0	0	0	0	0	0	0	0	0	0	0	0	0	0
sp|Q09143|SL7A1_MOUSE High affinity cationic amino acid transporter 1 OS=Mus musculus OX=10090 GN=Slc7a1 PE=1 SV=1;tr|E9Q3N1|E9Q3N1_MOUSE High affinity cationic amino acid transporter 1 (Fragment) OS=Mus musculus OX=10090 GN=Slc7a1 PE=1 SV=8			Slc7a1	0	0	0	0	0	0	0	0	0	0	0	0	0	0	0	0	0	0	0	0	0	0	0	0	0	0	0	0	0	0	0.923344	0	0	0	0	0	0	0	0	0	0	0	0	0	0	0
sp|Q8BHN3|GANAB_MOUSE Neutral alpha-glucosidase AB OS=Mus musculus OX=10090 GN=Ganab PE=1 SV=1			Ganab	0	0	0	0	0	0	0	0	0	0	0	0	0	0	0	0	0	0	0	0	0	0	0	0	0	0	0.00051582	0	0.0792206	0.950636	0	0	0.0046383	0.0315559	0.0158885	0.0177394	0	0	0	0	0	0	0	0	0	0
sp|Q9CZB0|C560_MOUSE Succinate dehydrogenase cytochrome b560 subunit, mitochondrial OS=Mus musculus OX=10090 GN=Sdhc PE=1 SV=1;tr|F8WGB3|F8WGB3_MOUSE Succinate dehydrogenase cytochrome b560 subunit, mitochondrial OS=Mus musculus OX=10090 GN=Sdhc PE=1 SV=1	II		Sdhc	0	0	0	0	0	0	0	0	0	0	0	0	0	0	0	0	0	0.0016199	0.00100829	0.00118937	0	0.00157301	0	0	0.00746364	0.012031	0.031726	0.0226681	0.0894327	0.28023	0.668204	0.574144	0.0211654	0.00762295	0.0155309	0.0110962	0.00832999	0.00564354	0	0	0	0	0	0	0	0
tr|Q6XPS7|Q6XPS7_MOUSE L-threonine aldolase OS=Mus musculus OX=10090 GN=Tha1 PE=1 SV=1			Tha1	0	0	0	0	0	0	0	0	0	0	0	0	0	0	0	0	0	0	0	0	0	0	0	0	0	0	0	0	0	0	0	0	0	0	0	0.0106733	0.0159093	0.113231	0.187873	0.479137	1	0.680317	0.0277472	0.0028101	0	0
sp|P35486|ODPA_MOUSE Pyruvate dehydrogenase E1 component subunit alpha, somatic form, mitochondrial OS=Mus musculus OX=10090 GN=Pdha1 PE=1 SV=1			Pdha1	0	0	0	0	0	0	0	0	0	0	0	0	0	0	0	0	0	0	0	0	0	0	0	0	0	0.0100079	0.0174102	0.216709	0.58146	0.225549	0.237537	0.763992	0.669692	0.0305252	0.0325752	0	0	0	0	0	0	0	0	0	0	0
sp|P24668|MPRD_MOUSE Cation-dependent mannose-6-phosphate receptor OS=Mus musculus OX=10090 GN=M6pr PE=1 SV=1			M6pr	0	0	0	0	0	0	0	0	0	0	0	0	0	0	0	0	0	0	0	0	0	0	0	0	0	0	0	0	0	0	0.225857	1	0	0	0	0	0	0	0	0	0	0	0	0	0	0
sp|Q9D1B9|RM28_MOUSE 39S ribosomal protein L28, mitochondrial OS=Mus musculus OX=10090 GN=Mrpl28 PE=1 SV=3;tr|A0A494BBN2|A0A494BBN2_MOUSE 39S ribosomal protein L28, mitochondrial OS=Mus musculus OX=10090 GN=Mrpl28 PE=1 SV=1;tr|A0A494BB47|A0A494BB47_MOUSE 3			Mrpl28	0	0	0	0	0	0	0	0.234226	0.964953	0.471859	0.368634	0.0648637	0	0	0	0	0	0	0	0	0	0	0	0	0.0357139	0	0	0	0	0	0	0	0	0	0	0	0	0	0	0	0.161338	0.100795	0	0	0	0
sp|Q64133|AOFA_MOUSE Amine oxidase [flavin-containing] A OS=Mus musculus OX=10090 GN=Maoa PE=1 SV=3			Maoa	0	0	0	0	0	0	0	0	0	0	0	0.00242912	0	0	0	0	0.00365506	0	0.0041269	0.00406525	0.0118689	0.0339017	0.0441255	0.0434706	0.153061	0.2954	0.178725	0.0754228	0.112046	0.129225	1	0.135436	0	0	0	0	0	0	0	0	0	0	0	0	0	0
sp|Q925I1|ATAD3_MOUSE ATPase family AAA domain-containing protein 3 OS=Mus musculus OX=10090 GN=Atad3 PE=1 SV=1			Atad3	0	0	0.00140699	0.00128464	0.00577091	0.00575566	0.00745904	0.00948746	0.00753161	0.00831893	0.00557643	0.00815693	0.0432837	0.112659	0.0341891	0.0432939	0.0283766	0.00635891	0.0172023	0.0285151	0	0.0780212	0.0600029	0.0695014	0.0722145	0.0485838	0.107843	0.0965166	0.131499	0.0782704	0.0906814	0.217562	0.522756	0.483382	0.358012	0.494547	0.193928	0	0.00782191	0	0.0390788	0.0428959	0.0437822	0.0340865	0.0149305	0
sp|Q9R0H0|ACOX1_MOUSE Peroxisomal acyl-coenzyme A oxidase 1 OS=Mus musculus OX=10090 GN=Acox1 PE=1 SV=5;tr|A2A848|A2A848_MOUSE Peroxisomal acyl-coenzyme A oxidase 1 (Fragment) OS=Mus musculus OX=10090 GN=Acox1 PE=1 SV=1			Acox1	0	0	0	0	0	0	0	0	0	0	0	0	0	0	0	0	0	0	0	0	0	0	0	0	0	0	0	0	0.00168961	0.0290231	0.611551	1	0.0125701	0	0	0	0	0	0	0	0	0	0	0	0	0
sp|Q99LC5|ETFA_MOUSE Electron transfer flavoprotein subunit alpha, mitochondrial OS=Mus musculus OX=10090 GN=Etfa PE=1 SV=2			Etfa	0	0	0	0	0	0	0	0	0	0	0	0	0	0	0	0	0	0	0	0	0	0	0	0	0	0	0	0	0.000167587	0.00950111	0.0156547	0.0355676	0.110599	0.332904	0.841089	0.0700046	0.0298411	0.114829	0.0336229	9.73895e-05	0.000251887	0.000174481	0.00122331	0	0	0
sp|Q9Z1Q2|ABHGA_MOUSE Phosphatidylserine lipase ABHD16A OS=Mus musculus OX=10090 GN=Abhd16a PE=1 SV=3			Abhd16a	0	0	0	0	0	0	0	0	0	0	0	0	0	0	0	0	0	0	0	0	0	0	0	0	0	0	0	0	0	0	0	0	0.212507	0.24325	0.589221	0.104444	0	0	0	0	0	0	0	0	0	0
tr|G3XA66|G3XA66_MOUSE Metaxin-1 (Fragment) OS=Mus musculus OX=10090 GN=Mtx1 PE=1 SV=1			Mtx1	0	0	0	0	0	0.0390448	0	0	0	0	0	0	0	0	0	0	0	0	0	0.0450016	0	0.0347722	0	0	0	0	0	0	0	0	0	0	0	0	0	0	0.425069	0.55176	0.536755	0	0.591277	0.144088	0.0777453	0	0	0
sp|P35821|PTN1_MOUSE Tyrosine-protein phosphatase non-receptor type 1 OS=Mus musculus OX=10090 GN=Ptpn1 PE=1 SV=2			Ptpn1	0	0	0	0	0	0	0	0	0	0	0	0	0	0	0	0	0	0	0	0	0	0	0	0	0	0	0	0	0	0	0	0	0	0.0427804	0.0951431	0.284499	0.240964	0.581559	0.608236	0	0.0726986	0	0	0	0	0
sp|Q8BGF6|ELMD2_MOUSE ELMO domain-containing protein 2 OS=Mus musculus OX=10090 GN=Elmod2 PE=1 SV=1;tr|A0A1B0GRZ8|A0A1B0GRZ8_MOUSE ELMO domain-containing protein 2 (Fragment) OS=Mus musculus OX=10090 GN=Elmod2 PE=1 SV=1			Elmod2	0	0	0	0	0	0	0	0	0	0	0	0	0	0	0	0	0	0	0	0	0	0	0	0	0	0	0	0	0	0	0	0	0	0	0	0.1199	0.613895	0.162318	0.0576794	0	0	0	0	0	0	0
sp|P19157|GSTP1_MOUSE Glutathione S-transferase P 1 OS=Mus musculus OX=10090 GN=Gstp1 PE=1 SV=2;tr|A0A494B908|A0A494B908_MOUSE GST class-pi (Fragment) OS=Mus musculus OX=10090 GN=Gstp1 PE=1 SV=1;tr|A0A494BAW2|A0A494BAW2_MOUSE GST class-pi OS=Mus musculus O			Gstp1	0	0	0	0	0	0	0	0	0	0	0	0	0	0	0	0	0	0	0	0	0	0	0	0	0	0	0	0	0	0	0	0	0	0	0	0	0	0	0	0.0879374	1	0.540828	0.0880603	0.0802209	0.0271826	0
sp|O70503|DHB12_MOUSE Very-long-chain 3-oxoacyl-CoA reductase OS=Mus musculus OX=10090 GN=Hsd17b12 PE=1 SV=1			Hsd17b12	0	0	0	0	0	0	0	0	0	0	0	0	0	0	0	0	0	0	0	0	0	0	0	0	0	0	0	0	0.425855	0.477099	0.808639	0.503286	0.996879	0.604773	0	0	0	0	0	0	0	0	0	0	0	0
sp|P50544|ACADV_MOUSE Very long-chain specific acyl-CoA dehydrogenase, mitochondrial OS=Mus musculus OX=10090 GN=Acadvl PE=1 SV=3;tr|B1AR28|B1AR28_MOUSE Very long-chain-specific acyl-CoA dehydrogenase, mitochondrial OS=Mus musculus OX=10090 GN=Acadvl PE=1			Acadvl	0	0	0	0	0	0	0	0	0	0	0	0	0	0	0	0	0.000136027	0	0.000890087	0.00171585	0.0153142	0.0321164	0.122254	0.23452	0.174828	0.327039	0.219954	0.0978752	0.223594	0.129778	0.247446	0.483409	0.604114	0.0186304	0	0	0	0	0	0	0	0	0	0	0	0
sp|Q8VCM7|FIBG_MOUSE Fibrinogen gamma chain OS=Mus musculus OX=10090 GN=Fgg PE=1 SV=1;tr|Q3UER8|Q3UER8_MOUSE Fibrinogen gamma chain OS=Mus musculus OX=10090 GN=Fgg PE=1 SV=1			Fgg	0	0	0	0	0	0	0	0	0	0	0	0	0	0	0	0	0	0	0.522651	0.779936	0	0.771483	0	0	0	0	0	0	0	0	0	0	0	0	0	0	0	0	0	0	0	0	0	0	0	0
sp|Q5SYH2|TM199_MOUSE Transmembrane protein 199 OS=Mus musculus OX=10090 GN=Tmem199 PE=1 SV=1			Tmem199	0	0	0	0	0	0	0	0	0	0	0	0	0	0	0	0	0	0	0.0401013	0.0621993	0.954468	0.270431	0	0	0	0	0	0	0	0	0	0	0	0	0	0	0	0	0	0	0	0	0	0	0	0
sp|Q9DB20|ATPO_MOUSE ATP synthase subunit O, mitochondrial OS=Mus musculus OX=10090 GN=Atp5po PE=1 SV=1	V		Atp5po	0	4.76379e-05	6.93466e-05	0.000319643	0.00216674	0.0104737	0.010328	0.010871	0.0136536	0.0073239	0.0183862	0.0921077	0.00277769	0.00107608	0.00212344	0.00553189	0.0407084	1	0.0301036	0.000203495	0.000179826	0	0	0	0	0	0	0	0	0	0	0	0	0	0	0	0.000462515	0.000600739	0.00062331	0.000468332	0.00271645	0.00403686	0.00669502	0.0126413	0.0068831	7.43894e-05
sp|Q9DCV4|RMD1_MOUSE Regulator of microtubule dynamics protein 1 OS=Mus musculus OX=10090 GN=Rmdn1 PE=1 SV=2;tr|A2AGJ2|A2AGJ2_MOUSE Regulator of microtubule dynamics protein 1 OS=Mus musculus OX=10090 GN=Rmdn1 PE=1 SV=1			Rmdn1	0	0	0	0	0	0	0	0	0	0	0	0	0	0	0	0	0	0	0	0	0	0	0	0	0	0	0	0	0	0	0	0	0	0	0	0	0	0	0.443736	0.403785	0.736252	0.286393	0.297764	0.332492	0.40131	0
sp|P61957|SUMO2_MOUSE Small ubiquitin-related modifier 2 OS=Mus musculus OX=10090 GN=Sumo2 PE=1 SV=1;sp|Q9Z172|SUMO3_MOUSE Small ubiquitin-related modifier 3 OS=Mus musculus OX=10090 GN=Sumo3 PE=1 SV=1;tr|G3UZX6|G3UZX6_MOUSE Small ubiquitin-related modifie			Sumo2	0	0	0	0	0	0	0	0	0	0	0	0	0	0	0	0	0	0	0	0	0	0	0	0	0	0	0	0	0	0	0	0	0	0	0	0	0	0	0	0.0990723	0.22087	0.523156	0.497039	1	0.338741	0.0860255
sp|Q9CQR4|ACO13_MOUSE Acyl-coenzyme A thioesterase 13 OS=Mus musculus OX=10090 GN=Acot13 PE=1 SV=1			Acot13	0	0	0	0	0	0	0	0	0	0	0	0	0	0	0	0	0	0	0	0	0	0	0	0	0	0	0	0	0	0	0.00647859	0.006777	0.0100598	0.0463755	0.063228	0.0975247	0.114274	0.0789004	0.103279	0.278289	0.796918	0.902126	0.531315	0.960095	0.0564791	0.030405
sp|Q5SWT3|S2535_MOUSE Solute carrier family 25 member 35 OS=Mus musculus OX=10090 GN=Slc25a35 PE=1 SV=2;tr|A0A0A0MQ70|A0A0A0MQ70_MOUSE Solute carrier family 25 member 35 OS=Mus musculus OX=10090 GN=Slc25a35 PE=1 SV=1			Slc25a35	0	0	0	0	0	0	0	0	0	0	0	0	0	0	0	0	0	0	0	0	0	0	0	0	0	0	0	0	0	0	0	0	0.00988376	0.23051	0.708632	0.342447	0.035049	0.0762121	0.0219285	0	0	0.0544163	0.0309905	0	0	0
sp|P53395|ODB2_MOUSE Lipoamide acyltransferase component of branched-chain alpha-keto acid dehydrogenase complex, mitochondrial OS=Mus musculus OX=10090 GN=Dbt PE=1 SV=2			Dbt	0	0	0	0	0	0	0	0.0882361	0.963606	0	0	0	0	0	0	0	0	0	0	0	0	0	0	0	0	0	0	0	0	0	0	0	0	0	0	0	0	0	0	0	0	0	0	0	0	0
tr|G5E8R3|G5E8R3_MOUSE Pyruvate carboxylase OS=Mus musculus OX=10090 GN=Pcx PE=1 SV=1;tr|E9QPD7|E9QPD7_MOUSE Pyruvate carboxylase OS=Mus musculus OX=10090 GN=Pcx PE=1 SV=1;sp|Q05920|PYC_MOUSE Pyruvate carboxylase, mitochondrial OS=Mus musculus OX=10090 GN=			Pcx	0	0	0	0	0	0	0	0	0	0	0	0	0	0.00402536	0.0182667	0.0480573	0.0487975	0.347648	0.0825031	0.0319202	0.0317935	0.0165661	0.0193037	0.0415562	0.0671227	0.0909755	0.216524	0.161476	0.389959	0.527566	1	0.992515	0.991534	0.156321	0.0114984	0.0129387	0.0196339	0.0233742	0.0312515	0.00558119	0.0248016	0.00272945	0.0018116	0.00447198	0.00543149	0.00266237
sp|Q9ERI6|RDH14_MOUSE Retinol dehydrogenase 14 OS=Mus musculus OX=10090 GN=Rdh14 PE=1 SV=1			Rdh14	0	0	0	0	0	0	0	0	0	0	0	0	0	0	0	0	0	0	0	0	0	0	0	0	0	0	0	0	0	0	0	0	0	0	0.163832	0.619486	0.609349	0.652695	0.474652	0	0.197675	0.555442	0.607072	0.520535	0.027501	0
sp|Q9DCZ4|MIC26_MOUSE MICOS complex subunit Mic26 OS=Mus musculus OX=10090 GN=Apoo PE=1 SV=2			Apoo	0.000535084	0.00191469	0.00445181	0.00193897	0	0	0	0.00256907	0.000885563	0.000499396	0	0.00105738	0.00154675	0	0.000998465	0	0.0536439	0.0395967	0.0289027	0.00100707	0	0	0	0	0	0	0	0	0	0	0.0103064	0	0	0	0	0.0573414	0.161878	0.148047	0.185327	0.231662	0.314464	0.216703	0.835142	1	0.622447	0.0155409
sp|Q99N93|RM16_MOUSE 39S ribosomal protein L16, mitochondrial OS=Mus musculus OX=10090 GN=Mrpl16 PE=1 SV=1			Mrpl16	0	0	0	0	0	0	0	0	0	0	0	0	0	0	0	0	0	0	0	0	0	0	0	0	0	0	0	0	0	0	0	0	0	0	0	0	0	0	0	0	0.396286	0.612699	1	0.265305	0	0
sp|Q9QYR9|ACOT2_MOUSE Acyl-coenzyme A thioesterase 2, mitochondrial OS=Mus musculus OX=10090 GN=Acot2 PE=1 SV=2;sp|O55137|ACOT1_MOUSE Acyl-coenzyme A thioesterase 1 OS=Mus musculus OX=10090 GN=Acot1 PE=1 SV=1			Acot2	0	0	0	0	0	0	0	0	0	0	0	0	0	0	0	0	0	0	0	0	0	0	0	0	0	0	0	0	0	0	0	0	0	0	0	0	0.639383	0.88621	0.0345296	0.0332449	0.0498133	0.0925809	0.559092	0.0307462	0	0
sp|Q8BGD8|COA6_MOUSE Cytochrome c oxidase assembly factor 6 homolog OS=Mus musculus OX=10090 GN=Coa6 PE=1 SV=1			Coa6	0	0	0	0	0	0	0	0	0	0	0	0	0	0	0	0	0	0	0	0	0	0	0	0	0	0	0	0	0	0	0	0	0	0	0	0	0	0	0	0	0	0	0.179464	0.194274	0.34729	1
sp|Q9DC50|OCTC_MOUSE Peroxisomal carnitine O-octanoyltransferase OS=Mus musculus OX=10090 GN=Crot PE=1 SV=1			Crot	0	0	0	0	0	0	0	0	0	0	0	0	0	0	0	0	0	0	0	0	0	0	0	0	0	0	0	0	0	0	0	0	0	0.919589	0	0	0	0	0	0	0	0	0	0	0	0
sp|Q99JY0|ECHB_MOUSE Trifunctional enzyme subunit beta, mitochondrial OS=Mus musculus OX=10090 GN=Hadhb PE=1 SV=1			Hadhb	0	6.55407e-05	9.17773e-05	0.000406103	0.00112246	0.00107902	0.00137866	0.00153089	0.00181831	0.000905367	0.00346282	0.00938916	0.0058667	0.00610169	0.00702912	0.0123429	0.0316998	0.287976	0.130181	0.126009	0.298211	0.133858	0.421998	0.49494	0.353916	0.177101	0.141924	0.156999	0.48155	0.0438936	0.011264	0.00738131	0.0139667	0.0103029	0.0275219	0.0170242	0.0275958	0.0390745	0.0596034	0.126414	0.0792137	0.00690566	0.000647952	0.00310467	0.000570119	0
sp|Q9CQL4|RM20_MOUSE 39S ribosomal protein L20, mitochondrial OS=Mus musculus OX=10090 GN=Mrpl20 PE=1 SV=1;tr|V9GXI7|V9GXI7_MOUSE 39S ribosomal protein L20, mitochondrial OS=Mus musculus OX=10090 GN=Mrpl20 PE=1 SV=1			Mrpl20	0	0	0	0	0	0	0	0.0639833	1	0.819491	0.793709	0	0	0	0	0	0	0	0	0	0	0	0	0	0	0	0	0	0	0	0	0	0	0	0	0	0	0	0	0	0	0	0	0	0	0
sp|Q9DCD0|6PGD_MOUSE 6-phosphogluconate dehydrogenase, decarboxylating OS=Mus musculus OX=10090 GN=Pgd PE=1 SV=3			Pgd	0	0	0	0	0	0	0	0	0	0	0	0	0	0	0	0	0	0	0	0	0	0	0	0	0	0	0	0	0.0423434	0.00333907	0.00533228	0.00856285	0.109943	0.799983	0.456125	0.0168694	0	0	0	0	0	0	0	0	0	0
sp|Q9WVA2|TIM8A_MOUSE Mitochondrial import inner membrane translocase subunit Tim8 A OS=Mus musculus OX=10090 GN=Timm8a1 PE=1 SV=1			Timm8a1	0	0	0	0	0	0	0	0	0	0	0	0	0	0	0	0	0	0	0	0	0	0	0	0	0	0	0	0	0	0	0	0	0	0	0	0	0	0	0	0	0	0	0	0	0.921848	0
tr|Q8R1G5|Q8R1G5_MOUSE 5-formyltetrahydrofolate cyclo-ligase OS=Mus musculus OX=10090 GN=Mthfsl PE=1 SV=1;tr|L7N466|L7N466_MOUSE 5-formyltetrahydrofolate cyclo-ligase OS=Mus musculus OX=10090 GN=Mthfsl PE=1 SV=1			Mthfsl	0	0	0	0	0	0	0	0	0	0	0	0	0	0	0	0	0	0	0	0	0	0	0	0	0	0	0	0	0	0	0	0	0	0	0	0	0	0	0	0	0.52627	1	0.964811	0	0	0
tr|Q99N15|Q99N15_MOUSE 17beta-hydroxysteroid dehydrogenase type 10/short chain L-3-hydroxyacyl-CoA dehydrogenase OS=Mus musculus OX=10090 GN=Hsd17b10 PE=1 SV=1;tr|A2AFQ2|A2AFQ2_MOUSE 3-hydroxyacyl-CoA dehydrogenase type-2 OS=Mus musculus OX=10090 GN=Hsd17b			Hsd17b10	0	0	0	0	0	0	0	0	0	0	0	0	0	0	0	0	0	0	0	0	0	0.000685072	0.000707087	0	0.0372441	0.00789142	0.0352277	0.0797358	0.198764	0.290524	0.320817	0.888965	0.770022	0.395139	0.231882	0.0367089	0.00221331	0.0123612	0.00665039	0.00883053	0.0140236	0.0786531	0.0900791	0.177847	0.0645189	0
sp|Q9DBH5|LMAN2_MOUSE Vesicular integral-membrane protein VIP36 OS=Mus musculus OX=10090 GN=Lman2 PE=1 SV=2			Lman2	0	0	0	0	0	0	0	0	0	0	0	0	0	0	0	0	0	0	0	0	0	0	0	0	0	0	0	0.00245211	0.00390796	0.00306476	0.010579	0	0.053002	0.218865	0.132303	0.360609	0.872891	0.617503	0.275264	0.0819478	0.14751	0.0239257	0	0	0	0
sp|Q9QZI9|SERC3_MOUSE Serine incorporator 3 OS=Mus musculus OX=10090 GN=Serinc3 PE=1 SV=2			Serinc3	0	0	0	0	0	0	0	0	0	0	0	0	0	0	0	0	0	0	0	0	0	0	0	0	0	0	0	0	0	0	0	0	1	0.271806	0	0	0	0	0	0	0	0	0	0	0	0
sp|Q9JI99|SGPP1_MOUSE Sphingosine-1-phosphate phosphatase 1 OS=Mus musculus OX=10090 GN=Sgpp1 PE=1 SV=1;tr|A0A1W2P6K9|A0A1W2P6K9_MOUSE Sphingosine-1-phosphate phosphatase 1 OS=Mus musculus OX=10090 GN=Sgpp1 PE=1 SV=1			Sgpp1	0	0	0	0	0	0	0	0	0	0	0	0	0	0	0	0	0	0	0	0	0	0	0	0	0	0	0	0	0	0	0	0	0	1	0.229012	0	0	0	0	0	0	0	0	0	0	0
tr|F2Z471|F2Z471_MOUSE Voltage-dependent anion-selective channel protein 1 OS=Mus musculus OX=10090 GN=Vdac1 PE=1 SV=1			Vdac1	0	0	0	0	0	0	0	0	0	0	0	0	0	0	0	0	0	0	0	0.112814	0.213033	0.146651	0.407008	0.731259	0.490579	0.0468617	0	0	0	0	0	0	0	0	0	0.0384765	0	0	0	0	0	0	0	0	0	0
sp|P51863|VA0D1_MOUSE V-type proton ATPase subunit d 1 OS=Mus musculus OX=10090 GN=Atp6v0d1 PE=1 SV=2			Atp6v0d1	0	0	0	0	0	0	0	0	0	0	0	0	0	0.126385	0	0	0	0	0.346369	0	0.659468	0.228745	0	0	0	0	0	0	0	0	0	0	0	0	0	0	0	0	0	0	0	0	0	0	0	0
sp|Q9D7P6|ISCU_MOUSE Iron-sulfur cluster assembly enzyme ISCU, mitochondrial OS=Mus musculus OX=10090 GN=Iscu PE=1 SV=1;tr|D3Z0K9|D3Z0K9_MOUSE Iron-sulfur cluster assembly enzyme ISCU, mitochondrial (Fragment) OS=Mus musculus OX=10090 GN=Iscu PE=1 SV=1;tr|			Iscu	0	0	0	0	0	0	0	0	0	0	0	0	0	0	0	0	0	0	0	0	0	0	0	0	0	0	0	0	0	0	0	0	0	0	0	0	0	0	0	0	0	0.00829098	0.0102273	0.518659	0.605673	0.0899799
sp|P56480|ATPB_MOUSE ATP synthase subunit beta, mitochondrial OS=Mus musculus OX=10090 GN=Atp5f1b PE=1 SV=2	V		Atp5f1b	2.67092e-05	4.67565e-05	0.000111258	0.000241282	0.00235506	0.0105741	0.0128783	0.00731051	0.00928489	0.00540371	0.0166762	0.0992411	0.00172119	0.00237631	0.00176502	0.00555834	0.0438979	1	0.0227256	0.000314097	0.000367333	0.00102571	0.000840586	0.00415641	0.00621891	0.000109856	0.000110062	5.89251e-05	0.000145621	0.000118043	1.69083e-05	0.000281011	0.000444317	0.000326292	0.000424605	0.000665146	0.000964825	0.00245603	0.0063139	0.0035704	0.00543826	0.020741	0.00236015	0.000194001	1.89974e-05	7.73609e-06
sp|Q5SSH7|ZZEF1_MOUSE Zinc finger ZZ-type and EF-hand domain-containing protein 1 OS=Mus musculus OX=10090 GN=Zzef1 PE=1 SV=2;tr|A0A140LJ04|A0A140LJ04_MOUSE Zinc finger ZZ-type and EF-hand domain-containing protein 1 OS=Mus musculus OX=10090 GN=Zzef1 PE=1			Zzef1	0	0	0	0	0	0	0	0	0	0	0	0	0	0	0	0	0	0	0	0	0	0	0	0	0	0	0	0	0	0	0	0	0	0	0.941322	0	0	0	0	0	0	0	0	0	0	0
sp|Q8CG72|ADPRS_MOUSE ADP-ribose glycohydrolase ARH3 OS=Mus musculus OX=10090 GN=Adprs PE=1 SV=1			Adprs	0	0	0	0	0	0	0	0	0	0	0	0	0	0	0	0	0	0	0	0	0	0	0	0	0	0	0	0	0	0	0	0	0	0	0	0	0	0	0	0	0	0	0	0	1	0
sp|Q60932|VDAC1_MOUSE Voltage-dependent anion-selective channel protein 1 OS=Mus musculus OX=10090 GN=Vdac1 PE=1 SV=3			Vdac1	0.00168914	0.00693981	0.00334952	0.00870374	0.0133316	0.0121375	0.0220381	0.0141978	0.0187004	0.0152851	0.0176759	0.018739	0.0246339	0.0444343	0.0326378	0.0287484	0.0626212	0.0747134	0.0761581	0.127319	0.310358	0.191691	0.455598	0.998486	0.636729	0.0936295	0.0565768	0.0468366	0.122118	0.13798	0.0100248	0.00903906	0.014733	0.0106484	0.0357826	0.0462688	0.0146809	0.00268551	0.00133716	0	0	0.0019498	0.00325104	0.00556529	0.000631924	0
sp|Q78IK2|ATPMK_MOUSE ATP synthase membrane subunit K, mitochondrial OS=Mus musculus OX=10090 GN=Atp5mk PE=1 SV=1	V		Atp5mk	0	0	0	0.000446899	0.00189626	0.0290486	0.0314948	0.0125918	0.0218862	0.00939288	0.0201002	0.0641643	0.00305534	0.00400321	0.00320742	0.00468166	0.0495108	1	0.0351065	0.000816141	0	0.00116337	0.0032578	0.00480284	0.0040284	0.00162128	0	0	0	0	0	0	0	0	0	0.00257657	0.0020913	0.00241375	0.00179205	0	0	0	0	0.00509944	0.00605261	0.00566493
tr|A0A0R4J083|A0A0R4J083_MOUSE Long-chain specific acyl-CoA dehydrogenase, mitochondrial OS=Mus musculus OX=10090 GN=Acadl PE=1 SV=1;sp|P51174|ACADL_MOUSE Long-chain specific acyl-CoA dehydrogenase, mitochondrial OS=Mus musculus OX=10090 GN=Acadl PE=1 SV=2			Acadl	0	0	0	0	0	0	0	0	0	0	0	0	0	0	0	0	0	0	0	0	0	0	0.000238178	0.000242881	0.0381069	0.998262	0.511055	0.5549	0.345379	0.164144	0.0678463	0.00220982	0	0	0	0	0	0	0	0	0	0	0	0	0	0
sp|Q8K1R3|PNPT1_MOUSE Polyribonucleotide nucleotidyltransferase 1, mitochondrial OS=Mus musculus OX=10090 GN=Pnpt1 PE=1 SV=1			Pnpt1	0	0	0	0	0	0	0	0	0	0	0	0	0	0	0	0	0	0	0	0	0	0	0	0	0.00851457	0.263328	0.681369	0.0244333	0	0	0	0	0	0	0	0.116461	0.0425364	0	0	0	0	0	0	0	0	0
sp|P37040|NCPR_MOUSE NADPH--cytochrome P450 reductase OS=Mus musculus OX=10090 GN=Por PE=1 SV=2;tr|Q05DV1|Q05DV1_MOUSE NADPH--hemoprotein reductase OS=Mus musculus OX=10090 GN=Por PE=1 SV=1			Por	0	0	0	0	0	0	0	0	0	0	0	0	0	0	0	0	0	0	0	0	0	0	0	0	0	0	0	0	0	0	0	0	0	0.0750092	0.670304	0.744142	0.485599	0	0	0	0	0	0	0	0	0
sp|Q9WTX5|SKP1_MOUSE S-phase kinase-associated protein 1 OS=Mus musculus OX=10090 GN=Skp1 PE=1 SV=3			Skp1	0	0	0	0	0	0	0	0	0	0	0	0	0	0	0	0	0	0	0	0	0	0	0	0	0	0	0	0	0	0	0	0	0	0	0.102742	0	0	0	0	0	0	0	0	0	0	0.844116
sp|P62874|GBB1_MOUSE Guanine nucleotide-binding protein G(I)/G(S)/G(T) subunit beta-1 OS=Mus musculus OX=10090 GN=Gnb1 PE=1 SV=3;tr|H3BKR2|H3BKR2_MOUSE Guanine nucleotide-binding protein G(I)/G(S)/G(T) subunit beta-1 (Fragment) OS=Mus musculus OX=10090 GN=			Gnb1	0	0	0	0	0	0	0	0	0	0	0	0	0	0	0	0	0	0	0	0	0	0	0	0	0	0	0.00197094	0	0.0299954	0.0174723	0.0113939	0.0270632	0.180013	0.869282	0.894543	0.0682556	0.0124419	0.00342022	0	0	0	0	0.00112889	0.00162174	0	0
sp|Q9JM76|ARPC3_MOUSE Actin-related protein 2/3 complex subunit 3 OS=Mus musculus OX=10090 GN=Arpc3 PE=1 SV=3;tr|H7BWZ3|H7BWZ3_MOUSE Actin-related protein 2/3 complex subunit 3 OS=Mus musculus OX=10090 GN=Arpc3 PE=1 SV=1;tr|A0A0G2JFK7|A0A0G2JFK7_MOUSE Acti			Arpc3	0	0	0	0	0	0	0	0	0	0	0	0	0	0	0	0	0	0	0	0	0	0.00600829	0	0	0	0.943656	0	0	0	0	0	0	0	0	0	0	0	0	0	0	0	0	0	0	0	0
sp|Q8BIJ6|SYIM_MOUSE Isoleucine--tRNA ligase, mitochondrial OS=Mus musculus OX=10090 GN=Iars2 PE=1 SV=1;tr|E9PWN2|E9PWN2_MOUSE Isoleucyl-tRNA synthetase OS=Mus musculus OX=10090 GN=Iars2 PE=1 SV=1;tr|E9PWN3|E9PWN3_MOUSE Isoleucyl-tRNA synthetase OS=Mus mus			Iars2	0	0	0	0	0	0	0	0	0	0	0	0	0	0	0	0	0	0	0	0	0	0	0	0	0.00234902	0.00301103	0.00495613	0.00741209	0.00492677	0.0415131	0.106597	0.48036	0.765134	0.496456	0.0539144	0	0	0.0035223	0	0	0.00416379	0	0	0	0	0
sp|Q5F2F2|ABH15_MOUSE Protein ABHD15 OS=Mus musculus OX=10090 GN=Abhd15 PE=1 SV=1			Abhd15	0	0	0	0	0.427285	0.901133	0.694481	0	0	0	0	0	0	0	0	0	0	0	0	0	0	0	0	0	0	0	0	0	0	0	0	0	0	0	0	0	0	0	0	0	0	0	0	0	0	0
sp|Q91VN4|MIC25_MOUSE MICOS complex subunit Mic25 OS=Mus musculus OX=10090 GN=Chchd6 PE=1 SV=2;tr|E9Q4M4|E9Q4M4_MOUSE MICOS complex subunit Mic25 OS=Mus musculus OX=10090 GN=Chchd6 PE=1 SV=1			Chchd6	0	0.0223273	0.0147649	0.0133431	0.065778	0	0.0121209	0.0244672	0.0505393	0.0380689	0.0491327	0.0112925	0.0168056	0.014673	0.0127941	0.03083	0.234308	1	0.12797	0.0540407	0.00490088	0	0	0	0	0	0	0	0	0	0	0	0	0	0	0	0	0	0.00469476	0	0.012769	0.0110737	0.0158144	0	0	0
sp|Q8BYM8|SYCM_MOUSE Probable cysteine--tRNA ligase, mitochondrial OS=Mus musculus OX=10090 GN=Cars2 PE=1 SV=2;tr|G3X975|G3X975_MOUSE Cysteinyl-tRNA synthetase OS=Mus musculus OX=10090 GN=Cars2 PE=1 SV=1			Cars2	0	0	0	0	0	0	0	0	0	0	0	0	0	0	0	0	0	0	0	0	0	0	0	0	0	0	0	0	0	0	0	0.37053	0.478194	0	0	0.0105834	0.102976	0.125736	0.446603	0.0102272	0.027414	0	0	0	0	0
sp|P35292|RAB17_MOUSE Ras-related protein Rab-17 OS=Mus musculus OX=10090 GN=Rab17 PE=1 SV=1;tr|D3YVQ6|D3YVQ6_MOUSE Ras-related protein Rab-17 (Fragment) OS=Mus musculus OX=10090 GN=Rab17 PE=1 SV=1			Rab17	0	0	0	0	0	0	0	0	0	0	0	0	0	0	0	0	0	0	0	0	0	0	0	0	0	0	0	0	0	0	0	0	0	0	0	0	0	0	0	0.743783	0	0	0	0	0.214911	0
sp|O35857|TIM44_MOUSE Mitochondrial import inner membrane translocase subunit TIM44 OS=Mus musculus OX=10090 GN=Timm44 PE=1 SV=2			Timm44	0	0	0	0	0	0	0	0	0	0	0	0	0	0	0	0	0	0	0	0	0	0	0	0	0	0.00055189	0.0214544	0.0452731	0.104351	0.0914324	0.0302244	0.0217224	0.0864155	0.143871	0.308889	0.476477	0.852967	0.750526	0.605979	0.371805	0.168872	0.0663192	0.0163008	0.00902021	0.00362753	0.0160435
sp|P35278|RAB5C_MOUSE Ras-related protein Rab-5C OS=Mus musculus OX=10090 GN=Rab5c PE=1 SV=2;tr|Q8C266|Q8C266_MOUSE Ras-related protein Rab-5C OS=Mus musculus OX=10090 GN=Rab5c PE=1 SV=1			Rab5c	0	0	0	0	0	0	0	0	0	0	0	0	0	0	0	0	0	0	0	0	0	0	0	0	0.0100209	0.00916558	0.0283684	0.0153212	0.0482743	0.0414487	0.0512877	0.0260327	0.126728	0.142765	0.14157	0.152383	0.148681	0.146626	0.175367	0.240036	0.337228	0.289574	0.358812	0.627894	0.379578	0.00372418
sp|Q9QXE0|HACL1_MOUSE 2-hydroxyacyl-CoA lyase 1 OS=Mus musculus OX=10090 GN=Hacl1 PE=1 SV=2;tr|D3YZ54|D3YZ54_MOUSE 2-hydroxyacyl-CoA lyase 1 OS=Mus musculus OX=10090 GN=Hacl1 PE=1 SV=2;tr|E9PWM4|E9PWM4_MOUSE 2-hydroxyacyl-CoA lyase 1 OS=Mus musculus OX=100			Hacl1	0	0	0	0	0	0	0	0	0	0	0	0	0	0	0	0	0	0	0	0	0	0	0	0	0	0	0	0.0121995	0.953601	0	0	0	0	0	0	0	0	0	0	0	0	0	0	0	0	0
tr|A0A0U1RPB1|A0A0U1RPB1_MOUSE Optic atrophy 3 protein homolog OS=Mus musculus OX=10090 GN=Opa3 PE=1 SV=1			Opa3	0	0	0	0	0	0	0	0	0	0	0	0	0	0	0	0	0	0	0	0	0	0	0	0	0.019925	0.0237399	0.0275292	0.0698099	0.198092	0.18387	0.384339	0.360962	0.684206	0.235756	0.274179	0.213561	0.118465	0.0378258	0	0	0	0	0.042705	0.0291274	0	0
tr|Q5SRC5|Q5SRC5_MOUSE Cytochrome c oxidase assembly protein COX11, mitochondrial OS=Mus musculus OX=10090 GN=Cox11 PE=1 SV=1;sp|Q6P8I6|COX11_MOUSE Cytochrome c oxidase assembly protein COX11, mitochondrial OS=Mus musculus OX=10090 GN=Cox11 PE=1 SV=1			Cox11	0	0	0	0	0	0	0	0	0	0	0	0	0	0	0	0	0	0	0	0	0	0	0	0	0	0	0	0	0	0	0	0	0	0	0	0	0	0	0	0	0.427086	0.738032	0.185407	0.398093	0.219984	0
sp|P97807|FUMH_MOUSE Fumarate hydratase, mitochondrial OS=Mus musculus OX=10090 GN=Fh PE=1 SV=3			Fh	0	0	0	0	0	0	0	0	0	0	0	0	0	0	0	0	0	0	0	0	0	0	5.75734e-05	0.00015071	0.000871695	0.0023809	0.00979289	0.0357783	0.990869	0.245856	0	0	0	0	0	0	0	0	0	0	0.000131371	0	0	0	0	0
sp|Q9CR59|G45IP_MOUSE Growth arrest and DNA damage-inducible proteins-interacting protein 1 OS=Mus musculus OX=10090 GN=Gadd45gip1 PE=1 SV=1			Gadd45gip1	0	0	0	0	0	0	0	0.376691	1	0.701445	0.889315	0.806485	0.162119	0.161797	0	0	0	0	0	0	0	0	0	0	0	0	0	0	0	0	0	0	0	0	0	0	0	0	0	0	0	0	0	0	0	0
tr|E9Q421|E9Q421_MOUSE GPI-anchor transamidase OS=Mus musculus OX=10090 GN=Pigk PE=1 SV=1;tr|Q8BXX3|Q8BXX3_MOUSE GPI-anchor transamidase OS=Mus musculus OX=10090 GN=Pigk PE=1 SV=1;tr|Q8BL63|Q8BL63_MOUSE GPI-anchor transamidase OS=Mus musculus OX=10090 GN=P			Pigk	0	0	0	0	0	0	0	0	0	0	0	0	0	0	0.0367829	0	0.107676	0	0.00844679	0.191007	0.0182773	0.0185881	0.0306311	0.030308	1	0.0023111	0	0	0	0	0	0	0	0	0	0	0	0	0	0	0	0	0	0	0	0
sp|P03930|ATP8_MOUSE ATP synthase protein 8 OS=Mus musculus OX=10090 GN=Mtatp8 PE=1 SV=1	V		Mtatp8	0	0	0	0	0	0	0	0.000765662	0.0133403	0.0065818	0.0139005	0.08498	0.00321802	0	0.00380642	0.00795758	0.0424154	1	0.0309738	0.00125074	0	0.00189344	0.00572572	0	0	0	0	0	0	0	0	0	0	0	0	0	0	0	0	0	0	0	0	0	0	0
sp|Q62273|S26A2_MOUSE Sulfate transporter OS=Mus musculus OX=10090 GN=Slc26a2 PE=1 SV=1;tr|E9PZ06|E9PZ06_MOUSE Sulfate transporter (Fragment) OS=Mus musculus OX=10090 GN=Slc26a2 PE=1 SV=1			Slc26a2	0	0	0	0	0	0	0	0	0	0	0	0	0	0	0	0	0	0	0	0	0	0	0	1	0.237017	0	0	0	0	0	0	0	0	0	0	0	0	0	0	0	0	0	0	0	0	0
sp|Q3TDN2|FAF2_MOUSE FAS-associated factor 2 OS=Mus musculus OX=10090 GN=Faf2 PE=1 SV=2;tr|D3Z2H4|D3Z2H4_MOUSE FAS-associated factor 2 (Fragment) OS=Mus musculus OX=10090 GN=Faf2 PE=1 SV=1			Faf2	0	0	0	0	0	0	0	0	0	0	0	0	0	0	0	0.00450861	0.0044271	0.00724341	0.0060794	0	0.00253453	0.012819	0.0240271	0.0274199	0.0277811	0.0157049	0.0491131	0.0270535	0.0864749	0.0489501	0.0753238	0.0556	0.0992338	0.168649	0.374544	0.671438	0.562854	0.127775	0.0231369	0	0	0	0	0	0	0
sp|Q9JLJ2|AL9A1_MOUSE 4-trimethylaminobutyraldehyde dehydrogenase OS=Mus musculus OX=10090 GN=Aldh9a1 PE=1 SV=1;tr|Q3U367|Q3U367_MOUSE 4-trimethylaminobutyraldehyde dehydrogenase OS=Mus musculus OX=10090 GN=Aldh9a1 PE=1 SV=1			Aldh9a1	0	0	0	0	0	0	0	0	0	0	0	0	0	0	0	0	0.00115153	0	0.00125211	0.00110901	0.00174109	0.00704335	0.00755856	0.013172	0.0501849	0.0984021	0.0727122	0.0246221	0.0102484	0.00737232	0.00947259	0.0289065	0.546342	0.827162	0.160197	0	0	0	0	0	0	0	0	0	0	0
sp|P57759|ERP29_MOUSE Endoplasmic reticulum resident protein 29 OS=Mus musculus OX=10090 GN=Erp29 PE=1 SV=2			Erp29	0	0	0	0	0	0	0	0	0	0	0	0	0	0	0	0	0	0	0	0	0	0	0	0	0	0	0	0	0	0	0	0	0	0	0.00549649	0.0139682	0.119866	0.127373	0.306426	0.774038	0.473261	0.103454	0.0803298	0.229831	0.115417	0
sp|Q9CYZ2|TPD54_MOUSE Tumor protein D54 OS=Mus musculus OX=10090 GN=Tpd52l2 PE=1 SV=1;tr|A2AUD5|A2AUD5_MOUSE Tumor protein D54 OS=Mus musculus OX=10090 GN=Tpd52l2 PE=1 SV=1;tr|Q3TUJ9|Q3TUJ9_MOUSE Tumor protein D54 OS=Mus musculus OX=10090 GN=Tpd52l2 PE=1 S			Tpd52l2	0	0	0	0	0	0	0	0	0	0	0	0	0	0	0	0	0	0	0	0	0	0	0	0	0	0	0	0	0	0	0	0	0	0.0485017	0.0719402	0.638018	0.38496	0.186751	0	0	0	0	0	0	0	0
sp|P60710|ACTB_MOUSE Actin, cytoplasmic 1 OS=Mus musculus OX=10090 GN=Actb PE=1 SV=1;sp|P63260|ACTG_MOUSE Actin, cytoplasmic 2 OS=Mus musculus OX=10090 GN=Actg1 PE=1 SV=1;tr|E9Q1F2|E9Q1F2_MOUSE Actin, cytoplasmic 1 OS=Mus musculus OX=10090 GN=Actb PE=1 SV=			Actb	0.000207854	0	0	0	0	0	0.000196025	0.00016066	0.000210212	0.00020178	0	0.000174908	0.000150584	0.000519738	0.000639	0.000920913	0.00216279	0	0.000909159	0.00101006	0.00484217	0.00836731	0.0117829	0.00594517	0.00183653	0.000764778	0.00434176	0.0030888	0.00304376	0.00632491	0.00785025	0.00917176	0.0262148	0.0219914	0.0361958	0.0529583	0.119153	0.194279	0.25267	0.278713	0.763827	1	0.823889	0.0427721	0.00109696	0.000200421
tr|E9PUK2|E9PUK2_MOUSE Uncharacterized aarF domain-containing protein kinase 5 OS=Mus musculus OX=10090 GN=Adck5 PE=1 SV=1;tr|E0CXW2|E0CXW2_MOUSE Uncharacterized aarF domain-containing protein kinase 5 OS=Mus musculus OX=10090 GN=Adck5 PE=1 SV=1;sp|Q80V03|			Adck5	0	0	0	0	0	0	0	0	0	0	0	0	0	0	0	0	0	0	0	0	0	0	0	0	0	0	0	0.0124364	0.0483444	0.0934979	0.166151	0.317814	0.273845	0.863636	0.383607	0.135468	0.0788905	0	0	0	0	0	0	0	0	0
sp|P42208|SEPT2_MOUSE Septin-2 OS=Mus musculus OX=10090 GN=Septin2 PE=1 SV=2;tr|E9Q3V6|E9Q3V6_MOUSE Septin-2 OS=Mus musculus OX=10090 GN=Septin2 PE=1 SV=1;tr|F6WYM0|F6WYM0_MOUSE Septin-2 (Fragment) OS=Mus musculus OX=10090 GN=Septin2 PE=1 SV=2;tr|D3YYB1|D3			Septin2	0	0	0	0	0	0	0	0	0	0	0	0	0	0	0	0	0	0	0	0	0	0	0	0	0	0	0.0642968	0	0	0	0	0	0.0733891	0.857345	0	0	0	0	0	0	0	0	0	0	0	0
sp|Q62186|SSRD_MOUSE Translocon-associated protein subunit delta OS=Mus musculus OX=10090 GN=Ssr4 PE=1 SV=1;tr|Q9D8L3|Q9D8L3_MOUSE Signal sequence receptor subunit delta OS=Mus musculus OX=10090 GN=Ssr4 PE=1 SV=1			Ssr4	0	0	0	0	0	0	0	0	0	0	0	0	0	0.0192807	0	0	0	0	0	0	0.0411999	0.0315776	0	0.0524856	0	0.907227	0.0801679	0.0766449	0.102667	0	0	0.0995328	0	0	0	0	0	0	0	0	0	0	0	0	0	0
sp|P61021|RAB5B_MOUSE Ras-related protein Rab-5B OS=Mus musculus OX=10090 GN=Rab5b PE=1 SV=1			Rab5b	0	0	0	0	0	0	0	0	0	0	0	0	0	0	0	0	0	0	0	0	0	0	0	0	0	0	0	0	0	0	0	0	0.128095	0.113371	0	0	0	0.169305	0.0443894	0.137502	0.266185	0.207924	0.395741	0.552689	0.467014	0
sp|Q9R0P3|ESTD_MOUSE S-formylglutathione hydrolase OS=Mus musculus OX=10090 GN=Esd PE=1 SV=1;tr|H3BL99|H3BL99_MOUSE Esterase D (Fragment) OS=Mus musculus OX=10090 GN=Esd PE=1 SV=1;tr|H3BJC6|H3BJC6_MOUSE Esterase D (Fragment) OS=Mus musculus OX=10090 GN=Esd			Esd	0	0	0	0	0	0	0	0	0	0	0	0	0	0	0	0	0	0	0	0	0	0	0	0	0	0	0	0	0	0	0	0	0	0	0	0	0	0	0	0.984665	0	0	0	0	0	0
sp|Q9CQN3|TOM6_MOUSE Mitochondrial import receptor subunit TOM6 homolog OS=Mus musculus OX=10090 GN=Tomm6 PE=3 SV=1			Tomm6	0	0	0	0	0	0	0	0	0	0	0	0	0	0	0	0	0	0	0	0	0	0.0513579	0.207921	0.496934	0.704513	0.0931012	0	0	0	0	0	0	0	0	0	0	0	0	0	0	0	0	0	0	0	0
sp|P24270|CATA_MOUSE Catalase OS=Mus musculus OX=10090 GN=Cat PE=1 SV=4			Cat	0	0	0	0	0	0	0	0	0.0541214	0.0279579	0.0349275	0.00203213	0	0	0	0.0050358	0.160657	0.17694	0.267756	0.379591	1	0.202073	0.452751	0.0248831	0.0355974	0.0153338	0.00392121	0	0	0	0	0	0	0	0	0	0	0	0	0	0	0	0	0	0	0
sp|Q61205|PA1B3_MOUSE Platelet-activating factor acetylhydrolase IB subunit alpha1 OS=Mus musculus OX=10090 GN=Pafah1b3 PE=1 SV=1;tr|D3Z2X5|D3Z2X5_MOUSE Platelet-activating factor acetylhydrolase IB subunit alpha1 (Fragment) OS=Mus musculus OX=10090 GN=Paf			Pafah1b3	0	0	0	0	0	0	0	0	0	0	0	0	0	0	0	0	0	0	0	0	0	0	0	0	0	0	0	0	0	0	0	0	0	0	0	0	0	0.850709	0.286264	0	0	0	0	0.101291	0	0
sp|Q9D710|TMX2_MOUSE Thioredoxin-related transmembrane protein 2 OS=Mus musculus OX=10090 GN=Tmx2 PE=1 SV=1;tr|D3Z2J6|D3Z2J6_MOUSE Thioredoxin domain-containing protein 14 OS=Mus musculus OX=10090 GN=Tmx2 PE=1 SV=1			Tmx2	0	0	0	0	0	0	0	0	0	0	0	0	0	0	0	0	0	0	0	0	0	0	0	0	0.20112	0.143188	0	0	0	0	0	0	0	0.204377	0.152811	0.534582	0.502088	0.163063	0	0	0	0	0	0	0	0
sp|Q91ZR1|RAB4B_MOUSE Ras-related protein Rab-4B OS=Mus musculus OX=10090 GN=Rab4b PE=1 SV=2			Rab4b	0	0	0	0	0	0	0	0	0	0	0	0	0	0	0	0	0	0	0	0	0	0	0	0	0	0	0	0	0	0	0	0	0	0	0	0	0	0	0	0	0	0	0	0	1	0
sp|Q62425|NDUA4_MOUSE Cytochrome c oxidase subunit NDUFA4 OS=Mus musculus OX=10090 GN=Ndufa4 PE=1 SV=2;tr|A0A0N4SVQ1|A0A0N4SVQ1_MOUSE Cytochrome c oxidase subunit NDUFA4 OS=Mus musculus OX=10090 GN=Ndufa4 PE=1 SV=1	IV		Ndufa4	0	0	0.000221755	0.000307525	0.0006118	0.000670259	0.00093673	0.000515564	0.00848179	0.00667857	0.00395793	0	0.000379235	0	0	0	0.0109798	0.00119574	0.00822354	0.00710437	0.0309276	0.0053588	0.0126824	0.00395906	0.0312893	0.0347675	0.110445	0	0	0	0	0	0.0359174	0.0284243	0.0344341	0.040085	0.0371578	0.0383134	0.0379292	0.0553511	0.0872789	0.0965069	0.151293	0.369742	0.391441	0.537038
tr|H3BJY1|H3BJY1_MOUSE Synaptogyrin-2 OS=Mus musculus OX=10090 GN=Syngr2 PE=4 SV=1;tr|H3BJ78|H3BJ78_MOUSE Synaptogyrin-2 (Fragment) OS=Mus musculus OX=10090 GN=Syngr2 PE=3 SV=1;tr|H3BKF4|H3BKF4_MOUSE Predicted gene 20708 OS=Mus musculus OX=10090 GN=Gm20708			Syngr2	0	0	0	0	0	0	0	0	0	0	0	0	0	0	0	0	0	0	0	0	0	0	0	0	0	0	0	0	0	0	0	0	0	0	0	0	0.449672	0.787078	0	0	0	0	0	0	0	0
sp|Q9DCU9|HOGA1_MOUSE 4-hydroxy-2-oxoglutarate aldolase, mitochondrial OS=Mus musculus OX=10090 GN=Hoga1 PE=1 SV=1;tr|E9Q1R2|E9Q1R2_MOUSE 4-hydroxy-2-oxoglutarate aldolase, mitochondrial OS=Mus musculus OX=10090 GN=Hoga1 PE=1 SV=1			Hoga1	0	0	0	0	0	0	0	0	0	0	0	0	0	0	0	0	0	0	0	0	0	0	0	0	0	0	0	0	0	0	0	0	0	0	1	0.0100332	0	0	0	0	0	0	0	0	0	0
sp|Q91V64|ISOC1_MOUSE Isochorismatase domain-containing protein 1 OS=Mus musculus OX=10090 GN=Isoc1 PE=1 SV=1;tr|A0A494B952|A0A494B952_MOUSE Isochorismatase domain-containing protein 1 OS=Mus musculus OX=10090 GN=Isoc1 PE=1 SV=1			Isoc1	0	0	0	0	0	0	0	0	0	0	0	0	0	0	0	0	0	0	0	0	0	0	0	0	0	0	0	0	0	0	1	0	0	0	0	0	0	0	0	0	0	0	0	0	0	0
sp|Q921H9|COA7_MOUSE Cytochrome c oxidase assembly factor 7 OS=Mus musculus OX=10090 GN=Coa7 PE=1 SV=1			Coa7	0	0	0	0	0	0	0	0	0	0	0	0	0	0	0	0	0	0	0	0	0	0	0	0	0	0	0	0	0	0	0	0	0	0	0	0	0	0	0	0	0	0.300508	0.368561	0.400529	1	0.104264
sp|P53986|MOT1_MOUSE Monocarboxylate transporter 1 OS=Mus musculus OX=10090 GN=Slc16a1 PE=1 SV=1			Slc16a1	0	0	0	0	0	0	0	0	0	0	0	0	0	0	0	0	0	0	0	0	0	0	0	0	0	0	0.155119	0.213182	1	0.562825	0	0.0365917	0	0	0	0	0	0	0	0	0	0	0	0	0	0
tr|D3Z6I8|D3Z6I8_MOUSE Tropomyosin alpha-3 chain OS=Mus musculus OX=10090 GN=Tpm3 PE=1 SV=1;tr|E9Q7Q3|E9Q7Q3_MOUSE Tropomyosin alpha-3 chain OS=Mus musculus OX=10090 GN=Tpm3 PE=1 SV=1			Tpm3	0	0	0	0	0	0	0	0	0	0	0	0	0	0	0	0	0	0	0	0	0	0	0	0	0	0	0	0	0	0	0	0	0	0	0	0	0	0.495199	1	0	0	0	0	0	0	0
sp|Q921H8|THIKA_MOUSE 3-ketoacyl-CoA thiolase A, peroxisomal OS=Mus musculus OX=10090 GN=Acaa1a PE=1 SV=1;tr|H3BKL5|H3BKL5_MOUSE 3-ketoacyl-CoA thiolase A, peroxisomal OS=Mus musculus OX=10090 GN=Acaa1a PE=1 SV=1;tr|H3BJZ9|H3BJZ9_MOUSE 3-ketoacyl-CoA thiol			Acaa1a	0	0	0	0	0	0	0	0	0	0	0	0	0	0	0	0	0	0	0	0	0	0	0	0	0	0	0	0	0	0	0	0	0	0.00141786	0	0.00262474	0.00327096	0.0417424	0.116914	0.34338	1	0.99782	0.187309	0	0	0
sp|Q8QZS1|HIBCH_MOUSE 3-hydroxyisobutyryl-CoA hydrolase, mitochondrial OS=Mus musculus OX=10090 GN=Hibch PE=1 SV=1;tr|E0CX19|E0CX19_MOUSE 3-hydroxyisobutyryl-CoA hydrolase, mitochondrial OS=Mus musculus OX=10090 GN=Hibch PE=1 SV=1			Hibch	0	0	0	0	0	0	0	0	0	0	0	0	0	0	0	0	0	0	0	0	0	0	0	0	0	0	0	0	0	0	0	0	0	0	0.00129398	0.020891	0.841224	0.684848	0.18993	0.031813	0.029584	0.0215831	0.0663449	0.0114346	0	0
sp|O08547|SC22B_MOUSE Vesicle-trafficking protein SEC22b OS=Mus musculus OX=10090 GN=Sec22b PE=1 SV=3;tr|E9Q6R3|E9Q6R3_MOUSE Vesicle-trafficking protein SEC22b OS=Mus musculus OX=10090 GN=Sec22b PE=1 SV=1			Sec22b	0	0	0	0	0	0	0	0	0	0	0	0	0	0.0212903	0.0148648	0.0335668	0	0	0	0	0	0.0522665	0.0848218	0.110417	0.070166	0.0559103	0.0851067	0.0680028	0.100289	0.0995975	0.0788593	0.0809513	0.180514	0.181998	0.220075	0.258958	0.293199	0.246515	0.232066	0.19805	0.263066	0.317467	0.362857	1	0.143317	0.00989006
sp|Q8BX10|PGAM5_MOUSE Serine/threonine-protein phosphatase PGAM5, mitochondrial OS=Mus musculus OX=10090 GN=Pgam5 PE=1 SV=1;tr|A0A0G2JG95|A0A0G2JG95_MOUSE Serine/threonine-protein phosphatase PGAM5, mitochondrial (Fragment) OS=Mus musculus OX=10090 GN=Pgam			Pgam5	0	0	0	0	0	0	0	0	0	0	0	0	0.00298505	0.00334819	0.00437678	0.0129674	0.078839	0.0648344	0.174722	0.189492	0.270341	0.518037	0.59376	1	0.0467492	0.036848	0.0333947	0.0163586	0.0403802	0.0272097	0.0325188	0.0435886	0.0502109	0.0165175	0.0268417	0.0397505	0.032569	0.0419396	0.0112297	0	0	0	0	0	0	0
sp|Q60759|GCDH_MOUSE Glutaryl-CoA dehydrogenase, mitochondrial OS=Mus musculus OX=10090 GN=Gcdh PE=1 SV=2;tr|A0A0A0MQ68|A0A0A0MQ68_MOUSE Glutaryl-CoA dehydrogenase, mitochondrial OS=Mus musculus OX=10090 GN=Gcdh PE=1 SV=1			Gcdh	0	0	0	0	0	0	0	0	0	0	0	0	0	0	0	0	0	0	0	0	0	0	0	0	0	0	0	0	0	0	0.038745	1	0	0	0	0	0	0	0	0	0	0	0	0	0	0
sp|O08734|BAK_MOUSE Bcl-2 homologous antagonist/killer OS=Mus musculus OX=10090 GN=Bak1 PE=1 SV=3			Bak1	0	0	0	0	0	0	0	0	0	0	0	0	0	0	0	0	0	0	0.034998	0	0	0.229468	0.8214	1	0	0	0	0.06741	0	0	0	0	0	0	0	0	0	0	0	0	0	0	0	0	0	0
sp|Q91ZX7|LRP1_MOUSE Prolow-density lipoprotein receptor-related protein 1 OS=Mus musculus OX=10090 GN=Lrp1 PE=1 SV=1;tr|A0A0R4J0I9|A0A0R4J0I9_MOUSE Prolow-density lipoprotein receptor-related protein 1 OS=Mus musculus OX=10090 GN=Lrp1 PE=1 SV=1			Lrp1	0	0	0	0	0	0	0	0	0	0	0	0	0	0	0	0	1	0	0	0	0	0	0	0	0	0	0	0	0	0	0	0	0	0	0	0	0	0	0	0	0	0	0	0	0	0
sp|Q07417|ACADS_MOUSE Short-chain specific acyl-CoA dehydrogenase, mitochondrial OS=Mus musculus OX=10090 GN=Acads PE=1 SV=2			Acads	0	0	0	0	0	0	0	0	0	0	0	0	0	0	0	0	0	0	0	0	0	0	0	0	0	0	0	0	0	0	0	0.00389248	0.936135	0.316169	0	0	0	0	0	0	0	0	0	0	0	0
sp|Q8BP47|SYNC_MOUSE Asparagine--tRNA ligase, cytoplasmic OS=Mus musculus OX=10090 GN=NARS1 PE=1 SV=2;tr|A0A494BAX5|A0A494BAX5_MOUSE Asparagine--tRNA ligase (Fragment) OS=Mus musculus OX=10090 GN=Nars PE=1 SV=1;tr|A0A498WGK2|A0A498WGK2_MOUSE Asparagine--tR			NARS1	0	0	0	0	0	0	0	0	0	0	0	0	0	0	0	0	0	0	0	0	0	0	0	0	0	0	0	0	0	0	0	0	0	0	0.237479	0.388504	0.406566	0.737294	0	0	0	0	0	0	0	0
sp|P97478|COQ7_MOUSE 5-demethoxyubiquinone hydroxylase, mitochondrial OS=Mus musculus OX=10090 GN=Coq7 PE=1 SV=3;tr|Q3TYT1|Q3TYT1_MOUSE 5-demethoxyubiquinone hydroxylase, mitochondrial OS=Mus musculus OX=10090 GN=Coq7 PE=1 SV=1;tr|A0A140LIF0|A0A140LIF0_MOU			Coq7	0	0	0	0	0	0	0	0	0	0	0	0	0.0408392	0.0606205	0	0	0.0710868	0	0	0	0	0	0	0	0	0	0	0	0.186298	0	0	0	0	0.531716	0.0680617	1	0.0494145	0.671075	0	0	0	0	0	0	0	0
sp|Q8BFY9|TNPO1_MOUSE Transportin-1 OS=Mus musculus OX=10090 GN=Tnpo1 PE=1 SV=2;sp|Q99LG2|TNPO2_MOUSE Transportin-2 OS=Mus musculus OX=10090 GN=Tnpo2 PE=1 SV=1;tr|Q3TKD0|Q3TKD0_MOUSE Transportin-1 (Fragment) OS=Mus musculus OX=10090 GN=Tnpo1 PE=1 SV=1			Tnpo1	0	0	0	0	0	0	0	0	0	0	0	0	0	0	0	0	0	0	0	0	0	0	0	0	0	0	0	0	0	0	0	0.626618	1	0	0	0	0	0	0	0	0	0	0	0	0	0
sp|Q9D1P0|RM13_MOUSE 39S ribosomal protein L13, mitochondrial OS=Mus musculus OX=10090 GN=Mrpl13 PE=1 SV=1;tr|F7CXG9|F7CXG9_MOUSE 39S ribosomal protein L13, mitochondrial (Fragment) OS=Mus musculus OX=10090 GN=Mrpl13 PE=1 SV=1			Mrpl13	0	0	0	0	0	0	0	0.502803	0.781566	0.859147	0.766447	0.488063	0	0	0	0	0	0	0	0	0	0	0	0	0	0	0	0	0	0	0	0	0	0	0	0	0	0	0	0	0	0	0	0	0	0
sp|Q9CR67|TMM33_MOUSE Transmembrane protein 33 OS=Mus musculus OX=10090 GN=Tmem33 PE=1 SV=1;tr|A0A0R4J1Z3|A0A0R4J1Z3_MOUSE Transmembrane protein 33 OS=Mus musculus OX=10090 GN=Tmem33 PE=1 SV=1;tr|Q9CZM3|Q9CZM3_MOUSE Transmembrane protein 33 OS=Mus musculus			Tmem33	0	0	0	0	0	0	0	0	0	0	0	0	0	0	0	0	0	0	0	0.0310296	0	0.0464774	0	0	0.119937	0.0485971	0.0822723	0.145489	0.0947955	0.195481	0	0.197771	0.169792	0.229439	0.230171	0.409232	0.387898	0.334902	0.232592	0	0	0	0	0	0	0
sp|O35405|PLD3_MOUSE 5-3 exonuclease PLD3 OS=Mus musculus OX=10090 GN=Pld3 PE=1 SV=1			Pld3	0	0	0	0	0	0	0	0	0	0	0	0	0	0	0	0	0	0	0	0	0	0	0	0	0	0	0	0	0	0	0	0	0	0	0.198283	0.421193	0.526197	0.735577	0.351989	0.317196	0	0	0	0	0	0
sp|P05480|SRC_MOUSE Neuronal proto-oncogene tyrosine-protein kinase Src OS=Mus musculus OX=10090 GN=Src PE=1 SV=5			Src	0	0	0	0	0	0	0	0	0	0	0	0	0	0	0	0	0	0	0	0	0	0	0	0	0	0	0	0	0	0	0	0	0	0	0.826805	0.92047	0	0	0	0	0	0	0	0	0	0
sp|Q9CQ62|DECR_MOUSE 2,4-dienoyl-CoA reductase [(3E)-enoyl-CoA-producing], mitochondrial OS=Mus musculus OX=10090 GN=Decr1 PE=1 SV=1			Decr1	0	0	0	0	0	0	0	0	0	0	0	0	0	0	0	0	0	0	0	0	0	0	0	0	0	0	0	0	0	0	0.00285829	0.00332377	0.106171	1	0.130079	0	0	0	0	0	0	0	0	0	0	0
sp|Q8VCX1|AK1D1_MOUSE Aldo-keto reductase family 1 member D1 OS=Mus musculus OX=10090 GN=Akr1d1 PE=1 SV=1			Akr1d1	0	0	0	0	0	0	0	0	0	0	0	0	0	0	0	0	0	0	0	0	0	0	0	0	0	0	0	0	0	0	0	0	0	0	0	0	0	0	0	0	0	0	0.770982	1	0	0
sp|Q8BL66|EEA1_MOUSE Early endosome antigen 1 OS=Mus musculus OX=10090 GN=Eea1 PE=1 SV=2			Eea1	0	0	0	0	0	0	0	0	0	0	0	0	0.00876706	0.0120585	0.197448	0	0	0.15287	0	0	0	0	0	0	0	0	0	0	0	0	0	0	0	0	0	0	0	0	1	0	0	0	0	0	0	0
sp|Q6PD26|PIGS_MOUSE GPI transamidase component PIG-S OS=Mus musculus OX=10090 GN=Pigs PE=1 SV=3			Pigs	0	0	0	0	0	0	0	0	0	0	0	0	0	0	0	0	0.00233628	0.161121	0.069191	0.0856272	0.101488	0.115183	0.339806	0.194579	0.611066	0	0	0	0	0	0	0	0	0	0	0	0	0	0	0	0	0	0	0	0	0
sp|Q3ULF4|SPG7_MOUSE Paraplegin OS=Mus musculus OX=10090 GN=Spg7 PE=1 SV=1;tr|D3YZN4|D3YZN4_MOUSE Paraplegin OS=Mus musculus OX=10090 GN=Spg7 PE=1 SV=1;tr|D3YXB7|D3YXB7_MOUSE Paraplegin OS=Mus musculus OX=10090 GN=Spg7 PE=1 SV=2;tr|F6W695|F6W695_MOUSE Para			Spg7	0	0	0	0.00924899	0.396076	0.747205	1	0.632862	0.269336	0.016861	0.038695	0.0198053	0	0	0	0	0	0	0	0	0	0	0	0	0	0	0	0	0	0	0	0	0.0257594	0	0.025289	0	0	0	0.0203677	0	0	0	0	0	0	0
sp|P70404|IDHG1_MOUSE Isocitrate dehydrogenase [NAD] subunit gamma 1, mitochondrial OS=Mus musculus OX=10090 GN=Idh3g PE=1 SV=1			Idh3g	0	0	0.00438966	0.00178806	0	0	0	0	0	0.00210491	0.00235065	0	0.00186587	0	0	0	0	0	0.00281674	0	0.0033515	0.0776879	0.785661	0.218842	0.00293693	0.0100261	0.0129205	0.011105	0.0252864	0.0233	0.0225309	0.0280115	0.0485097	0.0539174	0.049266	0.103092	0.217208	0.439813	0.303657	0.189696	0.974558	1	0.225218	0	0	0
sp|Q9QYA2|TOM40_MOUSE Mitochondrial import receptor subunit TOM40 homolog OS=Mus musculus OX=10090 GN=Tomm40 PE=1 SV=3			Tomm40	0	0	0	0.000326623	0.000455687	0.000268184	0	0.000525841	0.00100696	0.000282909	0.00047805	0.000786657	0.00087793	0.00239816	0.00171515	0.00315486	0.0041451	0.0296081	0.0231663	0.0124466	0.033163	0.0419862	0.260062	0.625431	0.782008	0.0764734	0.00653422	0	0	0	0	0	0	0	0	0	0	0	0	0	0	0	0	0	0	0
sp|Q05816|FABP5_MOUSE Fatty acid-binding protein 5 OS=Mus musculus OX=10090 GN=Fabp5 PE=1 SV=3			Fabp5	0	0	0	0	0	0	0	0	0	0	0	0	0	0	0	0	0	0	0	0	0	0	0	0	0	0	0	0	0	0	0	0	0	0	0	0	0	0	0	0	1	0.501396	0.280975	0.0597603	0.04742	0.057736
sp|Q6GQS1|SCMC3_MOUSE Calcium-binding mitochondrial carrier protein SCaMC-3 OS=Mus musculus OX=10090 GN=Slc25a23 PE=1 SV=1			Slc25a23	0	0	0	0	0	0	0	0	0	0	0	0	0	0	0	0	0	0	0	0	0	0	0	0	0	0	0	0	0	0	0	0	0.348719	1	0.613575	0	0	0	0	0	0	0	0	0	0	0
sp|Q9JHI5|IVD_MOUSE Isovaleryl-CoA dehydrogenase, mitochondrial OS=Mus musculus OX=10090 GN=Ivd PE=1 SV=1			Ivd	0	0	0	0	0	0	0	0	0	0	0	0	0	0	0	0	0	0	0	6.59525e-05	0.000124551	0.000488432	0.00102034	0.00255203	0.0107344	0.0193249	0.048085	0.0362799	0.107578	0.22615	0.604735	0.798899	0.883394	0	0	0	0	0	0	0	0	8.67254e-05	0.000158637	0	0	0
sp|Q3UFF7|LYPL1_MOUSE Lysophospholipase-like protein 1 OS=Mus musculus OX=10090 GN=Lyplal1 PE=1 SV=3;tr|E9QLB2|E9QLB2_MOUSE Lysophospholipase-like protein 1 OS=Mus musculus OX=10090 GN=Lyplal1 PE=1 SV=1			Lyplal1	0	0	0	0	0	0	0	0	0	0	0	0	0	0	0	0	0	0	0	0	0	0	0	0	0	0	0	0	0	0	0	0	0	0	0	0	0	0	0.0341663	0	0.210486	0.272629	0.217576	1	0.489213	0
sp|Q9DBJ1|PGAM1_MOUSE Phosphoglycerate mutase 1 OS=Mus musculus OX=10090 GN=Pgam1 PE=1 SV=3			Pgam1	0	0	0	0	0	0	0	0	0	0	0	0	0	0	0	0	0	0	0	0	0	0	0	0	0	0	0	0	0	0	0	0	0	0	0	0.58849	0.638651	0.650265	0.250089	0	0.189044	0	0.21456	0.667252	0.796576	0
sp|Q9D1Q4|DPM3_MOUSE Dolichol-phosphate mannosyltransferase subunit 3 OS=Mus musculus OX=10090 GN=Dpm3 PE=1 SV=1			Dpm3	0	0	0	0	0	0	0	0	0	0	0	0	0	0	0	0	0	0	0	0	0	0	0	0	0	0	0	0.117287	0	0	0	0	0	0.350104	1	0.31643	0.11119	0.131214	0	0	0	0	0	0	0	0
sp|Q9Z247|FKBP9_MOUSE Peptidyl-prolyl cis-trans isomerase FKBP9 OS=Mus musculus OX=10090 GN=Fkbp9 PE=1 SV=1			Fkbp9	0	0	0	0	0	0	0	0	0	0	0	0	0	0	0	0	0	0	0	0	0	0	0	0	0	0	0	0	0	0	0	0	0	0	0	0	0	1	0	0	0	0	0	0	0	0
sp|Q8K2I9|FBH1_MOUSE F-box DNA helicase 1 OS=Mus musculus OX=10090 GN=Fbh1 PE=1 SV=1;tr|A2AS52|A2AS52_MOUSE DNA helicase (Fragment) OS=Mus musculus OX=10090 GN=Fbh1 PE=1 SV=1			Fbh1	0	0	0	0	0	0	0	0	0	0	0	0	0	0	0	0	0	0	0	0	0	0	0	0	0	0	0	0	0	0.405101	0.625033	0	0	0	0	0	0	0	0	0	0	0	0	0	0	0
sp|Q9CPR5|RM15_MOUSE 39S ribosomal protein L15, mitochondrial OS=Mus musculus OX=10090 GN=Mrpl15 PE=1 SV=1;tr|A0A0A6YVP4|A0A0A6YVP4_MOUSE 39S ribosomal protein L15, mitochondrial OS=Mus musculus OX=10090 GN=Mrpl15 PE=1 SV=1			Mrpl15	0	0	0	0	0	0	0.0659199	0.299995	1	0.741592	0.708434	0.387554	0.146041	0.250527	0.0683922	0.0165804	0.013321	0	0.0123026	0	0	0	0	0	0	0	0	0	0	0	0	0	0	0	0	0	0	0	0	0	0	0	0	0	0	0
sp|G5E897|PLGT3_MOUSE Protein O-glucosyltransferase 3 OS=Mus musculus OX=10090 GN=Poglut3 PE=1 SV=1			Poglut3	0	0	0	0	0	0	0	0	0	0	0	0	0	0	0	0	0	0	0	0	0	0	0	0	0	0	0	0	0	0	0	0	0	0	0	0	0	0.932314	0.24317	0	0	0	0	0	0	0
sp|Q9CRB8|MTFP1_MOUSE Mitochondrial fission process protein 1 OS=Mus musculus OX=10090 GN=Mtfp1 PE=1 SV=1			Mtfp1	0	0	0	0	0	0	0	0	0	0	0	0	0	0	0	0	0	0	0	0	0	0	0	0	0	0	0	0	0	0	0	0	0.0343489	0.291007	0.271644	0.291457	0.577894	0.314242	0.484434	0.101135	0	0	0	0	0.0149793	0
sp|Q9D6U8|F162A_MOUSE Protein FAM162A OS=Mus musculus OX=10090 GN=Fam162a PE=1 SV=1			Fam162a	0	0	0	0	0	0	0	0	0	0	0	0	0	0	0	0	0	0	0	0	0	0	0	0	0	0.00534377	0.000888809	0.00842055	0.0107443	0.0171768	0.0339298	0.0414646	0.0685645	0.0828806	0.116484	0.155026	0.105779	0.195251	0.238129	0.151515	0.321414	0.325562	0.425186	0.642235	0.44796	0.0417863
sp|Q5XKN4|JAGN1_MOUSE Protein jagunal homolog 1 OS=Mus musculus OX=10090 GN=Jagn1 PE=1 SV=2			Jagn1	0	0	0	0	0	0	0	0	0	0	0	0	0	0	0	0	0	0	0	0	0	0	0	0	0	0	0	0	0	0	0	0	0	0	0	0.388744	0.444311	0.496972	0.334762	0.565459	0	0	0	0	0	0
sp|P55096|ABCD3_MOUSE ATP-binding cassette sub-family D member 3 OS=Mus musculus OX=10090 GN=Abcd3 PE=1 SV=2;tr|A0A0G2JDI9|A0A0G2JDI9_MOUSE ATP-binding cassette sub-family D member 3 OS=Mus musculus OX=10090 GN=Abcd3 PE=1 SV=1			Abcd3	0	0.00369117	0.00667979	0.0104602	0	0.0442649	0.00417456	0.0485207	0.0787233	0.0926036	0.0726582	0.0232795	0.126882	0.297315	0.204424	0.554665	0.334479	0.59736	0.233113	0.292444	0.491784	0.207071	0.283341	0.0757965	0.727401	0.918776	1	0.228448	0	0	0	0	0	0	0	0	0	0	0	0	0	0	0	0	0	0
sp|P24457|CP2DB_MOUSE Cytochrome P450 2D11 OS=Mus musculus OX=10090 GN=Cyp2d11 PE=2 SV=2;sp|P11714|CP2D9_MOUSE Cytochrome P450 2D9 OS=Mus musculus OX=10090 GN=Cyp2d9 PE=1 SV=2;tr|Q8BVD2|Q8BVD2_MOUSE Cytochrome P450, family 2, subfamily d, polypeptide 12 OS			Cyp2d11	0	0	0.0352275	0.044673	0	0	0	0	0	0	0	0	0	0	0	0	0	0	0	0	0	0	0.0896276	0	0	0	0	0.219108	0.269287	0	0.258081	0	0	0.549833	0.713584	0.744948	0.721131	0.417819	0.368492	0.222258	0	0	0	0	0	0
sp|Q9ER41|TOR1B_MOUSE Torsin-1B OS=Mus musculus OX=10090 GN=Tor1b PE=1 SV=2			Tor1b	0	0	0	0	0	0	0	0	0	0	0	0	0	0	0	0	0	0	0	0	0	0	0	0	0	0	0	0	0	0	0	0	0	0	0	0	0	0	0	0	1	0	0	0	0	0
sp|Q8VDT9|RM50_MOUSE 39S ribosomal protein L50, mitochondrial OS=Mus musculus OX=10090 GN=Mrpl50 PE=1 SV=2			Mrpl50	0	0	0	0	0	0	0.0708103	0.212345	1	0.873614	0.581413	0.133895	0.0680071	0	0	0	0	0	0	0	0	0	0	0	0	0	0	0	0	0	0	0	0	0	0	0	0	0	0	0	0	0	0	0	0	0
sp|Q9D7A8|ARMC1_MOUSE Armadillo repeat-containing protein 1 OS=Mus musculus OX=10090 GN=Armc1 PE=1 SV=1			Armc1	0	0	0	0	0	0	0	0	0	0	0	0	0	0	0	0	0	0	0	0	0	0	0	0	0	0	0	0	0	0	0	0	0	0	0	0	0	0	0.00885465	0	0.692372	0.309913	0	0.0360814	0	0
sp|Q91YR9|PTGR1_MOUSE Prostaglandin reductase 1 OS=Mus musculus OX=10090 GN=Ptgr1 PE=1 SV=2			Ptgr1	0	0	0	0	0	0	0	0	0	0	0	0	0	0	0	0	0	0	0	0	0	0	0	0	0	0	0	0	0	0	0	0	0.301002	0.8444	0.56178	0	0	0	0	0	0	0	0	0	0	0
sp|Q9CQE1|NPS3B_MOUSE Protein NipSnap homolog 3B OS=Mus musculus OX=10090 GN=Nipsnap3b PE=1 SV=1;tr|B1AWZ5|B1AWZ5_MOUSE Protein NipSnap homolog 3B OS=Mus musculus OX=10090 GN=Nipsnap3b PE=1 SV=1			Nipsnap3b	0	0	0	0	0	0	0	0	0.00233524	0.00173828	0.00275118	0	0.0132914	0.00321287	0.0161142	0.0413278	0.154497	1	0.272068	0.0710486	0.17537	0.0696437	0.0131292	0.285401	0.0832702	0.0559432	0.0836884	0.00875705	0.0133303	0.0099353	0.107156	0.0123789	0.375728	0.0183774	0	0	0	0	0	0	0	0	0	0	0	0
sp|Q9D6X5|S52A3_MOUSE Solute carrier family 52, riboflavin transporter, member 3 OS=Mus musculus OX=10090 GN=Slc52a3 PE=1 SV=3			Slc52a3	0	0	0	0	0	0	0	0	0	0	0	0	0	0	0	0	0	0	0	0	0	0	0	0	0	0	0	0	0.0700915	0.150826	0.694774	1	0	0	0	0	0	0	0	0	0	0	0	0	0	0
sp|Q99N85|RT18A_MOUSE 28S ribosomal protein S18a, mitochondrial OS=Mus musculus OX=10090 GN=Mrps18a PE=2 SV=1;tr|D3Z603|D3Z603_MOUSE 28S ribosomal protein S18a, mitochondrial OS=Mus musculus OX=10090 GN=Mrps18a PE=1 SV=1;tr|Q5U5I3|Q5U5I3_MOUSE 28S ribosoma			Mrps18a	0	0	0	0	0	0	0	0	0	0	0	0	0	0	0	0	0	0	0	0	0	0	0	0	0	0	0	0	0	0	0	0	0	0	0	0	0	0	0	0	0	0.782714	0.667722	0.448365	0	0
sp|P23780|BGAL_MOUSE Beta-galactosidase OS=Mus musculus OX=10090 GN=Glb1 PE=1 SV=1;tr|A0A1L1SSJ7|A0A1L1SSJ7_MOUSE Beta-galactosidase OS=Mus musculus OX=10090 GN=Glb1 PE=1 SV=1			Glb1	0	0	0	0	0	0	0	0	0	0	0	0	0	0.0129845	0	0	0	0	0	0	0	0	0	0	0	0	0	0	0	0.139327	0.300067	0	1	0.145382	0.751156	0	0	0	0	0	0	0	0	0	0	0
sp|Q6ZQI3|MLEC_MOUSE Malectin OS=Mus musculus OX=10090 GN=Mlec PE=1 SV=2			Mlec	0	0	0	0	0	0	0	0	0.00310259	0.000924314	0.0142541	0.00853494	0.00793578	0.058256	0.0335346	0.0543122	0.123324	0.290999	0.113348	0.11636	0.583422	0.112197	0.0212704	0	0.00578532	0	0	0	0	0	0	0	0	0	0	0.0122929	0	0	0	0	0	0	0	0.0236516	0.118899	0.0107476
sp|P16858|G3P_MOUSE Glyceraldehyde-3-phosphate dehydrogenase OS=Mus musculus OX=10090 GN=Gapdh PE=1 SV=2;tr|A0A0A0MQF6|A0A0A0MQF6_MOUSE Glyceraldehyde-3-phosphate dehydrogenase OS=Mus musculus OX=10090 GN=Gapdh PE=1 SV=1;tr|A0A1D5RLD8|A0A1D5RLD8_MOUSE Glyc			Gapdh	0	0	0	0	0	0	0	0.000587507	0.00155495	0.000773128	0.000860967	0.0010837	0.000531061	0	0.000896285	0.0017015	0.00216738	0	0.00501662	0.00364867	0.00653278	0.00548655	0.00983801	0.0104693	0.0139855	0.0256239	0.0638084	0.168529	0.584183	0.745529	0.765295	1	0.34056	0.0490441	0.0606999	0.0355138	0.0723021	0.0888518	0.0746096	0.0635506	0.173118	0.194474	0.563217	0.334009	0	0.00133801
sp|Q80W21|GSTM7_MOUSE Glutathione S-transferase Mu 7 OS=Mus musculus OX=10090 GN=Gstm7 PE=1 SV=1;tr|D3YVP5|D3YVP5_MOUSE Glutathione transferase OS=Mus musculus OX=10090 GN=Gstm7 PE=1 SV=1;tr|D3YVP6|D3YVP6_MOUSE Glutathione S-transferase Mu 7 OS=Mus musculu			Gstm7	0	0	0	0	0	0	0	0	0	0	0	0	0	0	0	0	0	0	0	0	0	0	0	0	0	0	0	0	0	0	0	0	0	0	0	0	0.138911	0.151257	0.471197	1	0.61854	0.17759	0	0	0	0
sp|Q9CQF8|RT63_MOUSE Ribosomal protein 63, mitochondrial OS=Mus musculus OX=10090 GN=Mrpl57 PE=1 SV=1			Mrpl57	0	0	0	0	0	0	0	0	1	0	0	0	0	0	0	0	0	0	0	0	0	0	0	0	0	0	0	0	0	0	0	0	0	0	0	0	0	0	0	0	0	0	0	0	0	0
sp|Q9D1N9|RM21_MOUSE 39S ribosomal protein L21, mitochondrial OS=Mus musculus OX=10090 GN=Mrpl21 PE=1 SV=1			Mrpl21	0	0	0	0	0	0	0	0.185511	1	0.751128	0.436324	0.281046	0.0588554	0.235421	0	0	0	0	0	0	0	0	0	0	0	0	0	0	0	0	0	0	0	0	0	0	0	0	0	0	0	0	0	0	0	0
sp|Q9CQY6|UQCC2_MOUSE Ubiquinol-cytochrome-c reductase complex assembly factor 2 OS=Mus musculus OX=10090 GN=Uqcc2 PE=1 SV=1;tr|D3Z4C9|D3Z4C9_MOUSE Mitochondrial nucleoid factor 1 OS=Mus musculus OX=10090 GN=Uqcc2 PE=1 SV=1;tr|D3Z4D6|D3Z4D6_MOUSE Mitochond			Uqcc2	0	0	0	0	0	0	0	0	0	0	0	0	0	0	0	0	0	0	0	0	0	0	0	0	0	0.369054	0.713861	0.656047	0.449062	0	0.651951	0	0	0	0	0	0	0.507653	0.608105	0.718732	1	0	0	0	0	0
sp|Q9DA97|SEP14_MOUSE Septin-14 OS=Mus musculus OX=10090 GN=Sept14 PE=1 SV=3;tr|S4R2P6|S4R2P6_MOUSE Septin OS=Mus musculus OX=10090 GN=Septin14 PE=1 SV=1			Sept14	0	0	0	0	0	0	0	0	0	0	0	0	0	0	0	0	0	0	0	0	0	0.00716258	0	0	0	0	0	0	0	0	0	0	0	1	0	0	0	0	0.0599362	0	0	0	0	0	0	0
sp|Q8R180|ERO1A_MOUSE ERO1-like protein alpha OS=Mus musculus OX=10090 GN=Ero1a PE=1 SV=2;tr|A0A2I3BPM1|A0A2I3BPM1_MOUSE ERO1-like protein alpha (Fragment) OS=Mus musculus OX=10090 GN=Ero1a PE=1 SV=1			Ero1a	0	0	0	0	0	0	0	0	0	0	0	0	0	0	0	0	0	0	0	0	0	0	0	0	0	0	0	0	0	0	0	0	0	0	0	0	0	0	0	0.782028	0.512495	0	0	0	0	0
sp|Q7TMF3|NDUAC_MOUSE NADH dehydrogenase [ubiquinone] 1 alpha subcomplex subunit 12 OS=Mus musculus OX=10090 GN=Ndufa12 PE=1 SV=2;tr|A0A0R4J275|A0A0R4J275_MOUSE NADH dehydrogenase [ubiquinone] 1 alpha subcomplex subunit 12 OS=Mus musculus OX=10090 GN=Ndufa	I	N	Ndufa12	0	0	0.00350284	0.00593382	0.0330574	0.123082	0.0648647	0.0887277	0.0979604	0.187911	0.343924	0.41221	0.00513336	0.00990679	0.0435127	0	0	0	0	0	0	0	0	0	0	0	0	0	0	0	0	0	0	0	0	0	0	0	0	0	0	0	0	0	0	0
sp|Q9CQQ7|AT5F1_MOUSE ATP synthase F(0) complex subunit B1, mitochondrial OS=Mus musculus OX=10090 GN=Atp5pb PE=1 SV=1	V		Atp5pb	0	9.43876e-05	0.000119518	0.00014862	0.00096719	0.0121868	0.0118238	0.0149505	0.0100141	0.00493143	0.00960603	0.0578004	0.00309999	0.00151571	0.00153973	0.0041541	0.0449196	1	0.0345593	0.000605515	0.000628704	0.00177555	0.00126674	0.00352824	0.00452209	0.000289511	0	0	0	0	0	0.000339899	0.000979865	0	0	0	0	0	0	0	0	0	0	0	0	0
sp|Q9CWD8|NUBPL_MOUSE Iron-sulfur protein NUBPL OS=Mus musculus OX=10090 GN=Nubpl PE=1 SV=2			Nubpl	0	0	0	0	0	0	0	0	0	0	0	0	0	0	0	0	0	0	0	0	0	0	0	0	0	0	0	0	0	0	0	0	0	0	0	0	0	0	0.213755	0.194591	0.477008	1	0.503943	0.397492	0.0409942	0
sp|Q9CQA3|SDHB_MOUSE Succinate dehydrogenase [ubiquinone] iron-sulfur subunit, mitochondrial OS=Mus musculus OX=10090 GN=Sdhb PE=1 SV=1	II		Sdhb	0	0	7.30876e-05	6.84787e-05	6.98508e-05	0	0	0	0	0	0	0	0	0	0	0	0	0	0.000154391	0	0	0.000273547	0.00399742	0.00222839	0.00482621	0.0052926	0.0125026	0.0145731	0.0251865	0.198293	0.716772	0.858314	0.011058	0.00416643	0.0070109	0.00740653	0.00152441	0	0	0	0	0	0.00506861	0.00220931	0.000695998	0
sp|Q91YH5|ATLA3_MOUSE Atlastin-3 OS=Mus musculus OX=10090 GN=Atl3 PE=1 SV=1;tr|E9PYT3|E9PYT3_MOUSE Atlastin-3 OS=Mus musculus OX=10090 GN=Atl3 PE=1 SV=1;tr|A0A494BAU1|A0A494BAU1_MOUSE Atlastin-3 OS=Mus musculus OX=10090 GN=Atl3 PE=1 SV=1;tr|A0A494BAX8|A0A4			Atl3	0	0	0	0	0	0	0	0.00242742	0	0	0	0	0	0	0	0	0	0	0	0	0	0	0	0	0	0	0.00599898	0.0114931	0.0302445	0.0355337	0	0	0.0295307	0.566113	0.457093	0.592195	0.394692	0	0	0	0	0	0	0	0	0
sp|Q8VE99|CC115_MOUSE Coiled-coil domain-containing protein 115 OS=Mus musculus OX=10090 GN=Ccdc115 PE=1 SV=1			Ccdc115	0	0	0	0	0	0	0	0	0	0	0	0	0	0	0	0	0	0	0	0	1	0.482431	0	0	0	0	0	0	0	0	0	0	0	0	0	0	0	0	0	0	0	0	0	0	0	0
sp|Q8R0X7|SGPL1_MOUSE Sphingosine-1-phosphate lyase 1 OS=Mus musculus OX=10090 GN=Sgpl1 PE=1 SV=1;tr|D6REF7|D6REF7_MOUSE Sphingosine-1-phosphate lyase 1 OS=Mus musculus OX=10090 GN=Sgpl1 PE=1 SV=1			Sgpl1	0	0	0	0	0	0	0	0	0	0	0	0	0	0	0	0	0	0	0	0	0	1	0	0	0	0	0	0	0	0	0	0	0	0	0	0	0	0	0	0	0	0	0	0	0	0
sp|P70349|HINT1_MOUSE Histidine triad nucleotide-binding protein 1 OS=Mus musculus OX=10090 GN=Hint1 PE=1 SV=3;tr|B0R1E3|B0R1E3_MOUSE Histidine triad nucleotide-binding protein 1 OS=Mus musculus OX=10090 GN=Hint1 PE=1 SV=1			Hint1	0	0	0	0	0	0	0	0	0	0	0	0	0	0	0	0	0	0	0	0	0	0	0	0	0	0	0	0	0	0	0	0	0	0	0	0.873735	0.402287	0.131957	0	0	0	0	0	0.0239899	0.0322628	0.0220259
sp|Q9D771|PACC1_MOUSE Proton-activated chloride channel OS=Mus musculus OX=10090 GN=Pacc1 PE=1 SV=1			Pacc1	0	0	0	0	0	0	0	0	0	0	0	0	0	0	0	0	0	0	0.0184294	0.0272109	0.0859252	0.121682	0.409653	1	0.73113	0.0134871	0	0	0	0	0	0	0	0	0	0	0	0	0	0	0	0	0	0	0	0
sp|Q91WM2|HDHD5_MOUSE Haloacid dehalogenase-like hydrolase domain-containing 5 OS=Mus musculus OX=10090 GN=Hdhd5 PE=1 SV=1			Hdhd5	0	0	0	0	0	0	0	0	0	0	0	0	0	0	0	0	0	0	0	0	0	0	0.000469139	0	0.000609023	0	0.00287098	0.00300365	0.0061957	0.00582489	0.0157762	0.012255	0.0939524	0.051969	0.0467473	0.107839	0.117735	0.144722	0.249315	0.515691	1	0.774194	0.38026	0.0089228	0	0
sp|P47802|MTX1_MOUSE Metaxin-1 OS=Mus musculus OX=10090 GN=Mtx1 PE=1 SV=1;tr|Q8R5C0|Q8R5C0_MOUSE Metaxin OS=Mus musculus OX=10090 GN=Mtx1 PE=1 SV=1;tr|A0A6I8MWZ8|A0A6I8MWZ8_MOUSE Metaxin-1 OS=Mus musculus OX=10090 GN=Mtx1 PE=1 SV=1;tr|D3Z3F4|D3Z3F4_MOUSE M			Mtx1	0	0.00342647	0.00612863	0.00746527	0.00700626	0.00785899	0.00461202	0.00467286	0	0.00573416	0.00722163	0	0.0024563	0	0	0.00292897	0.00464223	0.00233838	0.0201761	0.0139876	0.0321635	0.0189647	0.0279483	0.00838261	0.00298059	0.00290709	0.00484165	0	0.00473121	0	0	0	0.00700087	0.0335775	0.0975492	0.390668	0.670407	0.478357	0.404418	0.282404	0.490653	0.639111	0.451974	0.0375188	0	0
sp|Q9WTP7|KAD3_MOUSE GTP:AMP phosphotransferase AK3, mitochondrial OS=Mus musculus OX=10090 GN=Ak3 PE=1 SV=3			Ak3	0	0	0	0	0	0	0	0	0	0	0	0	0	0	0	0	0	0	0	0	0	0	0	0	0	0	0	0	0	0	0	0	0	0	0.00327533	0.00494627	0.0386816	0.0495712	0.130122	0.04801	0.334801	0.447603	0.572102	1	0.320781	0
sp|Q8BW75|AOFB_MOUSE Amine oxidase [flavin-containing] B OS=Mus musculus OX=10090 GN=Maob PE=1 SV=4			Maob	0	0	0	0	0	0	0	0	0	0	0	0	0	0	0	0	0	0	0	0	0	0	0	0	0	0	0	0	0	0.0703641	1	0.563051	0	0	0	0	0	0	0	0	0	0	0	0	0	0
sp|Q9QZ49|UBXN8_MOUSE UBX domain-containing protein 8 OS=Mus musculus OX=10090 GN=Ubxn8 PE=1 SV=1;tr|Q3TTF2|Q3TTF2_MOUSE UBX domain-containing protein 8 OS=Mus musculus OX=10090 GN=Ubxn8 PE=1 SV=1			Ubxn8	0	0	0	0	0	0	0	0.0790404	0	0.167419	0	0	0	0	0.144243	0	0.197784	0	0	0.171005	0	0	0	0	0	0	0.890148	0	0	0	0	0	0	0	0	0	0	0	0	0	0	0	0	0	0	0
sp|Q8BG51|MIRO1_MOUSE Mitochondrial Rho GTPase 1 OS=Mus musculus OX=10090 GN=Rhot1 PE=1 SV=1			Rhot1	0	0	0	0	0	0	0	0	0	0	0	0.00208736	0.00120607	0	0.00112925	0.00157168	0.0068385	0	0.0111514	0.00449754	0.0153997	0.0163644	0.00922376	0.0164314	0.042803	0.0548629	0.0964002	0.0941313	0.258321	0.177963	0.287637	0.410451	0.853595	1	0.767182	0.41473	0.155453	0.00521134	0	0	0	0	0	0	0	0
sp|Q8BHC4|DCAKD_MOUSE Dephospho-CoA kinase domain-containing protein OS=Mus musculus OX=10090 GN=Dcakd PE=1 SV=1;tr|B0QZX9|B0QZX9_MOUSE Dephospho-CoA kinase domain-containing protein (Fragment) OS=Mus musculus OX=10090 GN=Dcakd PE=1 SV=1			Dcakd	0	0	0	0	0	0	0	0	0	0	0	0	0	0	0	0	0.00293822	0	0	0	0	0	0	0	0.0112285	0.00953799	0	0.0144997	0.0281037	0.0300037	0.100725	0.060257	0.0875426	0.0982396	0.217728	0.135912	0.275227	0.279044	0.290389	0.308461	0.563484	0.667858	1	0.31704	0.0432975	0
sp|Q8BP40|PPA6_MOUSE Lysophosphatidic acid phosphatase type 6 OS=Mus musculus OX=10090 GN=Acp6 PE=1 SV=1			Acp6	0	0	0	0	0	0	0	0	0	0	0	0	0	0	0	0	0	0	0	0	0	0	0	0	0	0	0	0	0	0	0	0	0	0	0	0.316206	0.452813	0.819235	0.233951	0.515088	0.579342	0.355494	0.0873487	0	0	0
sp|Q9JLR9|HIG1A_MOUSE HIG1 domain family member 1A, mitochondrial OS=Mus musculus OX=10090 GN=Higd1a PE=1 SV=1;tr|A0A1L1SR69|A0A1L1SR69_MOUSE HIG1 domain family member 1A, mitochondrial (Fragment) OS=Mus musculus OX=10090 GN=Higd1a PE=1 SV=1;tr|A0A1L1ST61|			Higd1a	0	0	0	0	0	0	0	0	0.0179236	0.0160968	0.0109427	0	0	0.0415522	0.0169782	0	0.0754968	0	0.0263176	0.0221719	0.187976	0.0108063	0	0.103036	0.114223	0.064231	0.300055	0	0	0	0	0	0	0	0	0	0.0479455	0	0.0233313	0	0	0.0905263	0.0820684	0.291567	0.260842	0.141638
sp|Q9DCW4|ETFB_MOUSE Electron transfer flavoprotein subunit beta OS=Mus musculus OX=10090 GN=Etfb PE=1 SV=3;tr|A0A0U1RNP5|A0A0U1RNP5_MOUSE Electron transfer flavoprotein subunit beta (Fragment) OS=Mus musculus OX=10090 GN=Etfb PE=3 SV=1;tr|A0A0N4SVE0|A0A0N			Etfb	0	0	0	0	0	0	0	0	0	0	0	0	0	0	0	0	0	0	0	0	0	0	0	0	0	0	0	0	0.000136056	0.0028472	0.00506566	0.0136541	0.0745404	0.656887	0.914999	0.0887445	0.033545	0.140005	0.0647292	0	0	9.39367e-05	0.000459903	0	0	0
sp|Q9D880|TIM50_MOUSE Mitochondrial import inner membrane translocase subunit TIM50 OS=Mus musculus OX=10090 GN=Timm50 PE=1 SV=1			Timm50	0	0.000583339	0.000181498	0	0.000221397	0	0.000219344	0	0	0	0	0	0	0	0	0	0	0	0	0	0	0	0	0	0	0	0	0.00266424	0.0197505	0.0259823	0.0440577	0.0856781	0.0559562	0.0307762	0.0507165	0.0684116	0.167757	0.0865369	0.283347	0.585285	1	0.640692	0.0575282	0.00450008	0	0
sp|Q9Z0S1|BPNT1_MOUSE 3(2),5-bisphosphate nucleotidase 1 OS=Mus musculus OX=10090 GN=Bpnt1 PE=1 SV=2;tr|A0A1B0GRV0|A0A1B0GRV0_MOUSE 3(2),5-bisphosphate nucleotidase 1 OS=Mus musculus OX=10090 GN=Bpnt1 PE=1 SV=1;tr|D3Z0E6|D3Z0E6_MOUSE 3(2),5-bispho			Bpnt1	0	0	0	0	0	0	0	0	0	0	0	0	0	0	0	0	0	0	0	0	0	0	0	0	0	0	0	0	0	0	0	0	0	0	0	0	0	0.95335	0.73338	0.0867534	0.0615018	0	0	0	0	0
sp|Q8BSE0|RMD2_MOUSE Regulator of microtubule dynamics protein 2 OS=Mus musculus OX=10090 GN=Rmdn2 PE=1 SV=1;tr|A0A286YCZ2|A0A286YCZ2_MOUSE Regulator of microtubule dynamics protein 2 (Fragment) OS=Mus musculus OX=10090 GN=Rmdn2 PE=1 SV=1			Rmdn2	0	0	0	0	0.0708457	0.033134	0.0621851	0.0286766	0.060184	0.0348799	0.0218096	0.115403	0.0820584	0.16284	0.117102	0.15336	0.354928	1	0.293223	0.11636	0.0844828	0.0439478	0	0.0782044	0	0	0	0	0	0	0	0	0	0	0	0	0	0	0	0	0	0	0	0	0	0
sp|B9EJ86|OSBL8_MOUSE Oxysterol-binding protein-related protein 8 OS=Mus musculus OX=10090 GN=Osbpl8 PE=1 SV=1;tr|A0A0R4J150|A0A0R4J150_MOUSE Oxysterol-binding protein OS=Mus musculus OX=10090 GN=Osbpl8 PE=1 SV=1;tr|A0A5F8MPC5|A0A5F8MPC5_MOUSE Oxysterol-bi			Osbpl8	0	0.0656991	0.247437	0	0	0	0	0	0	0	0.607047	0.0959732	1	0	0.0679324	0	0	0	0	0	0	0	0	0	0	0	0	0	0	0	0	0	0	0	0	0	0	0	0	0	0	0	0	0	0	0
sp|Q9EP89|LACTB_MOUSE Serine beta-lactamase-like protein LACTB, mitochondrial OS=Mus musculus OX=10090 GN=Lactb PE=1 SV=1;tr|A0A1L1SVF9|A0A1L1SVF9_MOUSE Serine beta-lactamase-like protein LACTB, mitochondrial OS=Mus musculus OX=10090 GN=Lactb PE=1 SV=1			Lactb	0	0	0	0	0	0	0	0	0	0.00556888	0.00560397	0.0794427	0.0298996	0.103067	0.0679302	0.0730061	0.290151	0.617312	0.0788757	0.135515	0.232351	0.105767	0.124067	0.0963443	0.0127496	0.00546088	0.0290793	0.0068076	0.00584643	0.013336	0.317857	1	0.0524067	0	0	0.00554728	0.0785788	0.0898753	0.129192	0	0	0	0	0	0	0
sp|P29699|FETUA_MOUSE Alpha-2-HS-glycoprotein OS=Mus musculus OX=10090 GN=Ahsg PE=1 SV=1;tr|A0A338P692|A0A338P692_MOUSE Alpha-2-HS-glycoprotein (Fragment) OS=Mus musculus OX=10090 GN=Ahsg PE=1 SV=1;tr|A0A338P703|A0A338P703_MOUSE Alpha-2-HS-glycoprotein OS=			Ahsg	0	0	0	0	0	0	0	0	0	0	0	0	0	0	0	0	0	0	0	0	0	0	0	0	0	0	0	0	0	0	0	0	0	0	0	0	0	0	0.642539	0.657079	0.554406	0	0	0	0	0
sp|P97450|ATP5J_MOUSE ATP synthase-coupling factor 6, mitochondrial OS=Mus musculus OX=10090 GN=Atp5pf PE=1 SV=1	V		Atp5pf	0	0	0	0	0	0.00152519	0.00279244	0.0122267	0.0114714	0	0.00992055	0.0673549	0.000396974	0	0	0.000578694	0.0261572	1	0.0264829	0	0	0	0	0	0	0	0	0	0	0	0	0	0	0	0	0	0	0	0	0	0	0	0	0	0.0024703	0.0114591
sp|Q9WUR2|ECI2_MOUSE Enoyl-CoA delta isomerase 2 OS=Mus musculus OX=10090 GN=Eci2 PE=1 SV=2;tr|Q3TCD4|Q3TCD4_MOUSE Enoyl-CoA delta isomerase 2 OS=Mus musculus OX=10090 GN=Eci2 PE=1 SV=1;tr|E9PYC6|E9PYC6_MOUSE Enoyl-CoA delta isomerase 2 (Fragment) OS=Mus m			Eci2	0	0	0	0	0	0	0	0	0	0	0	0	0	0	0	0	0	0	0	0	0	0.00265256	0	0	0.110291	0.0176603	0	0	0	0	0	0.0146843	0.0262894	0	0.0206432	0.0296846	0.0772108	0.138188	0.129	0.0329307	1	0.812369	0.533834	0.0153302	0	0
sp|P70302|STIM1_MOUSE Stromal interaction molecule 1 OS=Mus musculus OX=10090 GN=Stim1 PE=1 SV=2;tr|A0A1B0GR78|A0A1B0GR78_MOUSE Stromal interaction molecule 1 OS=Mus musculus OX=10090 GN=Stim1 PE=1 SV=1;tr|A0A1B0GRA5|A0A1B0GRA5_MOUSE Stromal interaction mo			Stim1	0	0	0	0	0	0	0	0	0	0.0113813	0.0185944	0.00385178	0.0280257	0.0164923	0.0515696	0.102305	0.173565	0.145816	0.0694758	0.0823092	0.0237303	0.145868	0.430844	0.951902	1	0.496817	0.0370791	0	0	0	0	0	0	0	0	0	0	0	0	0	0	0	0	0	0	0
sp|P62858|RS28_MOUSE 40S ribosomal protein S28 OS=Mus musculus OX=10090 GN=Rps28 PE=1 SV=1;tr|G3UYV7|G3UYV7_MOUSE 40S ribosomal protein S28 (Fragment) OS=Mus musculus OX=10090 GN=Rps28 PE=1 SV=1			Rps28	0	0	0	0	0	0	0	0	0	0	0	0	0	0	0	0	0	0	0	0	0	0	0	0	0	0	0	0	0	0	0	0	0	0	0	0	0	0	0	0	0	0	0.198313	0.436253	0.556614	0.52433
sp|Q9Z1Q5|CLIC1_MOUSE Chloride intracellular channel protein 1 OS=Mus musculus OX=10090 GN=Clic1 PE=1 SV=3			Clic1	0	0	0	0	0	0	0	0	0	0	0	0	0	0	0	0	0	0	0	0	0	0	0	0	0	0	0	0	0	0	0	0	0	0	0	0	0	0	0	0	0	0.0700486	0.774428	0.831285	0.774428	0.0962402
tr|Q8VCG1|Q8VCG1_MOUSE Deoxyuridine 5-triphosphate nucleotidohydrolase OS=Mus musculus OX=10090 GN=Dut PE=1 SV=1;tr|Q9CQ43|Q9CQ43_MOUSE Deoxyuridine 5-triphosphate nucleotidohydrolase OS=Mus musculus OX=10090 GN=Dut PE=1 SV=1			Dut	0	0	0	0	0	0	0	0	0	0	0	0	0	0	0	0	0	0	0	0	0	0	0	0	0	0	0	0	0	0	0	0	0	0	0	0	0	0	0.712349	0	0.708114	0.864535	1	0.39056	0.686498	0.0905306
tr|A0A1W2P7T7|A0A1W2P7T7_MOUSE Lipid droplet-associated hydrolase (Fragment) OS=Mus musculus OX=10090 GN=Ldah PE=1 SV=1;tr|A0A1W2P820|A0A1W2P820_MOUSE Lipid droplet-associated hydrolase (Fragment) OS=Mus musculus OX=10090 GN=Ldah PE=1 SV=1;tr|A0A0F6AIX6|A0			Ldah	0	0	0	0	0	0	0	0	0	0	0	0	0	0	0	0	0	0	0	0	0	0	0	0	0	0	0	0	0	0	0	0	0	0	0	0	0	0	0	0	0	1	0.75175	0	0	0
sp|P48771|CX7A2_MOUSE Cytochrome c oxidase subunit 7A2, mitochondrial OS=Mus musculus OX=10090 GN=Cox7a2 PE=1 SV=2	IV		Cox7a2	0	0.0531179	0.0753409	0.021837	0.314093	0.37023	0.171322	0.125847	0.14718	0.144975	0.132825	0.0728216	0.134146	0	0.17937	0.146854	0.165117	0.200089	0.0942529	0	0.37036	0	0.00548846	0	0.237833	0.330988	0.699115	0.0632735	0	0	0	0	0	0	0	0	0	0	0	0	0	0.0190153	0.0166485	0.0105659	0.0138472	0.0609848
sp|Q9CZR8|EFTS_MOUSE Elongation factor Ts, mitochondrial OS=Mus musculus OX=10090 GN=Tsfm PE=1 SV=1			Tsfm	0	0	0	0	0	0	0	0	0	0	0	0	0	0	0	0	0	0	0	0	0	0	0	0	0	0	0	0	0	0	0	0	0	0	0.0188343	0.209273	0.529457	0.626034	1	0.53219	0.548135	0.649209	0.451349	0.18135	0.0050212	0
sp|P52196|THTR_MOUSE Thiosulfate sulfurtransferase OS=Mus musculus OX=10090 GN=Tst PE=1 SV=3			Tst	0	0	0	0	0	0	0	0	0	0	0	0	0	0	0	0	0	0	0	0	0	0	0	0	0	0.00319007	0.0048024	0.00168226	0.0113286	0.00301465	0.00421388	0.00802942	0.036136	0.065664	0.0629996	0.258521	0.184369	0.179559	0.203502	0.276038	0.687142	0.623787	0.965881	1	0.0406697	0
sp|O55022|PGRC1_MOUSE Membrane-associated progesterone receptor component 1 OS=Mus musculus OX=10090 GN=Pgrmc1 PE=1 SV=4			Pgrmc1	0	0	0	0	0	0	0	0	0	0	0	0	0	0	0	0	0	0	0.00389236	0.000797876	0.00384925	0.00267812	0.0116335	0.0059983	0.00134713	0.0168323	0.026886	0.0731007	0.267479	0.0241184	0.0261504	0.052677	0.463711	0.677867	0.0778804	1	0.0842711	0.311598	0.0903091	0.0200027	0.0565197	0.0531246	0.447085	0.461231	0.593073	0.0788324
sp|P08207|S10AA_MOUSE Protein S100-A10 OS=Mus musculus OX=10090 GN=S100a10 PE=1 SV=2			S100a10	0	0	0	0	0	0	0	0	0	0	0	0	0	0	0	0	0	0	0	0	0	0	0	0	0	0	0	0	0	0	0	0	0	0	0	0	0	0	0	0	0	0	0	0	0.156862	1
sp|Q8BY89|CTL2_MOUSE Choline transporter-like protein 2 OS=Mus musculus OX=10090 GN=Slc44a2 PE=1 SV=2			Slc44a2	0	0	0	0	0	0	0	0	0	0	0	0	0	0	0	0	0	0	0	0	0	0	0	0	0.00149269	0	0.0188741	0.020308	1	0.593628	0	0	0	0	0	0	0	0	0	0	0	0	0	0	0	0
sp|Q9CQ60|6PGL_MOUSE 6-phosphogluconolactonase OS=Mus musculus OX=10090 GN=Pgls PE=1 SV=1;tr|Q8CBG6|Q8CBG6_MOUSE 6-phosphogluconolactonase OS=Mus musculus OX=10090 GN=Pgls PE=1 SV=1;tr|D3Z4X1|D3Z4X1_MOUSE 6-phosphogluconolactonase OS=Mus musculus OX=10090			Pgls	0	0	0	0	0	0	0	0	0	0	0	0	0	0	0	0	0	0	0	0	0	0	0	0	0	0	0	0	0	0	0	0	0	0	0	0	0	0	0	1	0.0428561	0	0	0	0	0
sp|Q920E5|FPPS_MOUSE Farnesyl pyrophosphate synthase OS=Mus musculus OX=10090 GN=Fdps PE=1 SV=1;tr|A0A0G2JEA5|A0A0G2JEA5_MOUSE Predicted gene 43738 OS=Mus musculus OX=10090 GN=Gm43738 PE=4 SV=1;tr|A0A0G2JDJ5|A0A0G2JDJ5_MOUSE Farnesyl pyrophosphate synthase			Fdps	0	0	0	0	0	0	0	0	0	0	0	0	0	0	0	1	0	0	0	0	0	0	0	0	0	0	0	0	0	0	0	0	0	0.42839	0	0	0	0	0	0	0	0	0	0	0	0
sp|Q9QZ82|CP11A_MOUSE Cholesterol side-chain cleavage enzyme, mitochondrial OS=Mus musculus OX=10090 GN=Cyp11a1 PE=1 SV=1			Cyp11a1	0	0.000176002	0.000277606	0.00033037	0.000616878	0.000520795	0.000691459	0.000624765	0.000974482	0.000974305	0.00114636	0.00121122	0.00154079	0.00250881	0.00122549	0.00243027	0.0028338	0.00451797	0.00397921	0.00422201	0.0158631	0.0177189	0.0297407	0.0197369	0.0218366	0.0256029	0.0267687	0.0405601	0.0820004	0.11569	0.248887	0.289447	0.657994	0.542209	0.653179	0.838021	0.540201	0.394672	0.333295	0.100423	0.0294781	0.0105125	0.00721853	0.00509157	0.00187359	0.000347945
sp|Q3UGR5|HDHD2_MOUSE Haloacid dehalogenase-like hydrolase domain-containing protein 2 OS=Mus musculus OX=10090 GN=Hdhd2 PE=1 SV=2			Hdhd2	0	0	0	0	0	0	0	0	0	0	0	0	0	0	0	0	0	0	0	0	0	0	0	0	0	0	0	0	0	0	0	0	0	0	0	0	0	0	1	0.0459605	0.00820467	0	0	0	0	0
sp|Q5U680|SAMC_MOUSE S-adenosylmethionine mitochondrial carrier protein OS=Mus musculus OX=10090 GN=Slc25a26 PE=1 SV=2			Slc25a26	0	0	0	0	0	0	0	0	0	0	0	0	0	0	0	0	0	0	0	0	0	0	0	0	0	0	0	0	0	0	0	0	0	0	1	0.181709	0	0	0	0	0	0	0	0	0	0
sp|Q9EPL9|ACOX3_MOUSE Peroxisomal acyl-coenzyme A oxidase 3 OS=Mus musculus OX=10090 GN=Acox3 PE=1 SV=2;tr|Q3TAW3|Q3TAW3_MOUSE Acyl-coenzyme A oxidase OS=Mus musculus OX=10090 GN=Acox3 PE=1 SV=1;tr|E9Q296|E9Q296_MOUSE Acyl-coenzyme A oxidase OS=Mus musculu			Acox3	0	0	0	0	0	0	0	0	0	0	0	0	0	0	0	0	0	0	0	0	0	0	0.00332925	1	0	0	0	0	0	0	0	0	0.00160854	0	0	0	0	0	0	0	0	0	0	0	0	0
tr|A0A2I3BS49|A0A2I3BS49_MOUSE Mitochondrial import inner membrane translocase subunit Tim23 OS=Mus musculus OX=10090 GN=Timm23 PE=1 SV=1;tr|Q9CXU4|Q9CXU4_MOUSE Mitochondrial import inner membrane translocase subunit TIM23 OS=Mus musculus OX=10090 GN=Timm2			Timm23	0	0	0	0	0	0	0	0	0	0	0	0	0	0	0	0	0	0	0	0	0	0	0	0	0.0141879	0	0	0.055203	0.188384	0.176111	0.349869	0.453505	0.853919	1	0.468998	0	0	0	0	0	0	0	0	0.0916614	0.156922	0.0349409
sp|Q9CZH7|MXRA7_MOUSE Matrix-remodeling-associated protein 7 OS=Mus musculus OX=10090 GN=Mxra7 PE=1 SV=2;tr|Q9D1T2|Q9D1T2_MOUSE Matrix-remodeling-associated protein 7 OS=Mus musculus OX=10090 GN=Mxra7 PE=1 SV=1			Mxra7	0	0	0	0	0	0	0	0	0	0	0	0	0	0	0	0	0	0	0	0	0	0	0	0	0	0	0	0	0	0	0	0	0.227726	0.202262	0.396394	0.463001	0.488613	0	0.214234	0	0	0	0	0	0	0
sp|Q8K1J6|TRNT1_MOUSE CCA tRNA nucleotidyltransferase 1, mitochondrial OS=Mus musculus OX=10090 GN=Trnt1 PE=1 SV=1			Trnt1	0	0	0	0	0	0	0	0	0	0	0	0	0	0	0	0	0	0	0	0	0	0	0	0	0	0	0	0	0	0	0	0.00625594	0.0104779	0.0213977	0.047265	0.14512	0.199482	0.395854	0.468404	0.308716	1	0.00692407	0	0	0	0
sp|Q8VE70|PDC10_MOUSE Programmed cell death protein 10 OS=Mus musculus OX=10090 GN=Pdcd10 PE=1 SV=1;tr|F8WI55|F8WI55_MOUSE Programmed cell death protein 10 OS=Mus musculus OX=10090 GN=Pdcd10 PE=1 SV=2			Pdcd10	0	0	0	0	0	0	0	0	0	0	0	0	0	0	0	0	0	0	0	0	0	0	0	0	0	0	0	0	0	0	0	0	0	0	0	0	0	0	0	0	0	0.442299	0.24351	0.461084	0.261762	0
sp|Q8K1Z0|COQ9_MOUSE Ubiquinone biosynthesis protein COQ9, mitochondrial OS=Mus musculus OX=10090 GN=Coq9 PE=1 SV=1;tr|F6SFF5|F6SFF5_MOUSE Ubiquinone biosynthesis protein (Fragment) OS=Mus musculus OX=10090 GN=Coq9 PE=1 SV=2			Coq9	0	0	0	0	0	0	0	0	0	0	0	0	0	0	0	0	0	0	0	0	0	0	0	0	0	0	0	0.00828125	0	0	0	0	0	0	0	0	0	0	0.191289	0.433362	1	0.321074	0.114151	0.083476	0.0108669	0
sp|P00158|CYB_MOUSE Cytochrome b OS=Mus musculus OX=10090 GN=Mt-Cyb PE=1 SV=1	III		Mt-Cyb	0	0	0.00425556	0.00721261	0.02239	0.0455878	0.0336085	0.0271739	0.0601986	0.099114	0.176722	0.245845	0.00286537	0	0	0	0.00858125	0.0882476	0.040829	0.332671	0.967904	0.0388831	0.0112045	0.0128289	0.0200149	0.0117138	0.0130253	0.0169107	0.0400952	0.0345764	0.0195815	0	0	0	0	0	0	0	0	0	0	0	0	0	0	0
sp|Q8R164|BPHL_MOUSE Valacyclovir hydrolase OS=Mus musculus OX=10090 GN=Bphl PE=1 SV=1			Bphl	0	0	0	0	0	0	0	0	0	0	0	0	0	0	0	0	0	0	0	0	0	0	0	0	0	0	0	0	0	0	0	0	0	0	0	0	0	0	0	0	0.0483919	0.069771	0.119038	1	0.233961	0
sp|Q5FWK3|RHG01_MOUSE Rho GTPase-activating protein 1 OS=Mus musculus OX=10090 GN=Arhgap1 PE=1 SV=1;tr|A2AH25|A2AH25_MOUSE Rho GTPase-activating protein 1 OS=Mus musculus OX=10090 GN=Arhgap1 PE=1 SV=1			Arhgap1	0	0	0	0	0	0	0	0	0	0	0	0	0	0	0	0	0	0	0	0	0	0	0	0	0	0	0	0	0	0	0	0	0	0	0	0.263232	0.449351	0.313948	0.351903	0	0	0	0	0	0	0
sp|Q8BFR5|EFTU_MOUSE Elongation factor Tu, mitochondrial OS=Mus musculus OX=10090 GN=Tufm PE=1 SV=1			Tufm	0	0	0	0	0	8.89629e-05	8.42888e-05	0.000125347	0.000184349	0.00013274	0.000497466	0.000108277	0.00106851	0.00472051	0.00142951	0.00283629	0.00103353	0.00608183	0.00437656	0.00584729	0.00169213	0.00875534	0.026178	0.0268482	0.0187112	0.0247942	0.0322298	0.0377105	0.0864448	0.0696762	0.12333	0.261708	0.248945	0.288148	0.321401	0.618044	0.549504	0.63225	0.649019	0.580551	0.876147	0.241697	0.0369088	0.0574312	0.00215652	0.00115715
tr|D3Z2E8|D3Z2E8_MOUSE Calcium homeostasis modulator protein 2 OS=Mus musculus OX=10090 GN=Calhm2 PE=1 SV=1;sp|Q8VEC4|CAHM2_MOUSE Calcium homeostasis modulator protein 2 OS=Mus musculus OX=10090 GN=Calhm2 PE=2 SV=1			Calhm2	0	0	0	0	0	0	0	0	0	0	0	0	0	0	0	0	0	0	0	1	0	0	0	0	0	0	0	0	0	0	0	0	0	0	0	0	0	0	0	0	0	0	0	0	0	0
sp|B1AXP6|TOM5_MOUSE Mitochondrial import receptor subunit TOM5 homolog OS=Mus musculus OX=10090 GN=Tomm5 PE=3 SV=1			Tomm5	0	0	0	0	0	0	0	0	0	0	0	0	0	0	0	0	0	0	0	0	0	0.016519	0.144131	0.30317	1	0.0301414	0	0	0	0	0	0	0	0	0	0	0	0	0	0	0	0	0	0	0	0
sp|Q99JI6|RAP1B_MOUSE Ras-related protein Rap-1b OS=Mus musculus OX=10090 GN=Rap1b PE=1 SV=2			Rap1b	0	0	0	0	0	0	0	0	0	0	0	0	0	0	0	0	0	0	0	0	0	0	0	0	0	0	0	0	0	0	0	0	0	0	0.0394968	0.0317422	0.0471409	0	0	0.0697008	0.122757	0.162172	0.191226	0.457291	0.395551	0.180642
tr|Q8BHX0|Q8BHX0_MOUSE RIKEN cDNA 4933402J07 gene OS=Mus musculus OX=10090 GN=4933402J07Rik PE=2 SV=1			4933402J07Rik	0	0	0	0	0	0	0	0	0	0	0	0	0	0	0	0	0	0	0	0	0	0	0	0	0	0	0	0	0	0	0	0	0	0	0	0	0	0.396633	0.475013	0.487397	0.626791	0.140553	0	0	0	0
sp|Q9D7B6|ACAD8_MOUSE Isobutyryl-CoA dehydrogenase, mitochondrial OS=Mus musculus OX=10090 GN=Acad8 PE=1 SV=2;tr|A0A0R4J0P1|A0A0R4J0P1_MOUSE Isobutyryl-CoA dehydrogenase, mitochondrial OS=Mus musculus OX=10090 GN=Acad8 PE=1 SV=1;tr|D3YTT4|D3YTT4_MOUSE Isob			Acad8	0	0	0	0	0	0	0	0	0	0	0	0	0	0	0	0	0	0	0	0	0	0	0	0	0	0	0.0264975	0.0386254	0.19233	0.0563246	0.145746	0.219217	0.246418	0.222806	0.365205	0.676223	0.608804	0.947193	0.782919	0	0	0	0	0	0	0
sp|Q8CAK1|CAF17_MOUSE Putative transferase CAF17 homolog, mitochondrial OS=Mus musculus OX=10090 GN=Iba57 PE=1 SV=1			Iba57	0	0	0	0	0	0	0	0	0	0	0	0	0	0	0	0	0	0	0	0	0	0	0	0	0	0	0	0	0	0	0	0.18334	0	0	0	0.0908418	0.360346	0.579236	0.791415	1	0.277811	0.468952	0.0694869	0	0	0
sp|Q64373|B2CL1_MOUSE Bcl-2-like protein 1 OS=Mus musculus OX=10090 GN=Bcl2l1 PE=1 SV=1;tr|A2AHX9|A2AHX9_MOUSE Apoptosis regulator Bcl-X (Fragment) OS=Mus musculus OX=10090 GN=Bcl2l1 PE=1 SV=1;tr|Q9QWX2|Q9QWX2_MOUSE Apoptosis regulator Bcl-X (Fragment) OS=			Bcl2l1	0	0	0	0	0	0	0	0	0	0	0	0	0	0	0	0	0	0	0	0	0	0	0	0	0	0	0	0	0	0	0	0	0	0	0.175812	0.306447	0.362073	0.80157	0.747137	0.495306	0.369194	1	0.30908	0	0	0
sp|P62774|MTPN_MOUSE Myotrophin OS=Mus musculus OX=10090 GN=Mtpn PE=1 SV=2;tr|A0A0J9YV46|A0A0J9YV46_MOUSE Myotrophin (Fragment) OS=Mus musculus OX=10090 GN=Mtpn PE=1 SV=1			Mtpn	0	0	0	0	0	0	0	0	0	0	0	0	0	0	0	0	0	0	0	0	0	0	0	0	0	0	0	0	0	0	0	0	0	0	0	0	0	0	0	0	0	0	0	0	0	1
sp|P11881|ITPR1_MOUSE Inositol 1,4,5-trisphosphate receptor type 1 OS=Mus musculus OX=10090 GN=Itpr1 PE=1 SV=2			Itpr1	0	0	0	0	0	0	0.0268291	0.770041	1	0	0	0	0	0	0	0	0	0	0	0	0	0	0	0	0	0	0	0	0	0	0	0	0	0	0	0	0	0	0	0	0	0	0	0	0	0
tr|D3Z0K6|D3Z0K6_MOUSE Round spermatid basic protein 1-like OS=Mus musculus OX=10090 GN=Rsbn1l PE=1 SV=1;tr|A0A0G2JEI9|A0A0G2JEI9_MOUSE Round spermatid basic protein 1-like OS=Mus musculus OX=10090 GN=Rsbn1l PE=1 SV=1			Rsbn1l	0	0	0	0	0	0	0	0	0	0	0.568929	0.636357	0	0	0	0	0	0	0	0	0	0	0	0	0	0	0	0	0	0	0	0	0	0	0	0	0	0	0	0	0	0	0	0	0	0
sp|Q99K85|SERC_MOUSE Phosphoserine aminotransferase OS=Mus musculus OX=10090 GN=Psat1 PE=1 SV=1;tr|Q3U6K9|Q3U6K9_MOUSE Phosphoserine aminotransferase OS=Mus musculus OX=10090 GN=Psat1 PE=1 SV=1			Psat1	0	0	0	0	0	0	0	0	0	0	0	0	0	0	0	0	0	0	0	0	0	0	0	0	0	0	0	0	0	0	0	0	0.0832217	0.255533	0.398872	1	0.0429714	0	0	0	0	0	0	0	0	0
sp|Q9R112|SQOR_MOUSE Sulfide:quinone oxidoreductase, mitochondrial OS=Mus musculus OX=10090 GN=Sqor PE=1 SV=3;tr|F6ZKZ3|F6ZKZ3_MOUSE Sulfide:quinone oxidoreductase, mitochondrial OS=Mus musculus OX=10090 GN=Sqor PE=1 SV=1			Sqor	0	0	0	0	0	0	0	0	0	0.00351402	0	0	0.00444983	0	0.000887317	0.011196	0.0183132	0.00518067	0.0297449	0.0314551	0.0521617	0.0240495	0.0274614	0	0.0111719	0.0167439	0.0439179	0.0137538	0.0337822	0.0346416	0.035939	0.0299182	0.122873	0.106028	0.0599307	0.106631	0.0879795	0.0622804	0.0693521	0.640864	1	0.121803	0	0	0	0
sp|P35279|RAB6A_MOUSE Ras-related protein Rab-6A OS=Mus musculus OX=10090 GN=Rab6a PE=1 SV=4;sp|P61294|RAB6B_MOUSE Ras-related protein Rab-6B OS=Mus musculus OX=10090 GN=Rab6b PE=1 SV=1;tr|D3YV69|D3YV69_MOUSE Ras-related protein Rab-6A OS=Mus musculus OX=1			Rab6a	0	0	0	0	0	0	0	0.00283444	0	0	0	0	0.00294107	0	0.00278584	0	0.00893192	0	0.00945642	0.00733516	0.0303254	0.00830001	0.0145551	0.0251852	0.0188831	0.0107587	0.0276127	0.0247861	0.0275657	0.0313785	0.0632223	0.084184	0.0511564	0.0563021	0.0535189	0.0600026	0.124686	0.121947	0.12979	0.124328	0.249139	0.284751	0.0663714	1	0.382099	0.246857
sp|Q62261|SPTB2_MOUSE Spectrin beta chain, non-erythrocytic 1 OS=Mus musculus OX=10090 GN=Sptbn1 PE=1 SV=2;tr|A0A0A0MQG2|A0A0A0MQG2_MOUSE Spectrin beta chain, non-erythrocytic 1 (Fragment) OS=Mus musculus OX=10090 GN=Sptbn1 PE=1 SV=1			Sptbn1	0	0.313728	0.598663	1	0.125281	0.0839353	0.0266333	0	0	0	0	0	0	0	0	0	0	0	0	0	0	0	0	0	0	0	0	0	0	0	0	0	0	0	0	0	0	0	0	0	0	0	0	0	0	0
sp|P62754|RS6_MOUSE 40S ribosomal protein S6 OS=Mus musculus OX=10090 GN=Rps6 PE=1 SV=1			Rps6	0	0	0	0	0	0	0	0	0	0	0	0	0	0	0	0	0	0	0	0	0	0	0	0	0	0	0	0	0	0	0	0	0	0	0	0	0	0	0	0	1	0	0	0	0	0
sp|Q9D8W7|OCAD2_MOUSE OCIA domain-containing protein 2 OS=Mus musculus OX=10090 GN=Ociad2 PE=1 SV=1;tr|A0A0J9YU93|A0A0J9YU93_MOUSE OCIA domain-containing protein 2 OS=Mus musculus OX=10090 GN=Ociad2 PE=1 SV=1			Ociad2	0	0	0	0	0	0	0	0	0.403906	0	0.548348	0	0	0	0	0	0	0	0	0	0	0	0	0	0	0	0	0	0	0.78598	0	0	0	0	0	0	0	0	0	0	0	0	0	0	0	0
sp|P53811|PIPNB_MOUSE Phosphatidylinositol transfer protein beta isoform OS=Mus musculus OX=10090 GN=Pitpnb PE=1 SV=2;tr|Q8JZZ5|Q8JZZ5_MOUSE Phosphatidylinositol transfer protein beta isoform OS=Mus musculus OX=10090 GN=Pitpnb PE=1 SV=1			Pitpnb	0	0	0	0	0	0	0	0	0	0	0	0	0	0	0	0	0	0	0	0	0	0	0	0	0	0	0	0	0	0	0	0	1	0	0	0	0	0	0	0	0	0	0	0	0	0
sp|Q6P3A8|ODBB_MOUSE 2-oxoisovalerate dehydrogenase subunit beta, mitochondrial OS=Mus musculus OX=10090 GN=Bckdhb PE=1 SV=2			Bckdhb	0	0	0	0	0	0	0	0	0	0	0	0	0	0	0	0	0	0	0	0	0	0	0	0	0	0	0	0	0.386762	1	0.997003	0	0.397139	0	0	0	0	0	0	0	0	0	0	0.119285	0	0
sp|P08752|GNAI2_MOUSE Guanine nucleotide-binding protein G(i) subunit alpha-2 OS=Mus musculus OX=10090 GN=Gnai2 PE=1 SV=5;tr|A0A0A6YWA9|A0A0A6YWA9_MOUSE Guanine nucleotide-binding protein G(i) subunit alpha-2 (Fragment) OS=Mus musculus OX=10090 GN=Gnai2 PE			Gnai2	0	0	0	0	0	0	0	0	0	0	0	0	0	0	0	0	0	0	0	0	0	0	0	0	0	0	0	0	0.0459745	0.0634768	0	0	0.287641	1	0.525956	0.245896	0.172929	0.130248	0.232724	0.107402	0.0129743	0.0688281	0.187265	0.0260355	0	0
sp|P97858|S35B1_MOUSE Solute carrier family 35 member B1 OS=Mus musculus OX=10090 GN=Slc35b1 PE=1 SV=1			Slc35b1	0	0	0	0	0	0	0	0	0	0	0	0	0	0	0	0	0	0	0	0	0	0	0	0	0	0	0	0	0	0	0	0	0.132185	0.346361	1	0.526415	0.0793614	0	0	0	0	0	0	0	0	0
sp|P15105|GLNA_MOUSE Glutamine synthetase OS=Mus musculus OX=10090 GN=Glul PE=1 SV=6			Glul	0	0	0	0	0	0	0	0	0	0	0	0	0	0	0	0	0	0	0.332926	0.631763	0.636323	1	0	0	0	0	0	0	0	0	0	0	0	0	0	0	0	0	0	0	0	0	0	0	0	0
sp|P24369|PPIB_MOUSE Peptidyl-prolyl cis-trans isomerase B OS=Mus musculus OX=10090 GN=Ppib PE=1 SV=2			Ppib	0	0	0	0	0	0	0	0	0	0	0	0	0	0	0	0	0	0	0	0	0	0	0	0	0	0.0478143	0.0903577	0.05595	0.224582	0.352085	0.404419	0.282257	0.813747	1	0.336368	0	0	0.0451766	0	0	0	0.0515394	0.456745	0.565483	0.179982	0
sp|Q8K358|PIGU_MOUSE Phosphatidylinositol glycan anchor biosynthesis class U protein OS=Mus musculus OX=10090 GN=Pigu PE=1 SV=4;tr|Q3TAA8|Q3TAA8_MOUSE Phosphatidylinositol glycan anchor biosynthesis class U protein OS=Mus musculus OX=10090 GN=Pigu PE=1 SV=			Pigu	0	0	0	0	0	0	0	0	0	0	0	0	0	0	0	0	0.0771742	0.167977	0.0812402	0.0776866	0.303339	0.138109	0.825682	0.054228	0.756904	0	0	0	0	0	0	0	0	0	0	0	0	0	0	0	0	0	0	0	0	0
sp|Q9CPT4|MYDGF_MOUSE Myeloid-derived growth factor OS=Mus musculus OX=10090 GN=Mydgf PE=1 SV=1			Mydgf	0	0	0	0	0	0	0	0	0	0	0	0	0	0	0	0	0	0	0	0	0	0	0	0	0.0409558	0.87853	0.716159	0	0	0	0	0	0	0	0	0	0	0	0	0	0	0	0	0	0	0
sp|P46638|RB11B_MOUSE Ras-related protein Rab-11B OS=Mus musculus OX=10090 GN=Rab11b PE=1 SV=3;sp|P62492|RB11A_MOUSE Ras-related protein Rab-11A OS=Mus musculus OX=10090 GN=Rab11a PE=1 SV=3;tr|G3UY29|G3UY29_MOUSE Ras-related protein Rab-11B OS=Mus musculus			Rab11b	0	0	0	0	0	0	0	0	0	0	0	0	0	0	0	0	0	0	0	0	0	0	0	0	0	0	0	0.00219128	0.00133504	0.0131835	0.00611558	0.0270638	0.0470635	0.0379976	0.0573204	0.0704005	0.356143	0.584107	1	0.466766	0.629708	0.199613	0.134365	0.0846875	0.137942	0.0108686
sp|P13707|GPDA_MOUSE Glycerol-3-phosphate dehydrogenase [NAD(+)], cytoplasmic OS=Mus musculus OX=10090 GN=Gpd1 PE=1 SV=3;tr|E0CXN5|E0CXN5_MOUSE Glycerol-3-phosphate dehydrogenase [NAD(+)] OS=Mus musculus OX=10090 GN=Gpd1 PE=1 SV=1			Gpd1	0	0	0	0	0	0	0	0	0	0	0	0	0	0	0	0	0	0	0	0	0	0	0	0	0	0	0	0	0	0	0	0	0	0.117096	0.924384	0.187331	0.114981	0.120053	0.101704	0.236783	0.613706	0.743774	0.8362	0.401437	0	0
tr|F7ASU3|F7ASU3_MOUSE Mitochondrial Rho GTPase 1 (Fragment) OS=Mus musculus OX=10090 GN=Rhot1 PE=1 SV=1			Rhot1	0	0	0	0	0	0	0	0	0	0	0	0	0	0	0	0	0	0	0	0	0	0	0	0	0.0646761	0.077554	0.0949503	0	0	0.131325	0.296008	0.276551	0.366711	0.434215	0.409185	0	0	0	0	0	0	0	0	0	0	0
tr|Q9CPN9|Q9CPN9_MOUSE RIKEN cDNA 2210010C04 gene OS=Mus musculus OX=10090 GN=2210010C04Rik PE=1 SV=1			2210010C04Rik	0	0	0	0.123895	0.407684	0	0	0	0	0	0	0	0.161049	0.419602	0.209604	0	0	0	0	0.267782	0.647297	0	0	0.77754	0.326167	0	0.432475	0.569533	0	0.88049	1	0	0	0	0	0	0	0	0	0	0	0	0.578982	0	0.499078	0.559228
tr|E9Q3I3|E9Q3I3_MOUSE Spermatogenesis-associated protein 13 OS=Mus musculus OX=10090 GN=Spata13 PE=1 SV=1;sp|Q5DU57|SPT13_MOUSE Spermatogenesis-associated protein 13 OS=Mus musculus OX=10090 GN=Spata13 PE=1 SV=2;tr|F6SRZ4|F6SRZ4_MOUSE Spermatogenesis-asso			Spata13	0	0	0	0	0	0	0	0	0	0	0	0	0	0	0	0	0	0	0	0	0	0	0	0	0	0	0	0	0.546294	0.40907	0	0	0	0	0	0	0	0.280867	0	0	0	0	0	0	0	0
sp|Q9D7J9|ECHD3_MOUSE Enoyl-CoA hydratase domain-containing protein 3, mitochondrial OS=Mus musculus OX=10090 GN=Echdc3 PE=1 SV=1			Echdc3	0	0	0	0	0	0	0	0	0	0	0	0	0	0	0	0	0	0	0	0	0	0	0	0	0	0	0	0.288039	0.246827	0	0	0	0	0	0	0	0.580358	1	0.0272611	0	0	0	0	0.125236	0	0
sp|Q80YD1|SUV3_MOUSE ATP-dependent RNA helicase SUPV3L1, mitochondrial OS=Mus musculus OX=10090 GN=Supv3l1 PE=1 SV=1			Supv3l1	0	0	0	0	0	0	0	0	0	0	0	0	0	0	0	0	0	0	0	0	0	0	0	0	0	0	0	0	0	0	0	0	0	0	0.258658	0.966532	0.289734	0.00900433	0	0	0	0	0	0	0	0
sp|P68134|ACTS_MOUSE Actin, alpha skeletal muscle OS=Mus musculus OX=10090 GN=Acta1 PE=1 SV=1;sp|P68033|ACTC_MOUSE Actin, alpha cardiac muscle 1 OS=Mus musculus OX=10090 GN=Actc1 PE=1 SV=1;sp|P62737|ACTA_MOUSE Actin, aortic smooth muscle OS=Mus musculus OX			Acta1	0	0	0	0	0	0	0	0	0	0	0	0	0	0	0	0	0	0	0	0	0	0	0	0	0	0	0	0	0	0	0	0	0	0	0	0	0	0.0898899	0	0.376863	0.375709	1	0.260943	0	0	0
sp|Q99LB7|SARDH_MOUSE Sarcosine dehydrogenase, mitochondrial OS=Mus musculus OX=10090 GN=Sardh PE=1 SV=1			Sardh	0	0	0	0	0	0	0	0	0	0	0	0	0	0	0	0	0	0	0	0	0	0	0	0	0	0	0	0	0	0	0	0	0	0	0	0	0.115547	1	0.0423321	0	0	0	0	0	0	0
sp|Q07797|LG3BP_MOUSE Galectin-3-binding protein OS=Mus musculus OX=10090 GN=Lgals3bp PE=1 SV=1			Lgals3bp	0	0	0	0	0	0	0	0	0	0	0	0	0	0	0	0	0	0	0	0	0	0	0	0	0	0	0	0	0	0	0	1	0	0	0	0	0	0	0	0	0	0	0	0	0	0
sp|P0CG50|UBC_MOUSE Polyubiquitin-C OS=Mus musculus OX=10090 GN=Ubc PE=1 SV=2;sp|P0CG49|UBB_MOUSE Polyubiquitin-B OS=Mus musculus OX=10090 GN=Ubb PE=2 SV=1;sp|P62983|RS27A_MOUSE Ubiquitin-40S ribosomal protein S27a OS=Mus musculus OX=10090 GN=Rps27a PE=1 S			Ubc	0	0.00645806	0.00720571	0.00996633	0.00681587	0.0193788	0.0177489	0.0192373	0.0416448	0.0356685	0.0327721	0.11195	0.0429588	0.0297689	0.047454	0.0526637	0.111232	0.455842	0.0977825	0.0823204	0.0820959	0.182008	0.107925	0.0817291	0.279731	0.188442	0.341601	0.267617	0.595981	0.327393	0.211123	0.23805	0.391481	0.395614	0.329063	0.294596	0.218224	0.162276	0.0352743	0.0873686	0.105522	0.134623	0.0993813	0.123522	1	0.49677
sp|Q9DB77|QCR2_MOUSE Cytochrome b-c1 complex subunit 2, mitochondrial OS=Mus musculus OX=10090 GN=Uqcrc2 PE=1 SV=1	III		Uqcrc2	4.32344e-05	0.0010158	0.00295697	0.00748312	0.0192939	0.0568323	0.0563931	0.035822	0.074906	0.14234	0.251493	0.303913	0.000365964	3.70015e-05	9.03799e-05	6.07598e-05	0.00434036	0.0190743	0.0330334	0.254437	1	0.0263321	9.1125e-05	0.00578394	0.00607256	0.000195656	0.00107133	0.000175726	0.000186106	0.000371236	0.0002587	0	0.000763719	0.00320914	0.000317579	9.78492e-05	0	0.000122792	0.000705361	0.000746539	0.00506467	0	0	0	0	0
sp|Q3UIU2|NDUB6_MOUSE NADH dehydrogenase [ubiquinone] 1 beta subcomplex subunit 6 OS=Mus musculus OX=10090 GN=Ndufb6 PE=1 SV=3;tr|A2AP32|A2AP32_MOUSE Complex I-B17 OS=Mus musculus OX=10090 GN=Ndufb6 PE=1 SV=1	I	ND5	Ndufb6	0	0	0.0111879	0	0.0550314	0	0.112114	0.041195	0.222117	0.0463363	0.508687	0.540191	0	0.0352591	0.0721281	0	0	0	0	0	0	0	0	0	0	0	0	0	0	0	0	0	0	0	0	0	0	0	0	0	0	0	0	0	0	0
sp|Q6ZQJ5|DNA2_MOUSE DNA replication ATP-dependent helicase/nuclease DNA2 OS=Mus musculus OX=10090 GN=Dna2 PE=1 SV=2			Dna2	0	0	0	0	0	0	0	0	0	0	0	0	0	0	0	0	0	0	0	0	0	0	0	0	0	0	0	0	0	0	0	0	0	0	0	0	0	0	0	0	0	0	0.487538	0.493997	0.274167	0
sp|Q9D855|QCR7_MOUSE Cytochrome b-c1 complex subunit 7 OS=Mus musculus OX=10090 GN=Uqcrb PE=1 SV=3;tr|Q9CQB4|Q9CQB4_MOUSE Cytochrome b-c1 complex subunit 7 OS=Mus musculus OX=10090 GN=Uqcrb PE=1 SV=1	III		Uqcrb	0	0	0	0.00359076	0.0469288	0.0792613	0.0296715	0.0176164	0.0451681	0.078909	0.134184	0.166531	0	0	0	0	0	0	0.0153127	0.334227	1	0.00651374	0	0	0	0	0	0	0	0	0	0	0	0	0	0	0	0	0	0	0	0	0.00456353	0.00678759	0.00814484	0.00875074
tr|Q5SW88|Q5SW88_MOUSE RAB1A, member RAS oncogene family OS=Mus musculus OX=10090 GN=Rab1a PE=1 SV=1;tr|Q5SW87|Q5SW87_MOUSE RAB1A, member RAS oncogene family OS=Mus musculus OX=10090 GN=Rab1a PE=1 SV=1;tr|Q5SW86|Q5SW86_MOUSE RAB1A, member RAS oncogene fami			Rab1a	0	0	0	0	0	0	0	0	0	0	0.000333221	0	0	0.000414908	0	0	0	0	0	0.000744723	0	0.000885651	0	0	0	0.00219586	0	0.00381629	0.0118835	0.00651913	0.0112248	0.0205853	0.0318972	0.0272594	0.0175755	0.0208034	0.0235909	0.164031	0.203339	0.215632	0.237424	0.187381	0.251769	0.308935	0.402282	0.202705
sp|Q9CQX8|RT36_MOUSE 28S ribosomal protein S36, mitochondrial OS=Mus musculus OX=10090 GN=Mrps36 PE=1 SV=1;tr|Q9D6T9|Q9D6T9_MOUSE 28S ribosomal protein S36, mitochondrial OS=Mus musculus OX=10090 GN=Mrps36 PE=1 SV=1			Mrps36	0	0	0	0.0703796	0.527228	0.661494	0.27435	0	0	0	0	0	0	0	0	0	0	0	0	0	0	0	0	0	0	0	0	0	0	0	0	0	0	0	0	0	0	0	0	0	0	0	0.167477	0.249403	0.622439	0.899971
sp|Q9CXY6|ILF2_MOUSE Interleukin enhancer-binding factor 2 OS=Mus musculus OX=10090 GN=Ilf2 PE=1 SV=1			Ilf2	0	0	0	0	0	0	0	0	0	0	0	0	0	0	0	0	0	0	0	0	0	0	0	0	0	0	0	0	0.297776	1	0	0	0	0	0	0	0	0	0	0	0	0	0	0	0	0
sp|Q60931|VDAC3_MOUSE Voltage-dependent anion-selective channel protein 3 OS=Mus musculus OX=10090 GN=Vdac3 PE=1 SV=1;tr|J3QMG3|J3QMG3_MOUSE Voltage-dependent anion-selective channel protein 3 OS=Mus musculus OX=10090 GN=Vdac3 PE=1 SV=1			Vdac3	0.00695414	0.00653455	0.0195851	0.0185364	0.0423496	0.0444367	0.0519664	0.0316578	0.0407727	0.0327655	0.0402816	0.083155	0.0419022	0.0936285	0.0567189	0.0530304	0.0812071	0.431162	0.152265	0.141538	0.273228	0.202385	0.357556	0.519664	0.458199	0.133957	0.129823	0.128394	0.377608	0.333057	0.0591034	0.0297345	0.011565	0.00789127	0.0107411	0.0229102	0.0112134	0.00166706	0.00042737	0.00165565	0.000455007	0.00348635	0.0064216	0.00388821	0	0
sp|Q04447|KCRB_MOUSE Creatine kinase B-type OS=Mus musculus OX=10090 GN=Ckb PE=1 SV=1			Ckb	0	0	0	0	0	0	0	0	0	0	0	0	0	0	0	0	0	0	0	0	0	0	0	0	0	0	0	0	0	0	0	0	0	0	0.401097	0	0	0	0	0	0.868403	0	0	0	0	0
sp|Q922E6|FAKD2_MOUSE FAST kinase domain-containing protein 2, mitochondrial OS=Mus musculus OX=10090 GN=Fastkd2 PE=2 SV=2			Fastkd2	0	0	0	0	0	0	0	0	0	0	0	0	0	0	0	0	0	0	0	0	0	0	0	0	0	0	0	0	0	0	0.0382209	0	0	0.117683	1	0	0.103057	0	0	0	0	0	0	0	0	0
sp|O09174|AMACR_MOUSE Alpha-methylacyl-CoA racemase OS=Mus musculus OX=10090 GN=Amacr PE=1 SV=4			Amacr	0	0	0	0	0	0	0	0	0	0	0	0	0	0	0	0	0	0	0	0	0	0	0	0	0	0	0	0	0	0	0	0	0	0.0281337	1	0.219422	0.00930038	0	0	0	0	0	0	0	0	0
sp|O09159|MA2B1_MOUSE Lysosomal alpha-mannosidase OS=Mus musculus OX=10090 GN=Man2b1 PE=1 SV=4			Man2b1	0	0	0	0	0	0	0	0	0	0	0	0	0	0	0	0	0.416129	0.140178	0	0	0	0	0	0	0.715284	0	0	0	0	0	0	0	0	0	0	0	0	0	0	0	0	0	0	0	0	0
sp|P62897|CYC_MOUSE Cytochrome c, somatic OS=Mus musculus OX=10090 GN=Cycs PE=1 SV=2			Cycs	0	0	0	0	0	0	0	0	0	0	0	0	0	0	0	0	0	0	0	0	0	0	0	0	0	0	0	0	0	0	0.00121559	0	0.000695524	0.00398789	0.0012118	0.00527256	0.00147131	0.021306	0.0472633	0.0842628	0.301352	0.450302	0.546258	0.662284	0.743611	0.51897
tr|E9PZF0|E9PZF0_MOUSE Nucleoside diphosphate kinase OS=Mus musculus OX=10090 GN=Gm20390 PE=3 SV=1;sp|Q01768|NDKB_MOUSE Nucleoside diphosphate kinase B OS=Mus musculus OX=10090 GN=Nme2 PE=1 SV=1;tr|Q5NC80|Q5NC80_MOUSE Nucleoside diphosphate kinase (Fragmen			Gm20390	0	0	0	0	0	0	0	0	0	0	0	0.00245522	0.0190066	0.0196158	0.0314581	0.0839417	0.0905597	0.0227755	0.064168	0.0110358	0.019984	0.0721021	0	0	0.00155764	0.0066191	0.00374535	0.00226175	0.000430687	0	0	0	0.00033449	0.995958	0.613697	0	0	0	0	0	0	0	0	0	0	0
sp|Q91YJ5|IF2M_MOUSE Translation initiation factor IF-2, mitochondrial OS=Mus musculus OX=10090 GN=Mtif2 PE=1 SV=2;tr|Q5M6W7|Q5M6W7_MOUSE Translation initiation factor IF-2, mitochondrial (Fragment) OS=Mus musculus OX=10090 GN=Mtif2 PE=1 SV=1;tr|F6RR02|F6R			Mtif2	0	0	0	0	0	0	0	0	0	0	0	0	0	0	0	0	0	0	0	0	0	0	0	0	0	0	0.0438346	0.510405	0.932788	0.605624	1	0.818701	0.634693	0	0	0	0	0	0	0	0	0	0	0	0	0
sp|Q9D172|GAL3A_MOUSE Glutamine amidotransferase-like class 1 domain-containing protein 3A, mitochondrial OS=Mus musculus OX=10090 GN=Gatd3a PE=1 SV=1;tr|A0A1W2P870|A0A1W2P870_MOUSE Glutamine amidotransferase-like class 1 domain-containing protein 3A, mito			Gatd3a	0	0.0169417	0.00583487	0.00677075	0.00845935	0.00657502	0.00899078	0.00638516	0.00894468	0.00792246	0.00228365	0.00242766	0.0055964	0.0069363	0.00542037	0.00191073	0.00909095	0	0.00640025	0	0.00316438	0.00219681	0.0144107	0.00272934	0.00320847	0	0	0	0	0	0	0	0	0	0.00981894	0	0.0168269	0.0444719	0.0745222	0.0361618	1	0.624434	0.535457	0.823722	0.647192	0
sp|Q99L13|3HIDH_MOUSE 3-hydroxyisobutyrate dehydrogenase, mitochondrial OS=Mus musculus OX=10090 GN=Hibadh PE=1 SV=1			Hibadh	0	0	0	0	0	0	0	0	0	0	0	0	0	0	0	0	0	0	0	0	0	0	0	0	0	0	0	0.000174827	0.000383957	0.000114602	0.000434337	0.00889327	0.126334	1	7.43716e-05	0	0	0	0	0	0	0	0	0	0	0
sp|Q8BVU5|NUDT9_MOUSE ADP-ribose pyrophosphatase, mitochondrial OS=Mus musculus OX=10090 GN=Nudt9 PE=1 SV=1			Nudt9	0	0	0	0	0	0	0	0	0	0	0	0	0	0	0	0	0	0	0	0	0	0	0	0	0	0	0	0	0	0	0	0	0	0	0	0	0.133933	0.182351	0.291285	0.24917	0.879284	1	0.214238	0	0	0
sp|P03888|NU1M_MOUSE NADH-ubiquinone oxidoreductase chain 1 OS=Mus musculus OX=10090 GN=Mtnd1 PE=1 SV=3	I	ND1	Mtnd1	0	0	0	0	0	0.0171175	0.00705549	0.0186762	0.155694	0.0843159	0.49219	0.833685	0	0	0	0	0	0	0	0	0	0	0	0	0	0	0	0	0	0	0	0	0	0	0	0	0	0	0	0	0	0	0	0	0	0
sp|Q00612|G6PD1_MOUSE Glucose-6-phosphate 1-dehydrogenase X OS=Mus musculus OX=10090 GN=G6pdx PE=1 SV=3;tr|A3KG36|A3KG36_MOUSE Glucose-6-phosphate 1-dehydrogenase (Fragment) OS=Mus musculus OX=10090 GN=G6pdx PE=1 SV=1;sp|P97324|G6PD2_MOUSE Glucose-6-phosph			G6pdx	0	0	0	0	0	0	0	0	0	0	0	0	0	0	0	0	0	0	0	0	0	0	0	0	0	0	0	0	0	0	0	0	0	0	0	0	0	1	0.266046	0	0.245864	0	0	0	0	0
sp|Q9D898|ARP5L_MOUSE Actin-related protein 2/3 complex subunit 5-like protein OS=Mus musculus OX=10090 GN=Arpc5l PE=1 SV=1			Arpc5l	0	0	0	0	0	0	0	0	0	0	0	0	0	0	0	0	0	0	0	0	0	0.0480814	0	0	0.257916	1	0	0	0	0	0	0	0	0	0	0	0	0	0	0	0	0	0	0	0	0
sp|Q8BMS1|ECHA_MOUSE Trifunctional enzyme subunit alpha, mitochondrial OS=Mus musculus OX=10090 GN=Hadha PE=1 SV=1			Hadha	4.45605e-05	3.76725e-05	0.000125064	0.000470072	0.000873707	0.000486602	0.000761097	0.00172266	0.00201915	0.00256412	0.00275625	0.00807035	0.0049559	0.0179635	0.00912786	0.0210248	0.040043	0.119729	0.178862	0.148882	0.557926	0.276361	0.816259	0.89933	0.96419	0.325347	0.176589	0.181632	0.809794	0.0912917	0.0953678	0.168587	0.219665	0.166897	0.226382	0.184105	0.0317332	0.0176205	0.0235977	0.00442924	0.00656213	0.00819623	0.00687697	0.00412545	0.000116707	0.000729877
tr|F6X1P1|F6X1P1_MOUSE RIKEN cDNA 2310061I04 gene (Fragment) OS=Mus musculus OX=10090 GN=2310061I04Rik PE=1 SV=1;tr|B8JJ66|B8JJ66_MOUSE RIKEN cDNA 2310061I04 gene OS=Mus musculus OX=10090 GN=2310061I04Rik PE=1 SV=1;tr|B8JJ69|B8JJ69_MOUSE RIKEN cDNA 2310061			2310061I04Rik	0	0	0	0	0	0	0	0	0	0	0	0	0	0	0	0	0	0	0	0	0	0	0	0	0	0	0	0	0	0	0	0	0	0	0	0	0	0	0.391591	0.321551	0.328681	0.478245	0.539094	0.905097	0.598809	0
sp|P51660|DHB4_MOUSE Peroxisomal multifunctional enzyme type 2 OS=Mus musculus OX=10090 GN=Hsd17b4 PE=1 SV=3			Hsd17b4	0	0	0	0	0	0	0	0	0	0	0	0	0	0	0	0	0	0	0.00336962	0.00183125	0.00881947	0.0270082	0.0437086	0.0161897	0.0241425	0.0307474	0.0464314	0.0681213	0.341091	0.455155	0.313915	0.361705	0.706536	0.81873	0.547193	0.44506	0.498754	0.411088	0.0679689	0.00627769	0.0267233	0.0594949	0.00323092	0	0	0
sp|Q91VD9|NDUS1_MOUSE NADH-ubiquinone oxidoreductase 75 kDa subunit, mitochondrial OS=Mus musculus OX=10090 GN=Ndufs1 PE=1 SV=2	I	N	Ndufs1	0.000240086	0.000946066	0.00307426	0.00992795	0.0849725	0.176971	0.151863	0.149493	0.156763	0.286321	0.548874	0.818082	0.0123567	0.0293873	0.0567892	0	0	0	0	0	0	0	0	0	0.000207445	0.000289094	0.00871738	0.003091	0.00295618	0.104206	0.0982771	0.0044381	0.0125151	0.0137856	0.0267393	0.0895102	0.0976126	0.0036683	0	0	0	0	0	0	0	0
tr|Q8R2K3|Q8R2K3_MOUSE Single-stranded DNA-binding protein, mitochondrial OS=Mus musculus OX=10090 GN=Ssbp1 PE=1 SV=1;sp|Q9CYR0|SSBP_MOUSE Single-stranded DNA-binding protein, mitochondrial OS=Mus musculus OX=10090 GN=Ssbp1 PE=1 SV=1			Ssbp1	0	0	0	0	0	0	0	0	0	0	0	0	0	0	0	0	0	0	0	0	0	0	0	0	0	0	0	0	0	0	0	0	0	0	0	0	0	0.0405718	1	0.00030595	0	0.00118541	0	0	0	0
sp|P67778|PHB_MOUSE Prohibitin OS=Mus musculus OX=10090 GN=Phb PE=1 SV=1;tr|Q5SQG5|Q5SQG5_MOUSE Prohibitin (Fragment) OS=Mus musculus OX=10090 GN=Phb PE=1 SV=1			Phb	0.000273378	0.000692575	0.00462038	0.0273893	0.176636	0.363734	0.825495	0.231429	0.225851	0.249692	0.48817	0.773274	0.455798	1	0.167038	0.0163755	0	0	0	0	0	0	0	0	0	0	0	0	0	0	0	0	0	0	0	0	0	0.00114929	0	0	0	0.000572386	0.00134382	0.00873948	0	0
sp|Q9JII6|AK1A1_MOUSE Aldo-keto reductase family 1 member A1 OS=Mus musculus OX=10090 GN=Akr1a1 PE=1 SV=3;tr|B1AXW3|B1AXW3_MOUSE Aldo-keto reductase family 1 member A1 (Fragment) OS=Mus musculus OX=10090 GN=Akr1a1 PE=1 SV=8			Akr1a1	0	0	0	0	0	0	0	0	0	0	0	0	0	0	0	0	0	0	0	0	0	0	0	0	0	0	0	0	0	0	0	0	0	0	0	0	0	0	0.00938957	0.0452923	0.193226	1	0.393907	0.358919	0	0
sp|Q9JL56|GDE1_MOUSE Glycerophosphodiester phosphodiesterase 1 OS=Mus musculus OX=10090 GN=Gde1 PE=1 SV=1			Gde1	0	0	0	0	0	0	0	0	0	0	0	0	0	0	0	0	0	0	0	0	0	0	0	0	0	0	0	0	0	0	0	0	0	0	1	0	0	0	0	0	0	0	0	0	0	0
tr|G5E895|G5E895_MOUSE Aldo-keto reductase family 1, member B10 (aldose reductase) OS=Mus musculus OX=10090 GN=Akr1b10 PE=1 SV=1;tr|D3Z494|D3Z494_MOUSE Aldo-keto reductase family 1, member B10 (aldose reductase) OS=Mus musculus OX=10090 GN=Akr1b10 PE=1 SV=			Akr1b10	0	0	0	0	0	0	0	0	0	0	0	0	0	0	0	0	0	0	0	0	0	0	0	0	0	0	0	0	0	0	0	0	0	0	0	0	0	0.0751664	0.0824412	0.115569	0.270965	0.599444	1	0.767437	0.156095	0
sp|Q9DBL7|COASY_MOUSE Bifunctional coenzyme A synthase OS=Mus musculus OX=10090 GN=Coasy PE=1 SV=2			Coasy	0	0	0	0	0	0	0	0	0	0	0	0	0	0	0	0	0	0	0	0	0	0	0	0	0	0	0	0	0	0	0.0227618	0	0	0	0.0163672	0.071639	0.295447	1	0.624392	0	0	0	0	0	0	0
sp|Q91YP2|NEUL_MOUSE Neurolysin, mitochondrial OS=Mus musculus OX=10090 GN=Nln PE=1 SV=1;tr|A0A286YD12|A0A286YD12_MOUSE Neurolysin, mitochondrial OS=Mus musculus OX=10090 GN=Nln PE=1 SV=1			Nln	0	0	0	0	0	0	0	0	0	0	0	0	0	0	0	0	0	0	0	0	0	0	0	0	0	0	0	0	0	0	0	0	0	0	0	0	0	0.683531	1	0.0091729	0.00138016	0	0	0	0	0
sp|P21278|GNA11_MOUSE Guanine nucleotide-binding protein subunit alpha-11 OS=Mus musculus OX=10090 GN=Gna11 PE=1 SV=1;sp|P30677|GNA14_MOUSE Guanine nucleotide-binding protein subunit alpha-14 OS=Mus musculus OX=10090 GN=Gna14 PE=1 SV=2;tr|A0A494BBL5|A0A494			Gna11	0	0	0	0	0	0	0	0	0	0	0	0	0	0	0	0	0	0	0	0	0	0	0	0	0	0	0	0	0.254048	0.0349932	0	0	0.0420081	1	0.133079	0.0391932	0	0	0	0	0	0	0	0	0	0
sp|P61922|GABT_MOUSE 4-aminobutyrate aminotransferase, mitochondrial OS=Mus musculus OX=10090 GN=Abat PE=1 SV=1			Abat	0	0	0	0	0	0	0	0	0	0	0	0	0	0	0	0	0.000101334	0.000149385	0.000279222	0.00119006	0.0080348	0.0286967	1	0.687973	0.35175	0.0975914	0.0639691	0.0195348	0.0229053	0.0104437	0.0102257	0.0120936	0.039431	0.055652	0.0425104	0.0137558	0.00033367	0.000334151	0.000413672	0.000508238	0.000737427	0	0	0	0	0
sp|Q61503|5NTD_MOUSE 5-nucleotidase OS=Mus musculus OX=10090 GN=Nt5e PE=1 SV=2			Nt5e	0	0	0	0	0	0	0	0	0	0	0	0	0	0	0	0	0	0	0	0	0	0	0	0	0	0	0	0	0	1	0	0	0	0	0	0	0	0	0	0	0	0	0	0	0	0
sp|O35143|ATIF1_MOUSE ATPase inhibitor, mitochondrial OS=Mus musculus OX=10090 GN=Atp5if1 PE=1 SV=2;tr|E9PV44|E9PV44_MOUSE ATP synthase F1 subunit epsilon OS=Mus musculus OX=10090 GN=Atpif1 PE=1 SV=1	V		Atp5if1	0	0	0	0	0	0	0	0	0	0	0	0	0	0	0	0	0	0	0	0	0	0	0	0	0	0	0	0	0	0	0	0	0	0	0	0	0	0	0	0	0	0	0.515505	0.736397	1	0.163896
sp|O09111|NDUBB_MOUSE NADH dehydrogenase [ubiquinone] 1 beta subcomplex subunit 11, mitochondrial OS=Mus musculus OX=10090 GN=Ndufb11 PE=1 SV=2	I	ND4	Ndufb11	0	0	0	0	0	0	0	0.0432483	0.156055	0.315756	0.905217	0.820929	0	0	0.0390416	0	0	0	0	0	0	0	0	0	0	0	0	0	0	0	0	0	0	0	0	0	0	0	0	0	0	0	0	0	0	0
sp|Q9CQX2|CYB5B_MOUSE Cytochrome b5 type B OS=Mus musculus OX=10090 GN=Cyb5b PE=1 SV=1			Cyb5b	0	0	0.000452118	0	0	0.00249813	0	0.000457252	0.000726464	0.000768786	0.00136108	0	0.000672487	0.00187858	0	0.00122485	0.0113974	0	0.00811004	0.005751	0.0178078	0.0131177	0.0488385	0.0253356	0.0133451	0.00735322	0.0248217	0.0893162	0.0892644	0.163014	0.0860993	0.289311	0.494684	0.424239	0.510255	0.629492	0.971434	0.917508	0.509204	0.186978	0.166117	0.0517093	0.0112228	0	0.00254216	0
tr|A0A0G2JES0|A0A0G2JES0_MOUSE Nucleoside diphosphate-linked moiety X motif 17 OS=Mus musculus OX=10090 GN=Nudt17 PE=1 SV=1;sp|Q9CWD3|NUD17_MOUSE Nucleoside diphosphate-linked moiety X motif 17 OS=Mus musculus OX=10090 GN=Nudt17 PE=2 SV=1			Nudt17	0	0	0	0	0	0	0	0	0	0	0	0	0	0	0	0	0	0	0	0	0	0	0	0	0	0	0	0	0	0	0	0	0	0	0	0	0	0	0	0	0	1	0.546449	0.549333	0	0
sp|P61620|S61A1_MOUSE Protein transport protein Sec61 subunit alpha isoform 1 OS=Mus musculus OX=10090 GN=Sec61a1 PE=1 SV=2;sp|Q9JLR1|S61A2_MOUSE Protein transport protein Sec61 subunit alpha isoform 2 OS=Mus musculus OX=10090 GN=Sec61a2 PE=2 SV=3;tr|Q9CYJ			Sec61a1	0	0	0	0	0	0	0	0	0	0	0	0	0	0	0	0	0	0	0.33643	0.167921	0.289387	0.33542	0.311204	0.286098	0.814705	0.55832	0.668581	0.593529	0.772722	0.695174	0.618724	0.683259	0.398261	0.517525	0	0	0	0	0	0	0	0	0	0	0	0
sp|Q9D7J4|COX20_MOUSE Cytochrome c oxidase assembly protein COX20, mitochondrial OS=Mus musculus OX=10090 GN=Cox20 PE=1 SV=1			Cox20	0	0	0	0	0	0	0	0	0	0	0	0	0	0	0	0	0	0	0	0	0	0	0	0	0	0	0	0	0	0	0	0.327234	0.550046	0.447179	0.466835	0.87129	1	0	0	0	0	0	0.116856	0.188107	0.15791	0.0744274
sp|Q8JZQ2|AFG32_MOUSE AFG3-like protein 2 OS=Mus musculus OX=10090 GN=Afg3l2 PE=1 SV=1			Afg3l2	0	0	0.000663804	0.0249735	0.0824122	0.291426	1	0.221158	0.0983342	0.051394	0.067788	0.0515735	0.0160111	0.0146449	0.00691568	0.0130043	0.0122321	0.0126111	0.0212177	0.00655927	0.00950671	0.0109633	0.0401627	0.0755165	0.0465341	0.0424193	0.0309226	0.0583497	0.116632	0.134033	0.156082	0.168492	0.112823	0.0271449	0	0.0071055	0.00443756	0.00433704	0.0108549	0	0.00404184	0.00556166	0	0	0	0
sp|Q9D8B7|JAM3_MOUSE Junctional adhesion molecule C OS=Mus musculus OX=10090 GN=Jam3 PE=1 SV=2			Jam3	0	0	0	0	0	0	0	0	0	0	0	0	0	0	0	0	0	0	0	0	0	0	0	0	0	0	0	0	0	0	0	0	0	0	0.288784	1	0	0	0	0	0	0	0	0	0	0
sp|P11404|FABPH_MOUSE Fatty acid-binding protein, heart OS=Mus musculus OX=10090 GN=Fabp3 PE=1 SV=5			Fabp3	0	0	0	0	0	0	0	0	0	0	0	0	0	0	0	0	0	0	0	0	0	0	0	0	0	0	0	0	0	0	0	0	0	0	0	0	0.670058	0.864043	0	0	1	0	0	0	0	0
sp|Q99KI0|ACON_MOUSE Aconitate hydratase, mitochondrial OS=Mus musculus OX=10090 GN=Aco2 PE=1 SV=1			Aco2	0	0	0	0	0	0	0	0	0	0	0	0	0	0	0	0	2.19446e-05	0	6.34449e-05	3.27834e-05	4.25982e-05	0.000514562	7.85693e-05	0.00150735	0.0038372	0.00478073	0.00858803	0.00804394	0.022735	0.0276899	0.050046	0.0689947	0.123234	0.200968	0.796768	1	0.0829934	0.00459529	0.00589197	0.00378279	0.00780427	0.00717001	0.00580669	0.00554004	0.00121346	1.25576e-05
sp|P85094|ISC2A_MOUSE Isochorismatase domain-containing protein 2A OS=Mus musculus OX=10090 GN=Isoc2a PE=1 SV=1			Isoc2a	0	0	0	0	0	0	0	0	0	0	0	0	0	0	0.00104852	8.64841e-05	8.63391e-05	0.00566632	0.00629063	0.00840025	0.0322527	0.0285505	0.072099	0.119917	0.137589	0.17075	0.295571	0.188053	0.733529	0.471707	0.467509	0.659885	0.799979	0.614522	0.463574	0.181411	0.0121483	0.015719	0.000177268	0.00360474	0.0289758	0.0281058	0.000193632	0	0	0
sp|Q9DD03|RAB13_MOUSE Ras-related protein Rab-13 OS=Mus musculus OX=10090 GN=Rab13 PE=1 SV=1			Rab13	0	0	0	0	0	0	0	0	0	0	0	0	0	0	0	0	0	0	0	0	0	0	0	0	0	0	0	0	0	0	0	0	0	0	0	0	0	0	0	0	0	0	0	1	0.772883	0
sp|P47791|GSHR_MOUSE Glutathione reductase, mitochondrial OS=Mus musculus OX=10090 GN=Gsr PE=1 SV=3			Gsr	0	0	0	0	0	0	0	0	0	0	0	0	0	0	0	0	0	0	0	0.121473	0.577969	0.408481	0.569457	1	0.548163	0.211769	0.171539	0.0259116	0.0176883	0	0	0	0	0	0	0	0	0	0	0	0	0	0	0	0	0
sp|Q9CYN2|SPCS2_MOUSE Signal peptidase complex subunit 2 OS=Mus musculus OX=10090 GN=Spcs2 PE=1 SV=1;tr|A0A140LIK0|A0A140LIK0_MOUSE Microsomal signal peptidase 25 kDa subunit OS=Mus musculus OX=10090 GN=Spcs2 PE=1 SV=1;tr|A0A140LHR3|A0A140LHR3_MOUSE Micros			Spcs2	0	0	0	0	0	0	0	0	0	0	0	0	0	0.0245521	0.0186281	0.0313869	0.064511	0	0.155136	0.0417866	0.0968103	0.0700666	0.113012	0.186292	0.327541	0.142881	0.252636	0	0.843307	0.428993	0.27273	0.500565	0.482568	0	0	0	0	0	0	0	0	0	0	0	0	0
sp|Q91V41|RAB14_MOUSE Ras-related protein Rab-14 OS=Mus musculus OX=10090 GN=Rab14 PE=1 SV=3;tr|Q50HX3|Q50HX3_MOUSE RAB14 protein variant OS=Mus musculus OX=10090 GN=Rab14 PE=1 SV=1			Rab14	0	0	0	0	0	0	0	0	0	0	0	0	0	0	0	0	0	0	0	0	0	0	0	0.0252085	0	0.0359829	0	0.032988	0.131089	0.118122	0.193328	0	0.211141	0.566218	0.411058	0.415988	0.433815	0.686172	0.484956	0.487245	0.6079	0.49547	0.924584	0.788602	0.604069	0.175192
sp|Q8BXQ2|PIGT_MOUSE GPI transamidase component PIG-T OS=Mus musculus OX=10090 GN=Pigt PE=1 SV=2;tr|B7ZC19|B7ZC19_MOUSE GPI transamidase component PIG-T OS=Mus musculus OX=10090 GN=Pigt PE=1 SV=1			Pigt	0	0	0	0	0	0	0	0	0	0	0	0	0	0	0.0100101	0.0226372	0.0392806	0.0489955	0.0392312	0.0346947	0.120015	0.133003	0.155287	0.213856	1	0	0	0	0	0	0	0	0	0	0	0	0	0	0	0	0	0	0	0	0	0
sp|Q61171|PRDX2_MOUSE Peroxiredoxin-2 OS=Mus musculus OX=10090 GN=Prdx2 PE=1 SV=3;tr|D3Z4A4|D3Z4A4_MOUSE Peroxiredoxin-2 (Fragment) OS=Mus musculus OX=10090 GN=Prdx2 PE=1 SV=8			Prdx2	0	0	0	0	0	0	0	0	0	0	0	0	0	0	0	0	0	0	0	0	0	0	0	0	0.00119185	0	0	0	0	0	0	0	0	0	0.0159597	0.186225	0.202187	0.0388019	0.00680882	1	0.0447597	0	0	0	0	0
sp|Q7TSF1|DSG1B_MOUSE Desmoglein-1-beta OS=Mus musculus OX=10090 GN=Dsg1b PE=1 SV=1;sp|Q61495|DSG1A_MOUSE Desmoglein-1-alpha OS=Mus musculus OX=10090 GN=Dsg1a PE=2 SV=2;sp|Q7TSF0|DSG1C_MOUSE Desmoglein-1-gamma OS=Mus musculus OX=10090 GN=Dsg1c PE=1 SV=1			Dsg1b	0.753623	0	0	0	0	0	0	0	0	0	0	0	0	0	0	0	0	0	0	0	0	0	0	0	0	0	0	0	0	0	0	0	0	0	0	0	0	0	0	0	0	0	0	0	0	0
sp|Q8K411|PREP_MOUSE Presequence protease, mitochondrial OS=Mus musculus OX=10090 GN=Pitrm1 PE=1 SV=1			Pitrm1	0	0	0	0	0	0	0	0	0	0	0	0	0	0	0	0	0	0	0	0	0	0	0.00013358	0	0.000217628	0.00033367	0.0160077	0.0674326	0.262617	0.223825	0.852056	1	0.305835	0.0343534	0.000478847	0	0	0	0	0	0	0	0	0	0	0
sp|P62075|TIM13_MOUSE Mitochondrial import inner membrane translocase subunit Tim13 OS=Mus musculus OX=10090 GN=Timm13 PE=1 SV=1;tr|A0A1W2P756|A0A1W2P756_MOUSE Mitochondrial import inner membrane translocase subunit Tim13 OS=Mus musculus OX=10090 GN=Timm13			Timm13	0	0	0	0	0	0	0	0	0	0	0	0	0	0	0	0	0	0	0	0	0	0	0	0	0	0	0	0	0	0	0	0	0.0825608	0.119976	0.118939	0.165526	0.195046	0.218678	0.258238	0.343025	0.110599	0.0441874	0.059817	0.0601499	0.185803	1
sp|Q3U186|SYRM_MOUSE Probable arginine--tRNA ligase, mitochondrial OS=Mus musculus OX=10090 GN=Rars2 PE=1 SV=1			Rars2	0	0	0	0	0	0	0	0	0	0	0	0	0	0	0.00333241	0	0	0	0	0	0	0.0332342	0.13268	0.0622884	0.050784	0.0666908	0.0517175	0.0399469	0.145087	0.148642	0.311338	0.414828	0.535356	0.723042	0.181215	0.340585	0.137197	0.0348584	0.0449397	0	0	0	0	0	0	0
sp|Q99MN9|PCCB_MOUSE Propionyl-CoA carboxylase beta chain, mitochondrial OS=Mus musculus OX=10090 GN=Pccb PE=1 SV=2;tr|E9Q1J7|E9Q1J7_MOUSE Propionyl-CoA carboxylase beta chain, mitochondrial OS=Mus musculus OX=10090 GN=Pccb PE=1 SV=1			Pccb	0	0	0	0	0	0	0	0	0	0	0	0	0	0.000555224	0.0236298	1	0.044494	0	0	0	0	0	0	0	0	0	0	0	0	0	0	0	0	0	0	0	0	0	0	0	0	0	0	0	0	0
sp|Q9D0K2|SCOT1_MOUSE Succinyl-CoA:3-ketoacid coenzyme A transferase 1, mitochondrial OS=Mus musculus OX=10090 GN=Oxct1 PE=1 SV=1;tr|Q3UJQ9|Q3UJQ9_MOUSE Succinyl-CoA:3-ketoacid-coenzyme A transferase OS=Mus musculus OX=10090 GN=Oxct1 PE=1 SV=1			Oxct1	0	0	0	0	0	0	0	0	0	0	0	0	0	0	0	0	0	0	0	0	0	0	0	0	0	0	0	0	0	0	0	0.00630415	0.412008	1	0.727588	0.0186035	0	0.0107635	0.00709465	0.0734761	0.177191	0	0	0	0	0
sp|Q8C0L6|PAOX_MOUSE Peroxisomal N(1)-acetyl-spermine/spermidine oxidase OS=Mus musculus OX=10090 GN=Paox PE=1 SV=3			Paox	0	0	0	0	0	0	0	0	0	0	0	0	0	0	0	0	0	0	0	0	0	0	0	0	0	0	0	0	0	0	0	0	0	0	0	0	0	0	0	0	0	0	0	1	0	0
sp|Q3TCN2|PLBL2_MOUSE Putative phospholipase B-like 2 OS=Mus musculus OX=10090 GN=Plbd2 PE=1 SV=2			Plbd2	0	0	0	0	0	0	0	0	0	0	0	0	0	0	0	0	0	0	0	0	0	0	0	0	0	0	0	0	0	0	0	0	0	0	0	0.0510941	0.0587961	0.0403173	1	0.014821	0.349084	0	0	0	0	0
sp|Q8BR76|MKS3_MOUSE Meckelin OS=Mus musculus OX=10090 GN=Tmem67 PE=1 SV=2;tr|A2AJP5|A2AJP5_MOUSE Meckelin OS=Mus musculus OX=10090 GN=Tmem67 PE=1 SV=1;tr|E9QNI1|E9QNI1_MOUSE Meckelin OS=Mus musculus OX=10090 GN=Tmem67 PE=1 SV=1			Tmem67	0	0	0	0	0	0	0	0	0	0	0	0	0	0	0	0	0	0	0	0	0	0	0	0	0	1	0	0	0	0	0	0	0	0	0	0	0	0	0	0	0	0	0	0	0	0
sp|A2APY7|NDUF5_MOUSE Arginine-hydroxylase NDUFAF5, mitochondrial OS=Mus musculus OX=10090 GN=Ndufaf5 PE=1 SV=1	I	A	Ndufaf5	0	0	0	0	0	0	0	0	0	0	0	0	0	0	0	0	0	0	0	0	0	0	0	0	0	0	0	0	0	0	0	0	0	0	0	0	0	0	0	0	1	0.0114662	0	0	0	0
sp|Q91WK5|GCSH_MOUSE Glycine cleavage system H protein, mitochondrial OS=Mus musculus OX=10090 GN=Gcsh PE=1 SV=2			Gcsh	0	0	0	0	0	0	0	0	0	0	0	0	0	0	0	0	0	0	0	0	0	0	0	0	0	0	0	0	0	0	0	0	0	0	0	0	0	0	0	0	0	0	0	0	0	0
sp|Q3UHK1|MYCT_MOUSE Proton myo-inositol cotransporter OS=Mus musculus OX=10090 GN=Slc2a13 PE=1 SV=2			Slc2a13	0	0	0	0	0	0	0	0	0	0	0	0	0	0	0	0	0	0	0	0.16063	1	0	0	0	0	0	0	0	0	0	0	0	0	0	0	0	0	0	0	0	0	0	0	0	0	0
sp|Q8CIM3|D2HDH_MOUSE D-2-hydroxyglutarate dehydrogenase, mitochondrial OS=Mus musculus OX=10090 GN=D2hgdh PE=1 SV=3;tr|E9QN44|E9QN44_MOUSE D-2-hydroxyglutarate dehydrogenase, mitochondrial OS=Mus musculus OX=10090 GN=D2hgdh PE=1 SV=1			D2hgdh	0	0	0	0	0	0	0	0	0	0	0	0	0	0	0	0	0	0	0	0	0	0	0	0	0	0	0	0	0	0	0	0	0	0	0	0	1	0	0	0	0	0	0	0	0	0
sp|P12787|COX5A_MOUSE Cytochrome c oxidase subunit 5A, mitochondrial OS=Mus musculus OX=10090 GN=Cox5a PE=1 SV=2	IV		Cox5a	0	0.00327739	0.0235173	0.0250687	0.038157	0.0545608	0.103704	0.0683005	0.105911	0.0662658	0.0952656	0.0622342	0.0643255	0.105285	0.130763	0.111272	0.235432	0.272158	0.0802282	0.146575	0.3149	0.0454475	0.0597619	0.181452	0.422721	0.353088	0.718438	0.0320439	0	0	0	0	0	0	0	0	0	0	0	0	0	0.00781408	0.00675039	0.0177424	0.0416525	0.0432636
sp|P46656|ADX_MOUSE Adrenodoxin, mitochondrial OS=Mus musculus OX=10090 GN=Fdx1 PE=1 SV=1;tr|A0A1L1STP5|A0A1L1STP5_MOUSE Adrenodoxin, mitochondrial OS=Mus musculus OX=10090 GN=Fdx1 PE=1 SV=1			Fdx1	0	0	0	0	0	0	0	0	0	0	0	0	0	0	0	0	0	0	0	0	0	0	0	0	0	0	0	0	0	0	0	0	0	0	0	0	0	0	0	0	0	0	0	0	0	0.356465
sp|Q7TPD2|F185A_MOUSE Protein FAM185A OS=Mus musculus OX=10090 GN=Fam185a PE=2 SV=1			Fam185a	0	0	0	0	0	0	0	0	0	0	0	0	0	0	0	0	0	0	0	0	0	0	0	0	0	0	0	0	0	0	0	0	0	0	0	0	0	0	0	0	0	0	1	0	0	0
sp|Q99PT1|GDIR1_MOUSE Rho GDP-dissociation inhibitor 1 OS=Mus musculus OX=10090 GN=Arhgdia PE=1 SV=3			Arhgdia	0	0	0	0	0	0	0	0	0	0	0	0	0	0	0	0	0	0	0	0	0	0	0	0	0	0	0	0	0	0	0	0	0	0	0	0	0	0	0.307738	1	0.0306436	0	0	0	0	0
sp|Q9WUZ9|ENTP5_MOUSE Ectonucleoside triphosphate diphosphohydrolase 5 OS=Mus musculus OX=10090 GN=Entpd5 PE=1 SV=1;tr|Q3TQC7|Q3TQC7_MOUSE Ectonucleoside triphosphate diphosphohydrolase 5 OS=Mus musculus OX=10090 GN=Entpd5 PE=1 SV=1			Entpd5	0	0	0	0	0	0	0	0	0	0	0	0	0	0	0	0	0	0	0	0	0	0	0	0	0	0	0	0	0	0	0	0	0	0	0	0	0	0	0	0	0	1	0.310144	0	0	0
sp|Q9CPX8|QCR10_MOUSE Cytochrome b-c1 complex subunit 10 OS=Mus musculus OX=10090 GN=Uqcr11 PE=1 SV=1	III		Uqcr11	0	0	0	0	0	0	0	0	0	0.0487992	0.0621327	0.132976	0	0	0	0	0	0	0	0.256865	1	0	0	0	0	0	0	0	0	0	0	0	0	0	0	0	0	0	0	0	0	0	0	0	0	0
sp|Q8R404|MIC13_MOUSE MICOS complex subunit MIC13 OS=Mus musculus OX=10090 GN=Micos13 PE=1 SV=1			Micos13	0	0.00951221	0.0488165	0.0545911	0.0979375	0.0871577	0.110732	0.0888699	0.067056	0.0158783	0.0194672	0.110746	0.0545953	0.0786699	0.0494359	0.0976747	0.280474	1	0.380472	0.168101	0.0718755	0.00502909	0	0	0	0	0	0	0	0	0	0	0	0	0	0	0	0	0	0	0	0.0048877	0.00669746	0.0628621	0.0822339	0.0616567
sp|Q9DC61|MPPA_MOUSE Mitochondrial-processing peptidase subunit alpha OS=Mus musculus OX=10090 GN=Pmpca PE=1 SV=1;tr|A2AIW9|A2AIW9_MOUSE Alpha-MPP OS=Mus musculus OX=10090 GN=Pmpca PE=1 SV=1			Pmpca	0	0	0	0	0	0	0	0	0	0	0	0	0	0	0	0	0	0	0	0	0	0	0	0	0	0	0	0	0	0	0.00215062	0.0130089	0.0301138	0.0521403	0.106241	0.111332	0.0912832	0.160969	0.415051	0.678795	1	0.156277	0.0113448	0	0	0
sp|Q61578|ADRO_MOUSE NADPH:adrenodoxin oxidoreductase, mitochondrial OS=Mus musculus OX=10090 GN=Fdxr PE=1 SV=1			Fdxr	0	0	0	0	0	0	0	0	0	0	0	0	0	0	0	0	0	0	0	0	0	0	0	0	0	0	0.000407768	0.000656372	0.000159667	0.00185078	0.0028954	0.0051877	0.0180856	0.0418848	0.048997	0.0693846	0.19002	0.26891	0.516425	0.719256	1	0.2798	0.00948565	0	0	0
sp|Q9Z210|PX11B_MOUSE Peroxisomal membrane protein 11B OS=Mus musculus OX=10090 GN=Pex11b PE=1 SV=1;tr|E9PXK7|E9PXK7_MOUSE Peroxisomal membrane protein 11B OS=Mus musculus OX=10090 GN=Pex11b PE=1 SV=1			Pex11b	0	0	0	0	0	0	0	0	0	0	0	0	0	0	0	0	0	0	0	0	0	0	0	0	0	0	0	0	0	0	0	0	0.818026	0.627329	0	0	0	0	0	0	0	0	0	0	0	0
sp|Q9QUR6|PPCE_MOUSE Prolyl endopeptidase OS=Mus musculus OX=10090 GN=Prep PE=1 SV=1			Prep	0	0	0	0	0	0	0	0	0	0	0	0	0	0	0	0	0	0	0	0	0	0	0	0	0	0	0	0	0	0	0	0	0	0	0	0	0	0	0	1	0.210646	0	0	0	0	0
sp|Q9DCI9|RM32_MOUSE 39S ribosomal protein L32, mitochondrial OS=Mus musculus OX=10090 GN=Mrpl32 PE=1 SV=1			Mrpl32	0	0	0	0	0	0	0	0.432901	0.766191	0.951587	0.849977	0.520173	0	0	0	0	0	0	0	0	0	0	0	0	0	0	0	0	0	0	0	0	0	0	0	0	0	0	0	0	0	0	0	0	0	0
sp|P08074|CBR2_MOUSE Carbonyl reductase [NADPH] 2 OS=Mus musculus OX=10090 GN=Cbr2 PE=1 SV=1			Cbr2	0	0	0	0	0	0	0	0	0	0	0	0	0	0	0	0	0	0	0	0	0	0	0	0	0	0	0	0	0	0	0	0	0.584173	1	0.221536	0	0	0	0	0	0	0	0	0	0	0
sp|Q9CZN8|GATA_MOUSE Glutamyl-tRNA(Gln) amidotransferase subunit A, mitochondrial OS=Mus musculus OX=10090 GN=Qrsl1 PE=1 SV=1			Qrsl1	0	0	0	0	0	0	0	0	0	0	0	0	0	0	0	0	0	0	0	0	0	0	0	0	0	0	0	0	0	0	0	0.410732	1	0	0	0	0	0	0	0	0	0.150378	0	0	0	0
sp|P08101|FCGR2_MOUSE Low affinity immunoglobulin gamma Fc region receptor II OS=Mus musculus OX=10090 GN=Fcgr2 PE=1 SV=2;tr|A0A0B4J1G1|A0A0B4J1G1_MOUSE Fc receptor, IgG, low affinity IIb OS=Mus musculus OX=10090 GN=Fcgr2b PE=1 SV=1;tr|E9Q415|E9Q415_MOUSE			Fcgr2	0	0	0	0	0	0	0	0	0	0	0	0	0	0	0	0	0	0	0	0	0	0	0	0	0	0	0	0	0	0	1	0	0	0	0	0	0	0	0	0	0	0	0	0	0	0
sp|Q9CQZ5|NDUA6_MOUSE NADH dehydrogenase [ubiquinone] 1 alpha subcomplex subunit 6 OS=Mus musculus OX=10090 GN=Ndufa6 PE=1 SV=1	I	N	Ndufa6	0	0	0	0	0.0480381	0.172529	0.118531	0.151447	0.177395	0.268116	0.580655	0.629055	0	0	0.0432994	0	0	0	0	0	0	0	0	0	0	0	0	0	0	0	0	0	0	0	0	0	0	0	0	0	0	0	0	0	0.033275	0
sp|P97371|PSME1_MOUSE Proteasome activator complex subunit 1 OS=Mus musculus OX=10090 GN=Psme1 PE=1 SV=2;tr|G3UWN9|G3UWN9_MOUSE Proteasome activator complex subunit 1 (Fragment) OS=Mus musculus OX=10090 GN=Psme1 PE=1 SV=1;tr|G3UXZ5|G3UXZ5_MOUSE Proteasome			Psme1	0	0	0	0	0	0	0	0	0	0	0	0	0	0	0	0	0	0	0	0	0	0	0	0	0	0	0	0	0	1	0	0	0	0	0	0	0	0	0	0	0	0	0	0	0	0
sp|Q9D2G2|ODO2_MOUSE Dihydrolipoyllysine-residue succinyltransferase component of 2-oxoglutarate dehydrogenase complex, mitochondrial OS=Mus musculus OX=10090 GN=Dlst PE=1 SV=1			Dlst	0	0	0.00191644	0.0224107	0.612943	1	0.386501	0.0487508	0.00272568	0.000379831	0.000476896	0	0	0	0	0	0	0	0	0	0	0	0	0	0	0	0	0.000533544	0	0	0	0	0	0	0	0	0	0	0	0.00127284	0	0	0	0	0	0.00591213
sp|Q9CZ42|NNRD_MOUSE ATP-dependent (S)-NAD(P)H-hydrate dehydratase OS=Mus musculus OX=10090 GN=Naxd PE=1 SV=1;tr|J3QMM7|J3QMM7_MOUSE ATP-dependent (S)-NAD(P)H-hydrate dehydratase OS=Mus musculus OX=10090 GN=Naxd PE=1 SV=1;tr|K3W4M4|K3W4M4_MOUSE ATP-depende			Naxd	0	0	0	0	0	0	0	0	0	0	0	0	0	0	0	0	0	0	0	0.0017655	0.00311194	0	0	0	0.00451498	0	0.0194848	1	0.380003	0.232274	0.0157006	0.0112953	0	0	0	0	0	0	0	0	0	0	0.00805726	0.0404308	0	0
sp|Q8C3B8|RFT1_MOUSE Protein RFT1 homolog OS=Mus musculus OX=10090 GN=Rft1 PE=2 SV=2;tr|A0A2I3BQF5|A0A2I3BQF5_MOUSE Protein RFT1 homolog OS=Mus musculus OX=10090 GN=Rft1 PE=1 SV=1			Rft1	0	0	0	0	0	0	0	0	0	0	0	0	0	0	0	0	0	0	0	0	0	0	0	0	0	0	0	0	0	0	0	0	1	0	0	0	0	0	0	0	0	0	0	0	0	0
sp|Q6WVG3|KCD12_MOUSE BTB/POZ domain-containing protein KCTD12 OS=Mus musculus OX=10090 GN=Kctd12 PE=1 SV=1;tr|A0A0R4J2B2|A0A0R4J2B2_MOUSE BTB/POZ domain-containing protein KCTD12 OS=Mus musculus OX=10090 GN=Kctd12 PE=1 SV=1			Kctd12	0	0	0	0	0	0	0	0	0	0	0	0	0	0	0	0	0	0	0	0	0	0	0	0	0	0	0.542397	1	0	0	0	0	0	0	0	0	0	0	0	0	0	0	0	0	0	0
sp|Q922D8|C1TC_MOUSE C-1-tetrahydrofolate synthase, cytoplasmic OS=Mus musculus OX=10090 GN=Mthfd1 PE=1 SV=4;tr|A0A1W2P733|A0A1W2P733_MOUSE C-1-tetrahydrofolate synthase, cytoplasmic OS=Mus musculus OX=10090 GN=Mthfd1 PE=1 SV=1			Mthfd1	0	0	0	0	0	0	0	0	0	0	0	0	0	0	0	0	0	0	0	0	0	0	0	0	0	0	0	0	0.0372054	1	0	0	0	0	0	0	0	0	0	0	0	0	0	0	0	0
sp|Q9D1D4|TMEDA_MOUSE Transmembrane emp24 domain-containing protein 10 OS=Mus musculus OX=10090 GN=Tmed10 PE=1 SV=1;tr|A0A1Y7VM54|A0A1Y7VM54_MOUSE Transmembrane emp24 domain-containing protein 10 OS=Mus musculus OX=10090 GN=Tmed10 PE=1 SV=1			Tmed10	0	0	0	0	0	0	0	0	0	0	0	0	0	0	0	0	0	0	0	0	0	0	0	0	0.0144909	0.0147998	0.0301282	0.0922992	0.114804	0.141072	0.429387	1	0.713552	0	0	0	0	0	0	0	0	0	0	0	0	0
sp|Q91ZA3|PCCA_MOUSE Propionyl-CoA carboxylase alpha chain, mitochondrial OS=Mus musculus OX=10090 GN=Pcca PE=1 SV=2			Pcca	0	0	0	0	0	0	0	0	0	0	0	0	0	0.000619909	0.0330342	1	0.0440988	0	0	0	0	0	0	0	0	0.000212104	0.000326439	0.000286208	0.00682915	0.00560313	0.00638732	0.00886208	0.0181984	0.0395883	0.0552112	0.0863516	0.0511437	0.00502067	0	0	0	0.000737769	0	0	0	0
sp|Q9Z1P6|NDUA7_MOUSE NADH dehydrogenase [ubiquinone] 1 alpha subcomplex subunit 7 OS=Mus musculus OX=10090 GN=Ndufa7 PE=1 SV=3	I	N	Ndufa7	0	0	0	0	0.162775	0.228544	0.343431	0.138785	0.183715	0.287921	0.164341	0.376583	0	0	0.0755603	0	0	0	0	0	0	0	0	0	0	0	0	0	0	0	0	0	0	0	0	0	0	0	0	0	0	0	0	0	0	0
sp|Q99JY9|ARP3_MOUSE Actin-related protein 3 OS=Mus musculus OX=10090 GN=Actr3 PE=1 SV=3			Actr3	0	0	0	0	0	0	0	0	0	0	0	0	0	0	0	0	0.00915679	0	0.0301909	0.026119	0.0512004	0.0397664	0.057924	0.0944752	0.345365	1	0.0983093	0	0	0	0	0	0	0	0	0	0	0	0	0	0	0	0	0	0	0
sp|Q9CZ13|QCR1_MOUSE Cytochrome b-c1 complex subunit 1, mitochondrial OS=Mus musculus OX=10090 GN=Uqcrc1 PE=1 SV=2	III		Uqcrc1	0	0.000188376	0.000687572	0.00189461	0.0206473	0.0421474	0.0394555	0.0127774	0.0367172	0.0669883	0.12481	0.179399	9.23214e-05	4.0792e-05	6.33643e-05	8.68194e-05	0.000770561	0.00544211	0.0165621	0.185918	1	0.00919481	0.000156989	0.000212612	0.00047338	0	0	0	0	0	0	0	0	0	0	0	0	0	0	0	0.00711923	0.0689697	0.00257862	7.88594e-05	0	0
sp|Q91WK1|SPRY4_MOUSE SPRY domain-containing protein 4 OS=Mus musculus OX=10090 GN=Spryd4 PE=1 SV=1			Spryd4	0	0	0	0	0	0	0	0	0	0	0	0	0	0	0	0	0	0	0	0	0	0	0	0	0	0	0	0	0	0	0	0	0	0	0	0	0	0	0	0	0.233663	0.233089	0.259253	1	0.406097	0.0358849
sp|Q9CZS1|AL1B1_MOUSE Aldehyde dehydrogenase X, mitochondrial OS=Mus musculus OX=10090 GN=Aldh1b1 PE=1 SV=1			Aldh1b1	0	0	0	0	0	0	0	0	0	0	0	0	0	0	0	0	0	0	0.000541201	0	0.0052229	0.0135533	0.0216744	0.0244475	0.0264946	0.0535961	0.097779	0.405176	1	0.0775109	0	0	0	0	0	0	0	0	0	0	0	0	0	0	0	0
sp|Q99J39|DCMC_MOUSE Malonyl-CoA decarboxylase, mitochondrial OS=Mus musculus OX=10090 GN=Mlycd PE=1 SV=1			Mlycd	0	0	0	0	0	0	0	0	0	0	0	0	0	0	0	0	0	0	0	0	0	0	0	0	0	0.0862412	1	0	0	0	0	0	0	0.142587	0	0	0	0	0	0	0	0	0	0	0	0
sp|Q8VEH3|ARL8A_MOUSE ADP-ribosylation factor-like protein 8A OS=Mus musculus OX=10090 GN=Arl8a PE=1 SV=1;tr|F6QKK2|F6QKK2_MOUSE ADP-ribosylation factor-like protein 8A (Fragment) OS=Mus musculus OX=10090 GN=Arl8a PE=1 SV=1			Arl8a	0	0	0	0	0	0	0	0	0	0	0	0	0	0	0	0	0	0	0	0	0	0	0	0	0	0	0	0	0	0	0	0	0	0	0	0	0	0.0977286	0.0722443	0	0.112096	0.153331	0.186787	0.996475	0.557338	0.0471308
sp|Q99KF1|TMED9_MOUSE Transmembrane emp24 domain-containing protein 9 OS=Mus musculus OX=10090 GN=Tmed9 PE=1 SV=2;tr|A0A286YDS5|A0A286YDS5_MOUSE Transmembrane emp24 domain-containing protein 9 OS=Mus musculus OX=10090 GN=Tmed9 PE=1 SV=1			Tmed9	0	0	0	0	0	0	0	0	0	0	0	0	0	0	0	0	0	0	0	0	0	0.0624234	0.113296	0	0.111505	0.185584	0.256289	0.498187	0.774549	0.0418897	0.274014	0.684341	1	0	0	0	0	0	0	0	0	0	0	0	0	0
sp|Q8BWT1|THIM_MOUSE 3-ketoacyl-CoA thiolase, mitochondrial OS=Mus musculus OX=10090 GN=Acaa2 PE=1 SV=3			Acaa2	0	0	0	0	0	0	0	0	0	0	0	0	0	0	0	0	0	0	0	0	0	6.22112e-05	0	0	0	0.000177352	0.00033441	0.00069555	0.00831354	0.122722	1	0.628538	0.0598394	0.00301893	0.0053429	0.00575385	0.00895993	0.0111818	0.016197	0.0238925	0.0397683	0.0227301	0.00637836	0.000392438	0	0
sp|Q9CQM5|TXD17_MOUSE Thioredoxin domain-containing protein 17 OS=Mus musculus OX=10090 GN=Txndc17 PE=1 SV=1			Txndc17	0	0	0	0	0	0	0	0	0	0	0	0	0	0	0	0	0	0	0	0	0	0	0	0	0	0	0	0	0	0	0	0	0	0	0	0	0	0	0	0	0	0	0	0	0	1
sp|P14131|RS16_MOUSE 40S ribosomal protein S16 OS=Mus musculus OX=10090 GN=Rps16 PE=1 SV=4			Rps16	0	0	0	0	0	0	0	0	0	0	0	0	0	0	0	0	0	0	0	0	0	0	0	0	0	0	0	0	0	0	0	0	0	0	0	0	0	0	0	0	0	0.228664	0.375389	1	0.312149	0
sp|Q8CCH2|NHLC3_MOUSE NHL repeat-containing protein 3 OS=Mus musculus OX=10090 GN=Nhlrc3 PE=1 SV=1			Nhlrc3	0	0	0	0	0	0	0	0	0	0	0	0	0	0	0	0	0	0	0	0	0	0	0	0	0	0	0	0	0	0	0	0	0	0	0	0	0	0.972297	0.53916	0	0	0	0	0	0	0
sp|P20029|BIP_MOUSE Endoplasmic reticulum chaperone BiP OS=Mus musculus OX=10090 GN=Hspa5 PE=1 SV=3			Hspa5	0	0.000146123	0.000309771	0.000229377	0.00107685	0.00144037	0.00196327	0.00134146	0.0043123	0.00654316	0.00782351	0.0105884	0.00886584	0.0177579	0.0107536	0.0162842	0.0309549	0.0506827	0.0273809	0.0206275	0.0342104	0.0304052	0.0431028	0.0617826	0.081586	0.0970921	0.161617	0.110262	0.218116	0.144222	0.188755	0.122591	0.382645	0.644529	0.859358	1	0.202598	0.72367	0.267401	0.004707	0.0108542	0.00632688	0.00281594	0.00328592	0.00216154	0.000667486
sp|Q9DB15|RM12_MOUSE 39S ribosomal protein L12, mitochondrial OS=Mus musculus OX=10090 GN=Mrpl12 PE=1 SV=2			Mrpl12	0	0	0	0	0	0	0	0	0	0	0	0	0	0	0	0	0	0	0.0166972	0.0246564	0	0.0268427	0.0488562	0.0856013	0.216985	0.350698	1	0.520858	0.0779773	0	0	0	0	0	0	0	0	0	0	0	0	0	0.0446846	0.0195576	0.0177435	0.0112696
sp|Q9CQ75|NDUA2_MOUSE NADH dehydrogenase [ubiquinone] 1 alpha subcomplex subunit 2 OS=Mus musculus OX=10090 GN=Ndufa2 PE=1 SV=3	I	N	Ndufa2	0	0.00293153	0.00990329	0.021472	0.149968	0.246633	0.218588	0.176603	0.162756	0.272647	0.61068	1	0.0204987	0.0545346	0.0782295	0	0	0	0	0	0	0	0	0	0	0.0325474	0	0	0	0.211042	0.367424	0.120127	0	0	0.228398	0.358594	0.126321	0	0	0	0	0.03257	0.0655055	0.0951873	0.0847856	0.12385
sp|Q78J03|MSRB2_MOUSE Methionine-R-sulfoxide reductase B2, mitochondrial OS=Mus musculus OX=10090 GN=Msrb2 PE=1 SV=1			Msrb2	0	0	0	0	0	0	0	0	0	0	0	0	0	0	0	0	0	0	0	0	0	0	0	0	0	0	0	0	0	0	0	0	0	0	0	0	0	0	0	0	0	0	0	0.920261	0.980432	0
sp|Q8VBT0|TMX1_MOUSE Thioredoxin-related transmembrane protein 1 OS=Mus musculus OX=10090 GN=Tmx1 PE=1 SV=1;tr|F6V084|F6V084_MOUSE Thioredoxin-related transmembrane protein 1 (Fragment) OS=Mus musculus OX=10090 GN=Tmx1 PE=1 SV=1			Tmx1	0	0	0	0	0	0	0	0	0	0	0	0.00848541	0	0.00574576	0.00700388	0.00988439	0.0123441	0.0203104	0.0197736	0.0170671	0.0210117	0.0187059	0.0222438	0.0299385	0.039755	0.0473869	0.0717614	0.0416151	0.0494818	0.0520776	0.0456254	0.0504298	0.0837775	0.125088	0.212434	0.526263	0.913884	0.252029	0.076796	0.0131661	0	0	0	0	0	0
sp|Q8CCM6|TIM21_MOUSE Mitochondrial import inner membrane translocase subunit Tim21 OS=Mus musculus OX=10090 GN=Timm21 PE=1 SV=2			Timm21	0	0	0	0	0	0	0	0	0	0	0	0	0	0	0	0	0	0	0	0	0	0	0	0	0	0	0	0	0	0	0	0	0	0.338834	0	0.162857	0.13228	0.0348548	0	0	0.895832	0.534911	0.784534	1	0.459826	0
sp|Q9CPQ3|TOM22_MOUSE Mitochondrial import receptor subunit TOM22 homolog OS=Mus musculus OX=10090 GN=Tomm22 PE=1 SV=3;tr|A0A2R8VHM4|A0A2R8VHM4_MOUSE Mitochondrial import receptor subunit TOM22 homolog OS=Mus musculus OX=10090 GN=Tomm22 PE=1 SV=1			Tomm22	0	0	0	0	0	0	0	0	0	0	0	0	0.000655419	0.0157299	0.00115887	0.0142326	0.0322077	0.0768822	0.0323997	0.028811	0.107037	0.0904635	0.306144	0.794635	0.991745	0.0628625	0	0	0	0	0	0	0	0	0	0	0	0	0	0	0.221219	0.135633	0.0690541	0.0111907	0.00199713	0
sp|Q9CPW2|FDX2_MOUSE Ferredoxin-2, mitochondrial OS=Mus musculus OX=10090 GN=Fdx2 PE=1 SV=1			Fdx2	0	0	0	0	0	0	0	0	0	0	0	0	0	0	0	0	0	0	0	0	0	0	0	0	0	0	0	0	0	0	0	0	0	0	0	0	0	0	0	0	0	0	0	0	0	1
sp|Q923D2|BLVRB_MOUSE Flavin reductase (NADPH) OS=Mus musculus OX=10090 GN=Blvrb PE=1 SV=3;tr|E9PZC3|E9PZC3_MOUSE Flavin reductase (NADPH) OS=Mus musculus OX=10090 GN=Blvrb PE=1 SV=1;tr|E9PZC4|E9PZC4_MOUSE Flavin reductase (NADPH) OS=Mus musculus OX=10090			Blvrb	0	0	0	0	0	0	0	0	0	0	0	0	0	0	0	0	0	0	0	0	0	0	0	0	0	0	0	0	0	0	0	0	0	0	0	0	0	0	0	0	1	0	0.137359	0.0898765	0.0455228	0
sp|P63038|CH60_MOUSE 60 kDa heat shock protein, mitochondrial OS=Mus musculus OX=10090 GN=Hspd1 PE=1 SV=1			Hspd1	2.79678e-05	2.96863e-05	0	7.27885e-05	0	0	0	0	0.000234233	0.000304333	0	0	0.000273467	0.00128583	0.000384079	0.00115116	0.00207221	0.000332505	0.00522274	0.0179053	0.0920468	0.0868846	1	0.00618541	0.00172564	0.00126797	0.00311452	0.00444669	0.0114984	0.00835082	0.00519346	0.037254	0.0882459	0.111608	0.134267	0.124694	0.0512906	0.0274199	0.009899	0.00748573	0.0140468	0.00559551	0.00593071	0.00453652	0.00140117	0.000273081
sp|O35465|FKBP8_MOUSE Peptidyl-prolyl cis-trans isomerase FKBP8 OS=Mus musculus OX=10090 GN=Fkbp8 PE=1 SV=2			Fkbp8	0	0	0	0	0	0	0	0	0	0	0	0.0080632	0	0.0090913	0.0206462	0.0216624	0.109255	0.0484884	0.122166	0.129699	0.192747	0.112743	0.0218266	0.0538337	0.0322668	0.0277775	0.0372015	0.0233461	0.0603357	0	0	0	0	0.224811	0.45223	0.663922	0.4939	0.214896	0.021523	0	0	0	0	0.0117219	0.0549796	0
sp|Q9CPR4|RL17_MOUSE 60S ribosomal protein L17 OS=Mus musculus OX=10090 GN=Rpl17 PE=1 SV=3;tr|Q6ZWZ7|Q6ZWZ7_MOUSE 60S ribosomal protein L17 OS=Mus musculus OX=10090 GN=Rpl17 PE=1 SV=1			Rpl17	0	0	0	0	0	0	0	0	0	0	0	0	0	0	0	0	0	0	0	0	0	0	0	0	0	0	0	0	0	0	0	0	0	0	0	0	0	0	0	0	0	1	0	0	0	0
sp|Q3KNM2|MARH5_MOUSE E3 ubiquitin-protein ligase MARCHF5 OS=Mus musculus OX=10090 GN=Marchf5 PE=1 SV=1;tr|A0A0R4J1H0|A0A0R4J1H0_MOUSE E3 ubiquitin-protein ligase MARCHF5 OS=Mus musculus OX=10090 GN=Marchf5 PE=1 SV=1			Marchf5	0	0	0	0	0	0	0	0	0	0	0	0	0	0	0	0	0	0	0	0	0	0	0	0	0	0	0	0	0	0.188565	0.417989	0.46516	1	0.330217	0	0	0	0	0	0	0	0	0	0	0	0
sp|Q9ERR7|SEP15_MOUSE Selenoprotein F OS=Mus musculus OX=10090 GN=Selenof PE=1 SV=3;tr|A0A0R4J0K1|A0A0R4J0K1_MOUSE Selenoprotein F OS=Mus musculus OX=10090 GN=Selenof PE=1 SV=1			Selenof	0	0	0	0	0	0	0	0	0	0	0	0	0	0	0	0	0	0	0	0	0	0	0	0	0	0.297403	0.539712	0.363576	0.477545	1	0	0	0	0	0	0	0	0	0	0	0	0	0	0	0	0
tr|E9Q512|E9Q512_MOUSE Thyroid hormone receptor interactor 11 OS=Mus musculus OX=10090 GN=Trip11 PE=1 SV=1;tr|H3BJG4|H3BJG4_MOUSE Thyroid hormone receptor interactor 11 (Fragment) OS=Mus musculus OX=10090 GN=Trip11 PE=1 SV=1			Trip11	0	0	0	0	0	0	0	0	0	0	0	0	0.738923	0.815555	0	0	0	0	0	0	0	0	0	0	0	0	0	0	0	0	0	0	0	0	0	0	0	0	0	0	0	0	0	0	0	0
sp|O35660|GSTM6_MOUSE Glutathione S-transferase Mu 6 OS=Mus musculus OX=10090 GN=Gstm6 PE=1 SV=4;tr|G5E8M7|G5E8M7_MOUSE Glutathione transferase OS=Mus musculus OX=10090 GN=Gstm6 PE=1 SV=1;tr|D3YVP9|D3YVP9_MOUSE Glutathione S-transferase (Fragment) OS=Mus m			Gstm6	0	0	0	0	0	0	0	0	0	0	0	0	0	0	0	0	0	0	0	0	0	0	0	0	0	0	0	0	0	0	0	0	0	0	0	0	0	0	0.229991	0.597235	1	0.135949	0	0	0	0
sp|Q9CXT8|MPPB_MOUSE Mitochondrial-processing peptidase subunit beta OS=Mus musculus OX=10090 GN=Pmpcb PE=1 SV=1			Pmpcb	0	0	0	0	0	0	0	0	0	0	0	0	0	0	0	0	0	0	0	0	0	0.000110794	0	0	0	0.000276079	0	0.000729013	0.000509455	0.000691592	0.00180115	0.000627145	0.00242804	0.00385343	0.0225742	0.027188	0.0113764	0.112133	0.367162	0.346293	1	0.392521	0.0613973	0.00609155	0.000170769	0
sp|Q11011|PSA_MOUSE Puromycin-sensitive aminopeptidase OS=Mus musculus OX=10090 GN=Npepps PE=1 SV=2;tr|E9Q039|E9Q039_MOUSE Aminopeptidase OS=Mus musculus OX=10090 GN=Npepps PE=1 SV=1;tr|F6QYF8|F6QYF8_MOUSE Aminopeptidase (Fragment) OS=Mus musculus OX=10090			Npepps	0	0	0	0	0	0	0	0	0	0	0	0	0	0	0	0	0	0	0	0	0	0	0	0	0	0	0	0	0	0	0	0	0	0	0	0.0106351	0.822745	0.959712	0	0	0	0	0	0	0	0
sp|Q8CG76|ARK72_MOUSE Aflatoxin B1 aldehyde reductase member 2 OS=Mus musculus OX=10090 GN=Akr7a2 PE=1 SV=3			Akr7a2	0	0	0	0	0	0	0	0	0	0	0	0	0	0	0	0	0	0	0	0	0	0	0	0	0	0	0	0	0	0	0.012681	0	0.00164405	0.0163345	0.0210611	0.0358189	0.057031	0.0824181	0.103443	0.104437	0.0746931	0.311995	0.570322	1	0.0615905	0
sp|Q4KML4|ABRAL_MOUSE Costars family protein ABRACL OS=Mus musculus OX=10090 GN=Abracl PE=1 SV=1;tr|A0A1W2P7X0|A0A1W2P7X0_MOUSE ABRA C-terminal-like protein (Fragment) OS=Mus musculus OX=10090 GN=Abracl PE=1 SV=1;tr|E9QMV2|E9QMV2_MOUSE ABRA C-terminal-like			Abracl	0	0	0	0	0	0	0	0	0	0	0	0	0	0	0	0	0	0	0	0	0	0	0	0	0	0	0	0	0	0	0	0	0	0	0	0	0	0	0	0	0	0	0	1	0	0
sp|Q6P1B1|XPP1_MOUSE Xaa-Pro aminopeptidase 1 OS=Mus musculus OX=10090 GN=Xpnpep1 PE=1 SV=1;tr|Q3UE92|Q3UE92_MOUSE Xaa-Pro aminopeptidase 1 OS=Mus musculus OX=10090 GN=Xpnpep1 PE=1 SV=1;tr|A0A494BBG8|A0A494BBG8_MOUSE Xaa-Pro aminopeptidase 1 OS=Mus musculu			Xpnpep1	0	0	0	0	0	0	0	0	0	0	0	0	0	0	0	0	0	0	0	0	0	0	0	0	0	0	0	0	0	0	0	0	0.0273975	0.0179069	1	0.806874	0.0315669	0.0223717	0.355217	0.681713	0	0	0	0	0	0
sp|O55143|AT2A2_MOUSE Sarcoplasmic/endoplasmic reticulum calcium ATPase 2 OS=Mus musculus OX=10090 GN=Atp2a2 PE=1 SV=2			Atp2a2	0	0	0	0	0	0	0	0.000813519	0.0107212	0.00319234	0.0186411	0.0270018	0.0192552	0.0462296	0.0284754	0.0422999	0.0565386	0.0642329	0.0556913	0.0413685	0.0823012	0.0776567	0.288252	0.137194	0.18585	0.219355	0.268744	0.296101	0.826771	0.368317	0.587602	1	0.476134	0	0	0	0	0	0	0	0	0	0	0	0	0
sp|Q3U9G9|LBR_MOUSE Delta(14)-sterol reductase LBR OS=Mus musculus OX=10090 GN=Lbr PE=1 SV=2;tr|A0A0A6YY12|A0A0A6YY12_MOUSE Delta(14)-sterol reductase LBR (Fragment) OS=Mus musculus OX=10090 GN=Lbr PE=1 SV=1			Lbr	0	0	0	0	0	0	0	0	0	0	0	0	0	0	0	0	0	0	0	0	0	0	0	0	0	0	0	0	0	0	0	0.397527	0.972501	1	0	0	0	0	0	0	0	0	0	0	0	0
sp|Q9CQH3|NDUB5_MOUSE NADH dehydrogenase [ubiquinone] 1 beta subcomplex subunit 5, mitochondrial OS=Mus musculus OX=10090 GN=Ndufb5 PE=1 SV=1;tr|D3Z568|D3Z568_MOUSE Complex I-SGDH OS=Mus musculus OX=10090 GN=Ndufb5 PE=1 SV=1;tr|F6Y6V5|F6Y6V5_MOUSE Complex	I	ND4	Ndufb5	0	0	0.009246	0.0211639	0.0812431	0.107187	0.161767	0.174357	0.189479	0.304088	0.601331	0.718444	0.0323758	0.0495511	0.0931961	0.0148122	0.0262455	0.00951736	0.0148407	0.0099667	0.0127638	0.0091246	0.0135553	0	0	0	0	0	0	0	0.0135213	0.0135954	0	0	0	0.015462	0	0	0	0	0	0	0.0267042	0.0234116	0.0318282	0.00749809
sp|P63158|HMGB1_MOUSE High mobility group protein B1 OS=Mus musculus OX=10090 GN=Hmgb1 PE=1 SV=2;tr|A0A0J9YUD8|A0A0J9YUD8_MOUSE High mobility group protein B1 OS=Mus musculus OX=10090 GN=Hmgb1 PE=1 SV=1;tr|A0A0J9YUZ4|A0A0J9YUZ4_MOUSE High mobility group pr			Hmgb1	0	0	0	0	0	0	0	0	0	0	0	0	0	0	0	0	0	0	0	0	0	0	0	0	0	0	0	0	0	0	0	0	0	0	0	0	0	0	0	0	1	0.2398	0	0	0	0
sp|Q8R2Y8|PTH2_MOUSE Peptidyl-tRNA hydrolase 2, mitochondrial OS=Mus musculus OX=10090 GN=Ptrh2 PE=1 SV=1			Ptrh2	0	0	0	0	0	0	0	0	0	0	0	0	0	0	0	0	0	0	0	0	0	0	0	0	0.00279781	0.00338043	0.0640722	0.0755825	0.0682387	0.0999866	0.0641097	0.144264	0.22035	0.107148	0.136652	0.567767	0.515189	0.527201	0.429954	0.389334	0.790305	1	0.575971	0.114076	0.0531356	0.0100906
sp|Q9D9D3|TBC21_MOUSE TBC1 domain family member 21 OS=Mus musculus OX=10090 GN=Tbc1d21 PE=1 SV=1;tr|A0A1L1STB7|A0A1L1STB7_MOUSE TBC1 domain family member 21 OS=Mus musculus OX=10090 GN=Tbc1d21 PE=4 SV=1			Tbc1d21	0	0	0.00319399	0.00870144	0.00440911	0	0.005392	0.00373238	0.0047291	0.00395523	0	0	0.00402976	0.00518953	0.0054701	0.00568061	0.0181821	0	0.0641714	0.2043	0.388352	0	0	0	0	0	0	0	0	0	0	0	0	0	0	0	0	0	0	0	0.0160473	0.108855	0.129169	0.679263	0.0268968	0
tr|Q8R5L1|Q8R5L1_MOUSE Complement component 1 Q subcomponent-binding protein, mitochondrial OS=Mus musculus OX=10090 GN=C1qbp PE=1 SV=1;sp|O35658|C1QBP_MOUSE Complement component 1 Q subcomponent-binding protein, mitochondrial OS=Mus musculus OX=10090 GN=C			C1qbp	0	0	0	0	0	0	0	0	0	0	0	0	0	0	0	0	0	0	0	0	0	0	0	0	0	0	0	0	0	0	0	0	0	0	0	0	0	0	0.00244564	0.0133142	1	0.0010469	0.00301799	0.012698	0.0481491	0.0113132
sp|P05064|ALDOA_MOUSE Fructose-bisphosphate aldolase A OS=Mus musculus OX=10090 GN=Aldoa PE=1 SV=2;tr|A6ZI44|A6ZI44_MOUSE Fructose-bisphosphate aldolase OS=Mus musculus OX=10090 GN=Aldoa PE=1 SV=1;tr|D3YWI1|D3YWI1_MOUSE Fructose-bisphosphate aldolase (Frag			Aldoa	0	0	0	0	0	0	0	0	0.00154809	0	0	0.00285765	0.00157659	0.00239235	0.00275019	0.00247907	0.00803148	0	0.012996	0.00447871	0.0100553	0.0135359	0.0323107	0.0240465	0.00144598	0.0580713	0.0716053	0.124184	0.930478	0.583652	0.453685	0	0	0	0	0	0	0	0	0	0	0	0	0	0	0
sp|Q61496|DDX4_MOUSE ATP-dependent RNA helicase DDX4 OS=Mus musculus OX=10090 GN=Ddx4 PE=1 SV=2;tr|Q3V086|Q3V086_MOUSE RNA helicase OS=Mus musculus OX=10090 GN=Ddx4 PE=1 SV=1			Ddx4	0	0	0	0	0	0	0	0	0	0	0	0	0	0	0	0	0	0	0	0	0	0	0	0	0	0	0	0	0.041841	0	0	0	0.0794655	0.428176	0.291531	0.72198	0.499485	0.261036	0.652391	0.160153	0	0	0	0	0	0
sp|P00848|ATP6_MOUSE ATP synthase subunit a OS=Mus musculus OX=10090 GN=Mtatp6 PE=1 SV=1	V		Mtatp6	0	0	0	0	0	0	0	0	0	0	0	0	0	0	0	0	0	1	0	0	0	0	0	0	0	0	0	0	0	0	0	0	0	0	0	0	0	0	0	0	0	0	0	0	0	0
sp|Q6P1F6|2ABA_MOUSE Serine/threonine-protein phosphatase 2A 55 kDa regulatory subunit B alpha isoform OS=Mus musculus OX=10090 GN=Ppp2r2a PE=1 SV=1;sp|Q6ZWR4|2ABB_MOUSE Serine/threonine-protein phosphatase 2A 55 kDa regulatory subunit B beta isoform OS=Mu			Ppp2r2a	0	0	0	0	0	0	0	0	0	0	0	0	0	0	0	0	0	0	0	0	0	0	0	0	0	0	0	0	0	0	0	0	0	0	1	0.592346	0.47631	0	0	0	0	0	0	0	0	0
sp|P52503|NDUS6_MOUSE NADH dehydrogenase [ubiquinone] iron-sulfur protein 6, mitochondrial OS=Mus musculus OX=10090 GN=Ndufs6 PE=1 SV=2;tr|A0A1Y7VM38|A0A1Y7VM38_MOUSE NADH dehydrogenase [ubiquinone] iron-sulfur protein 6, mitochondrial OS=Mus musculus OX=1	I	N	Ndufs6	0	0	0	0.00615912	0.0234997	0.143068	0.0363389	0.147221	0.260339	0.38015	0.696005	0.719627	0.00490701	0	0.0302931	0	0	0	0	0	0	0	0	0	0	0	0	0	0	0	0	0	0	0	0	0	0	0	0	0	0	0	0	0.00566118	0	0
sp|Q8BGP6|S2540_MOUSE Solute carrier family 25 member 40 OS=Mus musculus OX=10090 GN=Slc25a40 PE=1 SV=1			Slc25a40	0	0	0	0	0	0	0	0	0	0	0	0	0	0	0	0	0	0	0	0	0	0	0	0	0	0	0	0	0	0.0110656	0	0	0.169972	1	0.717595	0.850283	0.19478	0	0	0	0	0	0	0	0	0
sp|Q9D6R2|IDH3A_MOUSE Isocitrate dehydrogenase [NAD] subunit alpha, mitochondrial OS=Mus musculus OX=10090 GN=Idh3a PE=1 SV=1;tr|A0A1L1STE6|A0A1L1STE6_MOUSE Isocitrate dehydrogenase [NAD] subunit, mitochondrial OS=Mus musculus OX=10090 GN=Idh3a PE=1 SV=1			Idh3a	0	0	0	0	0	0	0	0	0	0	0	0	0	0	0	0	0	0	0	0.00120448	0.00577238	0.177817	0.81148	0.113361	0.00574521	0.000162057	0.000215972	0	0	0.000450525	0.00992942	0.000448534	0.00154571	0.0396211	0.0416825	0.0550236	0.0832571	0.0713096	0.103185	0.158318	0.920378	0.687069	0.650403	0.415311	0.0671619	0
sp|P09103|PDIA1_MOUSE Protein disulfide-isomerase OS=Mus musculus OX=10090 GN=P4hb PE=1 SV=2			P4hb	0	0.000174573	0.000439143	0	0	0	0	0	0	0	0	0	0	0	0	0	0	0	0	0	0	0	0	0	0	0	0	0	0	0	0.0262421	0.0121907	0.0286754	0	0	0	0	0	0	0.00980625	0.215135	1	0	0	0	0
sp|P35293|RAB18_MOUSE Ras-related protein Rab-18 OS=Mus musculus OX=10090 GN=Rab18 PE=1 SV=2;tr|A0A3Q4EI12|A0A3Q4EI12_MOUSE Ras-related protein Rab-18 OS=Mus musculus OX=10090 GN=Rab18 PE=1 SV=1;tr|A0A452J8C1|A0A452J8C1_MOUSE Ras-related protein Rab-18 OS=			Rab18	0	0	0	0	0	0	0	0	0	0	0	0	0	0	0	0	0	0.0111166	0	0.00392838	0.00926596	0.00522285	0.0089675	0.0203185	0.0120638	0.00954575	0.0163051	0.0133941	0.0319115	0.0131707	0	0.0205849	0	0.0571304	0.0468577	0.0575192	0.0379169	0.0570008	0.117142	0.152066	0.214338	0.0999172	0.156781	0.439303	0.589753	0.199396
sp|P14152|MDHC_MOUSE Malate dehydrogenase, cytoplasmic OS=Mus musculus OX=10090 GN=Mdh1 PE=1 SV=3;tr|A0A5F8MPN8|A0A5F8MPN8_MOUSE Malate dehydrogenase OS=Mus musculus OX=10090 GN=Mdh1 PE=1 SV=1			Mdh1	0	0	0	0	0	0	0	0	0	0	0	0	0	0	0	0	0	0	0	0	0	0	0	0	0	0	0	0	0	0	0	0	0	0	0	0	0	0.0399219	0.866113	1	0.0719061	0	0	0	0	0
sp|Q9CQC7|NDUB4_MOUSE NADH dehydrogenase [ubiquinone] 1 beta subcomplex subunit 4 OS=Mus musculus OX=10090 GN=Ndufb4 PE=1 SV=3	I	ND4	Ndufb4	0	0	0	0.00681178	0.190714	0.256204	0.215958	0.151953	0.165655	0.282447	0.416153	0.8319	0.00228335	0.00358401	0.0701055	0	0	0	0	0	0	0	0	0	0	0	0	0	0	0	0	0	0	0	0	0	0	0	0	0	0	0	0	0	0	0
sp|P29391|FRIL1_MOUSE Ferritin light chain 1 OS=Mus musculus OX=10090 GN=Ftl1 PE=1 SV=2;tr|Q9CPX4|Q9CPX4_MOUSE Ferritin OS=Mus musculus OX=10090 GN=Ftl1 PE=1 SV=1;tr|A0A1B0GR60|A0A1B0GR60_MOUSE Ferritin OS=Mus musculus OX=10090 GN=Ftl1 PE=1 SV=1;tr|A0A1B0G			Ftl1	0	0	0	0	0	0	0	0	0	0	0	0	0	0	0	0	0	0	0	0.4404	1	0.730426	0.535081	0	0	0	0	0	0	0	0	0	0	0	0	0	0	0	0	0	0	0	0	0	0	0
sp|Q9ERS2|NDUAD_MOUSE NADH dehydrogenase [ubiquinone] 1 alpha subcomplex subunit 13 OS=Mus musculus OX=10090 GN=Ndufa13 PE=1 SV=3	I	ND1	Ndufa13	0	0.00167243	0.00605006	0.0143379	0.0918405	0.163745	0.154631	0.0953181	0.161069	0.286625	0.543985	0.747593	0.0201253	0.0355274	0.0571919	0.00383907	0.00428291	0	0	0	0	0	0	0.01875	0	0	0	0	0	0	0	0	0	0	0	0	0	0.00477862	0.00481906	0.00407063	0	0.00510403	0	0	0	0
sp|P52825|CPT2_MOUSE Carnitine O-palmitoyltransferase 2, mitochondrial OS=Mus musculus OX=10090 GN=Cpt2 PE=1 SV=2			Cpt2	0	0	0	0	0	0	0	0	0	0	0	0	0	0	2.12543e-05	3.80658e-05	3.27015e-05	0	0.000293074	0.000177883	0.000305342	0.000370134	0.000580174	0.00160851	0.00363612	0.00581312	0.006575	0.0107331	0.0287745	0.0244171	0.06239	0.0520084	0.104436	0.184017	0.29607	0.920368	0.909162	0.276861	0.000419719	0	0	0	0	0	0	0
sp|Q00915|RET1_MOUSE Retinol-binding protein 1 OS=Mus musculus OX=10090 GN=Rbp1 PE=1 SV=2			Rbp1	0	0	0	0	0	0	0	0	0	0	0	0	0	0	0	0	0	0	0	0	0	0	0	0	0	0	0	0	0	0	0	0	0	0	0	0	0	0	0	0	0	0	0	1	0.322732	0
sp|P61161|ARP2_MOUSE Actin-related protein 2 OS=Mus musculus OX=10090 GN=Actr2 PE=1 SV=1			Actr2	0	0	0	0	0	0	0	0	0	0	0	0	0	0	0	0	0	0	0	0	0	0	0	0	0.278736	1	0	0	0	0	0	0	0	0	0	0	0	0	0	0	0	0	0	0	0	0
sp|P27773|PDIA3_MOUSE Protein disulfide-isomerase A3 OS=Mus musculus OX=10090 GN=Pdia3 PE=1 SV=2			Pdia3	0	0	0	0	0	0	0	0	0	0	0	0	0	0	0	0	0	0	0	0	0.000135035	0.000230393	0.000330818	0.00070906	0.00592137	0.00167875	0.00239595	0.0016728	0.00508571	0.00434725	0.0699292	1	0.449597	0.10863	0.0810647	0.158278	0.165509	0.217214	0.369255	0.327424	0.0470452	0	0	0	0	0
sp|P50247|SAHH_MOUSE Adenosylhomocysteinase OS=Mus musculus OX=10090 GN=Ahcy PE=1 SV=3			Ahcy	0	0	0	0	0	0	0	0	0	0	0	0	0	0	0	0	0	0	0	0	0	0	0	0	0	0	0	1	0	0	0	0	0	0	0	0	0	0.00534152	0	0	0	0	0	0	0	0
sp|Q9D0F3|LMAN1_MOUSE Protein ERGIC-53 OS=Mus musculus OX=10090 GN=Lman1 PE=1 SV=1			Lman1	0	0	0	0	0	0	0	0	0	0	0	0	0.0344811	0.106072	0.149521	0.186953	0.451792	1	0.18004	0.00929783	0	0.0214852	0.07679	0.0328948	0	0	0	0	0	0	0	0	0	0	0	0	0	0	0	0	0	0	0	0	0	0
sp|Q9CRD0|OCAD1_MOUSE OCIA domain-containing protein 1 OS=Mus musculus OX=10090 GN=Ociad1 PE=1 SV=1;tr|A0A0J9YUK7|A0A0J9YUK7_MOUSE OCIA domain-containing protein 1 OS=Mus musculus OX=10090 GN=Ociad1 PE=1 SV=1;tr|A0A0J9YUB6|A0A0J9YUB6_MOUSE OCIA domain-cont			Ociad1	0	0	0	0	0.00613872	0.012844	0.0391687	0.00539747	0.00524506	0.00360597	0	0	0.00401558	0.00550753	0	0	0	0	0	0	0	0	0	0	0	0	0	0	0	0	0.00673134	0	0	0	0	0.0096169	0.0667385	0.0441154	0.185557	0.341975	1	0.460744	0.255612	0.00339638	0	0
sp|Q99KV1|DJB11_MOUSE DnaJ homolog subfamily B member 11 OS=Mus musculus OX=10090 GN=Dnajb11 PE=1 SV=1			Dnajb11	0	0	0	0	0	0	0	0	0	0	0	0	0	0	0.00714024	0.00841454	0	0	0	0	0	0	0	0	0	0.021958	0.030737	0.0365167	0	0.151371	1	0.173725	0	0	0	0	0	0	0	0	0	0	0	0	0	0
sp|Q8BVI4|DHPR_MOUSE Dihydropteridine reductase OS=Mus musculus OX=10090 GN=Qdpr PE=1 SV=2;tr|D3YWR7|D3YWR7_MOUSE Dihydropteridine reductase OS=Mus musculus OX=10090 GN=Qdpr PE=1 SV=1;tr|A0A0G2JGJ1|A0A0G2JGJ1_MOUSE Dihydropteridine reductase OS=Mus musculu			Qdpr	0	0	0	0	0	0	0	0	0	0	0	0	0	0	0	0	0	0	0	0	0	0	0	0	0	0	0	0	0	0	0	0	0	0	0	0	0	0	0	0	1	0.016702	0	0	0	0
sp|Q8K4Z3|NNRE_MOUSE NAD(P)H-hydrate epimerase OS=Mus musculus OX=10090 GN=Naxe PE=1 SV=1			Naxe	0	0	0	0	0	0	0	0	0	0	0	0	0	0	0	0	0	0	0	0	0	0	0	0	0	0	0	0	0	0	0	0	0	0	0	0	0	0.00482225	1	0.0298771	0.0187915	0.0061354	0.00525472	0.00302619	0.00161307	0
sp|Q64310|SURF4_MOUSE Surfeit locus protein 4 OS=Mus musculus OX=10090 GN=Surf4 PE=1 SV=1;tr|E0CXD9|E0CXD9_MOUSE Surfeit locus protein 4 OS=Mus musculus OX=10090 GN=Surf4 PE=1 SV=1;tr|F7CH13|F7CH13_MOUSE Surfeit locus protein 4 (Fragment) OS=Mus musculus O			Surf4	0	0	0	0	0	0	0	0	0	0	0	0	0	0	0	0	0	0	0	0	0	0	0	0	0	0	0	0	0	0	0	0	0	0	0.10775	0.966704	0.765971	0.130673	0	0	0	0	0	0	0	0
sp|Q9D5T0|ATAD1_MOUSE Outer mitochondrial transmembrane helix translocase OS=Mus musculus OX=10090 GN=Atad1 PE=1 SV=1;tr|A0A494BAB5|A0A494BAB5_MOUSE Outer mitochondrial transmembrane helix translocase OS=Mus musculus OX=10090 GN=Atad1 PE=1 SV=1;tr|A0A494B9			Atad1	0	0	0	0	0.0296501	0.0324549	0.0283005	0.0425965	0.034757	0.00784004	0.0343682	0.0602388	0.0899778	0.10501	0.128398	0.171775	0.290891	0.658789	0.231711	0.174207	0.389836	0.318273	0.642127	0.602527	0.50075	0.329075	0.498528	0.375368	0.55368	0.312969	0.47123	0.597917	1	0.327492	0.375423	0.619745	0.475118	0.312663	0.321772	0.848042	0.736656	0.255321	0	0	0	0
sp|Q9ESW4|AGK_MOUSE Acylglycerol kinase, mitochondrial OS=Mus musculus OX=10090 GN=Agk PE=1 SV=1			Agk	0	0	0	0	0	0	0	0	0	0	0	0	0	0	0	0	0	0	0.00125362	0	0	0.00258066	0.00154879	0.00958498	0.229876	0.187578	0.564654	0.110103	0.0250181	0.015837	0.0436258	0.0450685	0.658962	0.985332	0.246916	0.252192	0.229711	0.685713	0.249274	0.719142	0.148626	0.00420265	0	0	0	0
tr|Q5RL10|Q5RL10_MOUSE Insulin-like 3 OS=Mus musculus OX=10090 GN=Insl3 PE=1 SV=1;sp|O09107|INSL3_MOUSE Insulin-like 3 OS=Mus musculus OX=10090 GN=Insl3 PE=1 SV=2			Insl3	0	0	0	0	0	0	0	0	0	0	0	0	0	0	0	0	0	0	0	0	0	0	0	0	0	0	0	0	0	0	0	0	0	0	0	0	0	0	0	0	0	0	0	0	0.844709	0.820568
sp|Q9D0B5|TSTD3_MOUSE Thiosulfate sulfurtransferase/rhodanese-like domain-containing protein 3 OS=Mus musculus OX=10090 GN=Tstd3 PE=1 SV=1			Tstd3	0	0	0	0	0	0	0	0	0	0	0	0	0	0	0	0	0	0	0	0	0	0	0	0	0	0	0	0	0	0	0	0	0	0	0	0	0	0	0	0	0	0	0	0	0.186411	1
sp|Q91XE8|TM205_MOUSE Transmembrane protein 205 OS=Mus musculus OX=10090 GN=Tmem205 PE=1 SV=1;tr|A0A1L1SSA8|A0A1L1SSA8_MOUSE Transmembrane protein 205 (Fragment) OS=Mus musculus OX=10090 GN=Tmem205 PE=1 SV=1			Tmem205	0	0	0	0	0	0	0	0	0	0	0	0	0	0	0	0	0	0	0	0	0	0	0	0	0	0	0	0	0	0	0	0	0	0.0644157	0.295622	1	0.620286	0	0	0	0	0	0	0	0	0
sp|Q8CEI1|BOLA3_MOUSE BolA-like protein 3 OS=Mus musculus OX=10090 GN=Bola3 PE=1 SV=1;tr|E9Q705|E9Q705_MOUSE BolA-like protein 3 OS=Mus musculus OX=10090 GN=Bola3 PE=1 SV=1;tr|E9PX89|E9PX89_MOUSE BolA-like protein 3 OS=Mus musculus OX=10090 GN=Bola3 PE=1 S			Bola3	0	0	0	0	0	0	0	0	0	0	0	0	0	0	0	0	0	0	0	0	0	0	0	0	0	0	0	0	0	0	0	0	0	0	0	0	0	0	0	0	0	0.13665	1	0	0	0
sp|P35290|RAB24_MOUSE Ras-related protein Rab-24 OS=Mus musculus OX=10090 GN=Rab24 PE=1 SV=2			Rab24	0	0	0	0	0	0	0	0	0	0	0	0	0	0	0	0	0	0	0	0	0	0	0	0	0	0	0	0	0	0	0	0	0	0	0	0.0299105	0.210265	1	0.65435	0.646631	0.506403	0.586764	0.0291018	0.0557534	0.338918	0
sp|Q7TMK9|HNRPQ_MOUSE Heterogeneous nuclear ribonucleoprotein Q OS=Mus musculus OX=10090 GN=Syncrip PE=1 SV=2;tr|G3UXJ6|G3UXJ6_MOUSE Heterogeneous nuclear ribonucleoprotein Q OS=Mus musculus OX=10090 GN=Syncrip PE=1 SV=1;tr|G3UZ48|G3UZ48_MOUSE Heterogeneou			Syncrip	0	0	0	0	0	0	0	0	0	0	0	0	0	0	0	0	0	0	0	0	0	0	0	0	0	0	0	0	0	0	0	0	0	0	1	0.968498	0.2148	0	0	0	0	0	0	0	0	0
sp|Q91W90|TXND5_MOUSE Thioredoxin domain-containing protein 5 OS=Mus musculus OX=10090 GN=Txndc5 PE=1 SV=2;tr|A0A0R4J1Y7|A0A0R4J1Y7_MOUSE Thioredoxin domain-containing protein 5 OS=Mus musculus OX=10090 GN=Txndc5 PE=1 SV=1;tr|E9PXX7|E9PXX7_MOUSE Thioredoxi			Txndc5	0	0	0	0	0	0	0	0	0	0	0	0	0	0	0	0	0	0	0	0	0	0	0	0	0	0	0	0	0	0	0	0	0	0	0	0	0	0.00438858	0.0106063	0.00926316	0.370824	1	0.00741572	0	0	0
sp|Q9CQ69|QCR8_MOUSE Cytochrome b-c1 complex subunit 8 OS=Mus musculus OX=10090 GN=Uqcrq PE=1 SV=3	III		Uqcrq	0	0.000221075	0.000466943	0.000994345	0.01279	0.0253049	0.117088	0.0523328	0.0782416	0.109705	0.171728	0.130145	0	0	0	0.000209746	0.00546692	0.00527785	0.0352256	0.308188	1	0.0222976	0	0	0.00533297	0.00248281	0.00249167	0.00414488	0.00696628	0.0109197	0	0	0	0	0	0	0	0	0	0	0	0	0	0	0.000769045	0.00170094
sp|Q9CXZ1|NDUS4_MOUSE NADH dehydrogenase [ubiquinone] iron-sulfur protein 4, mitochondrial OS=Mus musculus OX=10090 GN=Ndufs4 PE=1 SV=3;tr|E9QPX3|E9QPX3_MOUSE NADH dehydrogenase [ubiquinone] iron-sulfur protein 4, mitochondrial OS=Mus musculus OX=10090 GN=	I	N	Ndufs4	0	0	0.00130411	0.00890537	0.0283771	0.058702	0.0694479	0.0803117	0.10474	0.34006	0.747418	0.774236	0.00852332	0.0172122	0.0438758	0	0	0	0	0	0	0	0	0	0	0	0	0	0	0	0	0	0	0	0	0	0	0	0	0	0	0	0	0	0	0
tr|Q91VA7|Q91VA7_MOUSE Isocitrate dehydrogenase [NAD] subunit, mitochondrial OS=Mus musculus OX=10090 GN=Idh3b PE=1 SV=1;tr|A0A668KL51|A0A668KL51_MOUSE Isocitrate dehydrogenase [NAD] subunit, mitochondrial OS=Mus musculus OX=10090 GN=Idh3b PE=1 SV=1			Idh3b	0	0	0	0	0	0	0	0	0	0	0	0	0	0	0	0	0	0	0	0.00117518	0.00315271	0.276323	1	0.084553	0.000638534	0.00478169	0.00710971	0.00667267	0.0284034	0.0174872	0.0212638	0.0139162	0.0426459	0.097805	0.150924	0.135264	0.112648	0.195993	0.217282	0.25775	0.503511	0.944969	0.143888	0.00050299	0	0
sp|Q9CPV4|GLOD4_MOUSE Glyoxalase domain-containing protein 4 OS=Mus musculus OX=10090 GN=Glod4 PE=1 SV=1;tr|E9Q197|E9Q197_MOUSE Glyoxalase domain-containing protein 4 OS=Mus musculus OX=10090 GN=Glod4 PE=1 SV=1;tr|F6ZTG3|F6ZTG3_MOUSE Glyoxalase domain-cont			Glod4	0	0	0	0	0	0	0	0	0	0	0	0	0	0	0	0	0	0	0	0	0	0	0	0	0	0	0	0	0	0	0	0	0	0	0	0	0	0	0	0	0.0626226	1	0.464953	0.0281083	0	0
sp|Q8R1I1|QCR9_MOUSE Cytochrome b-c1 complex subunit 9 OS=Mus musculus OX=10090 GN=Uqcr10 PE=1 SV=1	III		Uqcr10	0	0.000588092	0.00167975	0.00878134	0.042917	0.0722319	0.101885	0.030208	0.0762622	0.122132	0.207508	0.267462	0.000728456	0	0	0	0.000907643	0.0159057	0.0389115	0.367005	1	0.0130728	0.00720665	0.0166844	0.0157373	0.00679318	0.00908818	0.0128182	0.0193828	0.0210054	0.0357099	0.0104583	0	0	0	0	0	0	0	0	0	0	0	0	0.00208957	0.00374008
sp|Q8K1M6|DNM1L_MOUSE Dynamin-1-like protein OS=Mus musculus OX=10090 GN=Dnm1l PE=1 SV=2;tr|E9PUD2|E9PUD2_MOUSE Dynamin-1-like protein OS=Mus musculus OX=10090 GN=Dnm1l PE=1 SV=1;tr|A0A2U3TZ67|A0A2U3TZ67_MOUSE Dynamin-1-like protein OS=Mus musculus OX=1009			Dnm1l	0	0	0	0	0	0	0	0	0	0	0	0	0	0	0	0	0	0	0	0	0	0	0	0	0	0.163485	0.694197	1	0	0	0	0	0	0	0	0	0	0	0	0	0	0	0	0	0	0
sp|O70318|E41L2_MOUSE Band 4.1-like protein 2 OS=Mus musculus OX=10090 GN=Epb41l2 PE=1 SV=2;tr|Q80UE5|Q80UE5_MOUSE Band 4.1-like protein 2 OS=Mus musculus OX=10090 GN=Epb41l2 PE=1 SV=1;tr|Q80UE4|Q80UE4_MOUSE Band 4.1-like protein 2 OS=Mus musculus OX=10090			Epb41l2	0	0	0	0	0	0	0	0	0	0	0	0	0	0	0	0	0	0	0	0	0	0.0308298	0.187308	1	0.889653	0.482079	0.47977	0.284749	0.209225	0	0.0288912	0	0	0	0	0	0	0	0	0	0	0	0	0.091998	0	0.00993139
sp|Q9Z2I8|SUCB2_MOUSE Succinate--CoA ligase [GDP-forming] subunit beta, mitochondrial OS=Mus musculus OX=10090 GN=Suclg2 PE=1 SV=3			Suclg2	0	0	0	0	0	0	0	0	0	0	0	0	0	0	0	0	0	0	0	0	0	0	0	0	0	0.000871669	0.00622551	0.0179237	0.0283155	0.0643468	0.0525918	0.168749	0.439558	0.569273	1	0.64725	0.578962	0.171488	0.273232	0.152048	0.167517	0.0356473	0.0107924	0.00879311	0.00277326	0
sp|P03921|NU5M_MOUSE NADH-ubiquinone oxidoreductase chain 5 OS=Mus musculus OX=10090 GN=Mtnd5 PE=1 SV=3	I	ND5	Mtnd5	0	0.00220623	0.00511558	0.0124874	0.101276	0.215188	0.185126	0.279168	0.0262909	0.14208	0.590987	0.95557	0.0160076	0.0621958	0.209136	0.0230964	0.0175764	0	0	0	0	0	0	0	0	0	0	0	0	0	0	0	0	0	0	0	0	0	0	0	0	0	0	0	0	0
sp|Q9CQZ6|NDUB3_MOUSE NADH dehydrogenase [ubiquinone] 1 beta subcomplex subunit 3 OS=Mus musculus OX=10090 GN=Ndufb3 PE=1 SV=1	I	ND5	Ndufb3	0	0	0	0.0151432	0.232233	0.247013	0.166935	0.204963	0.181159	0.403643	0.646173	0.896612	0.00151436	0.0194196	0.10912	0	0	0	0	0	0	0	0	0	0	0	0	0	0	0	0	0	0	0	0	0	0	0	0	0	0	0.00535626	0	0.0133138	0.0222562	0
sp|Q9DCC8|TOM20_MOUSE Mitochondrial import receptor subunit TOM20 homolog OS=Mus musculus OX=10090 GN=Tomm20 PE=1 SV=1			Tomm20	0	0	0	0	0	0	0	0	0	0	0	0	0	0	0	0	0	0	0	0	0	0.00805118	0	0.0317104	0	0	0	0	0	0	0	0	0	0.100241	0	0.216142	0.129035	0.097847	0.074324	0.446891	1	0.681969	0.80158	0.11325	0.392544	0.143134
sp|Q9CR13|FMC1_MOUSE Protein FMC1 homolog OS=Mus musculus OX=10090 GN=Fmc1 PE=1 SV=1			Fmc1	0	0	0	0	0	0	0	0	0	0	0	0	0	0	0	0	0	0	0	0	0	0	0	0	0	0	0	0	0	0	0	0	0	0	0	0	0	0	0	0	1	0.116955	0	0	0	0
sp|P60766|CDC42_MOUSE Cell division control protein 42 homolog OS=Mus musculus OX=10090 GN=Cdc42 PE=1 SV=2			Cdc42	0	0	0	0	0	0	0	0	0	0	0	0	0	0	0	0	0	0	0	0	0	0	0	0	0	0	0	0	0	0	0	0	0	0	0	0	0	0	0	0.117575	1	0.196345	0.166449	0.293951	0.28706	0.0591015
sp|Q64435|UD16_MOUSE UDP-glucuronosyltransferase 1-6 OS=Mus musculus OX=10090 GN=Ugt1a6 PE=1 SV=1;tr|K9J7B2|K9J7B2_MOUSE UDP-glucuronosyltransferase OS=Mus musculus OX=10090 GN=Ugt1a6b PE=1 SV=1			Ugt1a6	0	0	0	0	0	0	0	0	0	0	0	0	0.00841096	0	0.0101589	0.0339235	0.104027	0.0794681	0.185452	0.161977	0.180741	0.42213	0.324578	0.46801	0.534131	0.411288	0.439068	0.460937	0.14635	0.139961	1	0.0134054	0	0	0	0	0	0	0	0	0	0	0	0	0	0
sp|O08749|DLDH_MOUSE Dihydrolipoyl dehydrogenase, mitochondrial OS=Mus musculus OX=10090 GN=Dld PE=1 SV=2			Dld	0	0	0	0	0	0	0	0	0	0	0	0	0	0	0	0	0	0	0	0	0	0	0	0	0	0.000157419	0.000656957	0.000393382	0.00181618	0.00413311	0.0972002	1	0.230043	0.0613273	0.0299463	0.00804798	0.0120494	0.00700839	0.0059589	0.00159681	0.000830383	0.000191638	6.05317e-05	0	0	0
sp|Q9JLZ3|AUHM_MOUSE Methylglutaconyl-CoA hydratase, mitochondrial OS=Mus musculus OX=10090 GN=Auh PE=1 SV=1;tr|A0A0R4J023|A0A0R4J023_MOUSE Methylglutaconyl-CoA hydratase, mitochondrial OS=Mus musculus OX=10090 GN=Auh PE=1 SV=1;tr|F6RT60|F6RT60_MOUSE Methy			Auh	0	0	0	0	0	0	0	0	0	0	0	0	0	0	0	0	0	0	0	0	0	0	0	0	0	0	0.241782	0.866622	0.790729	0.151104	0	0	0	0	0	0	0	0	0	0	0.16428	0.355896	0.886798	1	0	0
sp|O88543|CSN3_MOUSE COP9 signalosome complex subunit 3 OS=Mus musculus OX=10090 GN=Cops3 PE=1 SV=3;tr|D3Z036|D3Z036_MOUSE COP9 signalosome complex subunit 3 (Fragment) OS=Mus musculus OX=10090 GN=Cops3 PE=1 SV=1			Cops3	0	0	0	0	0	0	0	0	0	0	0	0	0	0	0	0	0	0	0	0.530544	1	0	0	0	0	0	0	0	0	0	0	0	0	0	0	0	0	0	0	0	0	0	0	0	0	0
sp|Q66GT5|PTPM1_MOUSE Phosphatidylglycerophosphatase and protein-tyrosine phosphatase 1 OS=Mus musculus OX=10090 GN=Ptpmt1 PE=1 SV=1;tr|A0A5F8MPX4|A0A5F8MPX4_MOUSE Phosphatidylglycerophosphatase and protein-tyrosine phosphatase 1 OS=Mus musculus OX=10090 G			Ptpmt1	0	0	0	0	0	0	0	0	0	0	0	0	0	0	0	0	0	0	0	0	0	0	0	0	0	0	0	0	0	0	0	0	0	0	0	0.113508	0.0461944	0	0	0	0.0895113	0.469906	1	0.324781	0.0319265	0
sp|Q9WV32|ARC1B_MOUSE Actin-related protein 2/3 complex subunit 1B OS=Mus musculus OX=10090 GN=Arpc1b PE=1 SV=4;tr|Q91Z25|Q91Z25_MOUSE Actin-related protein 2/3 complex subunit OS=Mus musculus OX=10090 GN=Arpc1b PE=1 SV=1			Arpc1b	0	0	0	0	0	0	0	0	0	0	0	0	0	0	0	0	0	0	0	0	0	0.0040868	0	0.0148814	0.0396982	1	0.00522663	0	0	0	0	0	0	0	0	0	0	0	0	0	0	0	0	0	0	0
sp|Q9DCT2|NDUS3_MOUSE NADH dehydrogenase [ubiquinone] iron-sulfur protein 3, mitochondrial OS=Mus musculus OX=10090 GN=Ndufs3 PE=1 SV=2	I	Q	Ndufs3	0	0.00202989	0.00587895	0.0134773	0.143793	0.304223	0.331352	0.215024	0.234624	0.332657	0.553236	1	0.0137048	0.081662	0.10291	0.00703994	0.00355343	0	0.000281926	0	0.000442506	0.00129977	0.00246182	0.0672888	0.0218736	0.00055395	0	0	0.00101252	0.00392329	0	0	0	0	0	0	0	0	0	0	0	0	0	0	0	0
sp|P50518|VATE1_MOUSE V-type proton ATPase subunit E 1 OS=Mus musculus OX=10090 GN=Atp6v1e1 PE=1 SV=2;tr|A0A0N4SW07|A0A0N4SW07_MOUSE V-type proton ATPase subunit E 1 (Fragment) OS=Mus musculus OX=10090 GN=Atp6v1e1 PE=1 SV=1;tr|A0A0N4SWA3|A0A0N4SWA3_MOUSE V			Atp6v1e1	0	0	0	0	0	0	0	0	0	0	0	0	0.0952389	1	0	0	0	0	0	0	0	0	0	0	0	0	0	0	0	0	0	0	0	0	0	0	0	0	0	0	0	0	0	0	0	0
sp|P08228|SODC_MOUSE Superoxide dismutase [Cu-Zn] OS=Mus musculus OX=10090 GN=Sod1 PE=1 SV=2			Sod1	0	0	0	0	0	0	0	0	0	0	0	0	0	0	0	0	0	0	0	0	0	0	0.00847656	0.0172811	0.0205091	0.0638439	1	0.198839	0.0291292	0.176556	0.0116667	0.0397839	0.0172766	0	0	0	0	0	0	0	0	0	0	0	0	0
sp|Q9CXR1|DHRS7_MOUSE Dehydrogenase/reductase SDR family member 7 OS=Mus musculus OX=10090 GN=Dhrs7 PE=1 SV=2;tr|A0A1Y7VN19|A0A1Y7VN19_MOUSE Dehydrogenase/reductase SDR family member 7 (Fragment) OS=Mus musculus OX=10090 GN=Dhrs7 PE=1 SV=1			Dhrs7	0	0	0	0	0	0	0	0	0	0	0	0	0	0	0	0	0	0	0	0	0	0	0	0	0	0	0	0	0	0	0	0	0.0575903	0.368978	1	0.0666988	0	0	0	0	0	0	0	0	0	0
sp|Q9CR68|UCRI_MOUSE Cytochrome b-c1 complex subunit Rieske, mitochondrial OS=Mus musculus OX=10090 GN=Uqcrfs1 PE=1 SV=1	III		Uqcrfs1	0	0.000134642	0.000443588	0.000988652	0.0329072	0.0461079	0.0351553	0.0301225	0.0400416	0.0753982	0.112369	0.231168	0.000250567	0	0	0	0.00217467	0.00382891	0.0407218	0.373694	1	0.000407843	0	0	0.000127448	0	0	0	0	0	0	0	0	0	0	0	0	0	0	0	0.00103342	0.00133382	0.00172094	0.00141694	0.00139025	0.00561235
sp|Q9CZ57|NSUN4_MOUSE 5-methylcytosine rRNA methyltransferase NSUN4 OS=Mus musculus OX=10090 GN=Nsun4 PE=1 SV=1			Nsun4	0	0	0	0	0	0	0	0	0	0	0	0	0	0	0	0	0	0	0	0	0	0	0	0	0	0	0	0	0	0	0	0	0	0	0	0	0	0	0	0	0	0	0.0218032	0	0	0
sp|Q8BFS6|CPPED_MOUSE Serine/threonine-protein phosphatase CPPED1 OS=Mus musculus OX=10090 GN=Cpped1 PE=1 SV=1;tr|D3Z7F7|D3Z7F7_MOUSE Serine/threonine-protein phosphatase CPPED1 (Fragment) OS=Mus musculus OX=10090 GN=Cpped1 PE=1 SV=1			Cpped1	0	0	0	0	0	0	0	0	0	0	0	0	0	0	0	0	0	0	0	0	0	0	0	0	0	0	0	0	0	0	0	0	0	0	0	0	0	0	0	0	0	0	0	1	0.358651	0
sp|P00416|COX3_MOUSE Cytochrome c oxidase subunit 3 OS=Mus musculus OX=10090 GN=mt-Co3 PE=1 SV=2			mt-Co3	0	0	0	0	0	0	0	0	0.0667908	0.0952068	0.0418774	0.0166581	0	0	0.0123103	0	0	0	0.0809343	0.0922683	0.0531119	0	0	0	0.0829954	0.479942	1	0.0341265	0	0	0	0	0	0	0	0	0	0	0	0	0	0	0	0	0	0
tr|E9PW03|E9PW03_MOUSE Glycosylphosphatidylinositol anchor attachment 1 protein OS=Mus musculus OX=10090 GN=Gpaa1 PE=1 SV=1;sp|Q9WTK3|GPAA1_MOUSE Glycosylphosphatidylinositol anchor attachment 1 protein OS=Mus musculus OX=10090 GN=Gpaa1 PE=1 SV=3			Gpaa1	0	0	0	0	0	0	0	0	0	0	0	0	0	0	0	0	0.0465743	0.0676865	0.16247	0.0796038	0	0.282914	0.385974	0.546586	1	0	0	0	0	0	0	0	0	0	0	0	0	0	0	0	0	0	0	0	0	0
sp|Q9CZU6|CISY_MOUSE Citrate synthase, mitochondrial OS=Mus musculus OX=10090 GN=Cs PE=1 SV=1			Cs	0	0	0	0	0	0	0	0	7.40341e-05	0.000104987	0.000114272	0.000175333	6.16632e-05	0.00012587	7.56451e-05	8.277e-05	0.000378941	0.000551646	0.000855733	0.000397226	0.00220211	0.00438066	0.343477	0.0736112	0.0133645	0.212599	0.265683	0.0780033	0.0604408	0.0551908	0.098935	0.171867	0.462212	0.591902	0.762553	0.764164	0.240732	0.0020698	0	0	0	0	0	0	0	0
sp|Q8QZT1|THIL_MOUSE Acetyl-CoA acetyltransferase, mitochondrial OS=Mus musculus OX=10090 GN=Acat1 PE=1 SV=1			Acat1	0	0	0	0	0	0	0	0	0	6.03831e-05	0	0.000131971	0.00015463	0.000377437	0.000414335	0.000922591	0.00469763	0.0130681	0.00791813	0.00445137	0.0143803	0.0118043	0.00924004	0.0202192	0.0255924	0.0139845	0.09149	0.034278	0.0544588	0.101054	0.22706	1	0.167264	0.0305741	0.0891325	0.1535	0.242461	0.345565	0.153036	0.100115	0.34278	0.238646	0.0244964	0.0027407	0.000351338	0.000628981
sp|Q9DBP5|KCY_MOUSE UMP-CMP kinase OS=Mus musculus OX=10090 GN=Cmpk1 PE=1 SV=1;tr|A0A0R4J093|A0A0R4J093_MOUSE UMP-CMP kinase OS=Mus musculus OX=10090 GN=Cmpk1 PE=1 SV=1			Cmpk1	0	0	0	0	0	0	0	0	0	0	0	0	0	0	0	0	0	0	0	0	0	0	0	0	0	0	0	0	0	0	0	0	0	0	0	0	0	0	0	0	0	0	0	0.638037	0.744959	0.405567
sp|Q9R0A0|PEX14_MOUSE Peroxisomal membrane protein PEX14 OS=Mus musculus OX=10090 GN=Pex14 PE=1 SV=1			Pex14	0	0	0	0	0	0	0	0	0	0	0	0	0	0	0.0716106	0.301066	1	0.747951	0.429907	0.242684	0.024033	0.0104275	0	0	0	0	0	0	0	0	0	0	0	0	0	0	0	0	0	0	0	0	0	0	0	0
tr|E9PVN6|E9PVN6_MOUSE Cytochrome c oxidase assembly protein COX16 homolog, mitochondrial OS=Mus musculus OX=10090 GN=Gm20498 PE=1 SV=1			Gm20498	0	0	0	0	0	0	0	0	0	0	0	0	0	0	0	0.00408111	0.00430636	0.00480311	0.00494865	0	0.00760483	0.0138048	0.0109799	0.0270392	0.0276506	0.0403795	0.0355628	0.0174618	0.0448176	0	0.06265	0	0	0.153471	0.222715	0.142203	0.19093	0.296893	0.37205	0.339976	0.615552	0.344381	0.298541	0.150994	0.204475	0.175607
sp|P47963|RL13_MOUSE 60S ribosomal protein L13 OS=Mus musculus OX=10090 GN=Rpl13 PE=1 SV=3			Rpl13	0	0	0	0	0	0	0	0	0	0	0	0	0	0	0	0	0	0	0	0	0	0	0	0	0	0	0	0	0	0	0	0	0	0	0	0	0	0	0.10449	0	0.92128	1	0	0	0	0
sp|Q91YY4|ATPF2_MOUSE ATP synthase mitochondrial F1 complex assembly factor 2 OS=Mus musculus OX=10090 GN=Atpaf2 PE=1 SV=1;tr|A0A0R4J1C5|A0A0R4J1C5_MOUSE ATP synthase mitochondrial F1 complex assembly factor 2 OS=Mus musculus OX=10090 GN=Atpaf2 PE=1 SV=1			Atpaf2	0	0	0	0	0	0	0	0	0	0	0	0	0	0	0	0	0	0	0	0	0	0	0	0	0	0	0	0	0	0	0	0	0	0	0	0	0	0	0	0.0152288	1	0.0791992	0.0138894	0.00938892	0.00360846	0
sp|Q8C7X2|EMC1_MOUSE ER membrane protein complex subunit 1 OS=Mus musculus OX=10090 GN=Emc1 PE=1 SV=1;tr|Z4YJW0|Z4YJW0_MOUSE ER membrane protein complex subunit 1 OS=Mus musculus OX=10090 GN=Emc1 PE=1 SV=1			Emc1	0	0	0	0	0	0	0	0	0	0	0	0	0	0.361707	0	0	0	0	0	0.149532	0.425839	0.794644	0.478865	0.779678	0.407462	0	0	0	0	0	0	0	0	0	0	0	0	0	0	0	0	0	0	0	0	0
tr|B1AT36|B1AT36_MOUSE 26S proteasome non-ATPase regulatory subunit 12 OS=Mus musculus OX=10090 GN=Psmd12 PE=1 SV=1			Psmd12	0	0	0	0	0	0	0	0.0629345	0.114646	0	0.202008	0.189567	0	0	0	0	0.310609	0	0	0	0.337666	0	0	0	0.204015	0.884826	0	0	0	0	0	0	0	0	0	0	0	0	0	0	0	0	0	0	0	0
sp|P61804|DAD1_MOUSE Dolichyl-diphosphooligosaccharide--protein glycosyltransferase subunit DAD1 OS=Mus musculus OX=10090 GN=Dad1 PE=1 SV=3			Dad1	0	0	0	0	0	0.00208791	0.00342374	0.016844	0.0224153	0.0173755	0.0221354	0.0957137	0.0833505	0.14642	0.112123	0.184202	0.224552	1	0.45282	0.378908	0.89398	0.548365	0.602014	0.0287606	0	0	0	0	0	0	0	0	0	0	0	0	0	0	0	0	0	0	0	0	0	0
sp|Q9CXI0|COQ5_MOUSE 2-methoxy-6-polyprenyl-1,4-benzoquinol methylase, mitochondrial OS=Mus musculus OX=10090 GN=Coq5 PE=1 SV=2			Coq5	0	0	0	0	0	0	0	0	0	0	0	0	0	0	0	0	0	0	0	0	0	0	0	0	0	0	0	0	0	0	0	0	0	0	0	0	0	0.0241861	0.0717829	0.0359262	0.300367	0.553577	0.600152	1	0.118727	0
sp|Q91WD5|NDUS2_MOUSE NADH dehydrogenase [ubiquinone] iron-sulfur protein 2, mitochondrial OS=Mus musculus OX=10090 GN=Ndufs2 PE=1 SV=1;tr|D3YXT0|D3YXT0_MOUSE Complex I-49kD OS=Mus musculus OX=10090 GN=Ndufs2 PE=1 SV=1	I	Q	Ndufs2	0	0	0.00483347	0.00880053	0.0312279	0.237774	0.0871487	0.172806	0.217536	0.390082	0.682138	1	0.00562738	0.00621959	0.0429189	0	0	0	0	0	0	0	0.00398429	0.0189434	0.00570701	0.000723297	0	0	0.00381298	0.00489998	0	0	0	0	0	0	0	0	0	0	0	0	0	0	0	0
sp|Q8R4N0|CLYBL_MOUSE Citramalyl-CoA lyase, mitochondrial OS=Mus musculus OX=10090 GN=Clybl PE=1 SV=2			Clybl	0	0	0	0	0	0	0	0	0	0	0	0	0	0	0	0	0	0	0	0	0	0	0	0	0	0	0	0	0.361179	0.415652	0.0617188	0	0	0	0	0	0	0	0.0213923	0	0.180142	0.404199	0.774639	1	0	0
sp|Q6NZB0|DNJC8_MOUSE DnaJ homolog subfamily C member 8 OS=Mus musculus OX=10090 GN=Dnajc8 PE=1 SV=2;tr|A2ALF0|A2ALF0_MOUSE DnaJ homolog subfamily C member 8 OS=Mus musculus OX=10090 GN=Dnajc8 PE=1 SV=1;tr|A2ALF3|A2ALF3_MOUSE DnaJ homolog subfamily C membe			Dnajc8	0	0	0	0	0	0	0	0	0	0	0	0	0	0	0	0	0	0	0	0	0	0	0	0	0	0	0	0	0	0	0	0	0	0	0	0	0	0	0	0	1	0.791144	0	0	0	0
sp|Q60737|CSK21_MOUSE Casein kinase II subunit alpha OS=Mus musculus OX=10090 GN=Csnk2a1 PE=1 SV=2			Csnk2a1	0	0	0	0	0	0	0	0	0	0	0	0	0	0	0	0	0	0	0	0	0	0	0.486146	1	0.28347	0.14368	0	0.249313	0	0	0	0	0	0	0	0	0	0	0	0	0	0	0	0	0	0
sp|Q99LI2|CLCC1_MOUSE Chloride channel CLIC-like protein 1 OS=Mus musculus OX=10090 GN=Clcc1 PE=1 SV=1;tr|A2AEM2|A2AEM2_MOUSE Chloride channel CLIC-like protein 1 OS=Mus musculus OX=10090 GN=Clcc1 PE=1 SV=1			Clcc1	0	0	0	0	0	0	0	0	0	0	0	0	0	0	0	0	0	0	0	0	0	0.105051	0	0.204465	1	0.577551	0	0	0	0	0	0	0	0	0	0	0	0	0	0	0	0	0	0	0	0
sp|Q9D7X8|GGCT_MOUSE Gamma-glutamylcyclotransferase OS=Mus musculus OX=10090 GN=Ggct PE=1 SV=1;tr|A0A0N4SVX8|A0A0N4SVX8_MOUSE Gamma-glutamylcyclotransferase OS=Mus musculus OX=10090 GN=Ggct PE=1 SV=1;tr|A0A0N4SWE8|A0A0N4SWE8_MOUSE Gamma-glutamylcyclotransf			Ggct	0	0	0	0	0	0	0	0	0	0	0	0	0	0	0	0	0	0	0	0	0	0	0	0	0	0	0	0	0	0	0	0	0	0	0	0	0	0	1	0	0	0	0	0	0	0
sp|P08556|RASN_MOUSE GTPase NRas OS=Mus musculus OX=10090 GN=Nras PE=1 SV=1;tr|A0A0G2JGP4|A0A0G2JGP4_MOUSE GTPase NRas (Fragment) OS=Mus musculus OX=10090 GN=Nras PE=1 SV=1;tr|Q9D091|Q9D091_MOUSE GTPase NRas OS=Mus musculus OX=10090 GN=Nras PE=1 SV=1;tr|A0			Nras	0	0	0	0	0	0	0	0	0	0	0	0	0	0	0	0	0	0	0	0	0	0	0	0	0	0	0	0	0	0	0	0	0	0	0	0	0	0	0	0	0.226679	0.193762	0.220601	0.229376	0.546683	1
sp|P16045|LEG1_MOUSE Galectin-1 OS=Mus musculus OX=10090 GN=Lgals1 PE=1 SV=3			Lgals1	0	0	0	0	0	0	0	0	0	0	0	0	0	0	0	0	0	0	0	0	0	0	0	0	0	0	0	0	0	0	0	0	0	0	0	0	0	0	0	0	0	0	0	0	0.032909	1
sp|O35683|NDUA1_MOUSE NADH dehydrogenase [ubiquinone] 1 alpha subcomplex subunit 1 OS=Mus musculus OX=10090 GN=Ndufa1 PE=1 SV=1	I	ND2	Ndufa1	0	0	0	0.0165668	0.0494115	0.1179	0.0987217	0.133901	0.178658	0.322909	0.62328	0.903921	0.0219693	0	0.0606334	0	0	0	0	0	0	0	0	0	0	0	0	0	0	0	0	0	0	0	0	0	0	0	0	0	0	0	0	0	0	0
sp|P03899|NU3M_MOUSE NADH-ubiquinone oxidoreductase chain 3 OS=Mus musculus OX=10090 GN=Mtnd3 PE=1 SV=3	I	ND2	Mtnd3	0	0	0	0	0	0.104112	0.20626	0.145199	0.245738	0.340133	0.570818	1	0.0316267	0.0541279	0.107464	0.0331292	0	0	0	0	0	0.0776298	0.105788	0	0	0	0	0	0	0	0	0	0	0	0	0	0	0	0	0	0	0	0	0	0	0
sp|Q9CPY7|AMPL_MOUSE Cytosol aminopeptidase OS=Mus musculus OX=10090 GN=Lap3 PE=1 SV=3			Lap3	0	0	0	0	0	0	0	0	0	0	0	0	0	0	0	0	0	0	0.214783	0	0	0.000708752	0.00156352	0.0126998	0.0503491	0.00561307	0.0108244	0.0129781	0.0248684	0.0181067	0.00947902	0.0211396	0.0707928	0.115462	0.121268	0.156132	0.24176	0.270453	0.634699	1	0.961379	0.205423	0.0260409	0.0296966	0.0144058	0.0285623
sp|Q9DC70|NDUS7_MOUSE NADH dehydrogenase [ubiquinone] iron-sulfur protein 7, mitochondrial OS=Mus musculus OX=10090 GN=Ndufs7 PE=1 SV=1	I	Q	Ndufs7	0	0.00252908	0.00513672	0.021837	0.260635	0.550146	0.341585	0.23504	0.250651	0.381036	0.580845	0.775117	0.0500537	0.0847885	0.134004	0.00341309	0.00274648	0	0	0	0	0.00283968	0	0.0154089	0.0140346	0	0.00548778	0	0.00891782	0.0161552	0	0	0	0	0	0	0	0	0	0	0	0	0.00701055	0	0	0
sp|Q920A7|AFG31_MOUSE AFG3-like protein 1 OS=Mus musculus OX=10090 GN=Afg3l1 PE=1 SV=2			Afg3l1	0	0	0	0.0239135	0.0166501	0.215805	1	0.461135	0.0650149	0	0.0088432	0	0	0	0	0	0	0	0	0	0	0	0	0	0	0	0	0	0	0	0	0	0	0	0	0	0	0	0	0	0	0	0	0	0	0
sp|Q8CC21|TTC19_MOUSE Tetratricopeptide repeat protein 19, mitochondrial OS=Mus musculus OX=10090 GN=Ttc19 PE=1 SV=1;tr|F7BCD5|F7BCD5_MOUSE Tetratricopeptide repeat protein 19, mitochondrial (Fragment) OS=Mus musculus OX=10090 GN=Ttc19 PE=1 SV=1			Ttc19	0	0	0	0	0	0	0	0	0	0	0	0	0	0	0	0	0	0	0	0	0	0	0	0	0	0	0	0	0	0	0	0	0	0	0	0	0	0	0	0	0.52446	1	0.336538	0.414415	0.234589	0
tr|Q8C845|Q8C845_MOUSE EF-hand domain-containing protein D2 OS=Mus musculus OX=10090 GN=Efhd2 PE=1 SV=1;sp|Q9D8Y0|EFHD2_MOUSE EF-hand domain-containing protein D2 OS=Mus musculus OX=10090 GN=Efhd2 PE=1 SV=1			Efhd2	0	0	0	0	0	0	0	0	0	0	0	0	0	0	0	0	0	0	0	0	0	0	0	0	0	0	0	0	0	0	0	0	0	0	0	0	0	0.461486	1	0.403412	0	0	0	0	0	0
tr|D3YZZ5|D3YZZ5_MOUSE Transmembrane p24-trafficking protein 7 OS=Mus musculus OX=10090 GN=Tmed7 PE=1 SV=1;tr|E9Q7G1|E9Q7G1_MOUSE Transmembrane p24-trafficking protein 7 OS=Mus musculus OX=10090 GN=Tmed7 PE=1 SV=1			Tmed7	0	0	0	0	0	0	0	0	0	0	0	0	0	0	0	0	0	0	0	0	0	0	0	0	0	0	0.00601058	0.0327474	0.0297582	0.0151491	0.178862	1	0.284966	0	0	0	0	0	0	0	0	0	0	0	0	0
sp|Q7TQI3|OTUB1_MOUSE Ubiquitin thioesterase OTUB1 OS=Mus musculus OX=10090 GN=Otub1 PE=1 SV=2;tr|D3YWF6|D3YWF6_MOUSE Ubiquitinyl hydrolase 1 OS=Mus musculus OX=10090 GN=Otub1 PE=1 SV=1;tr|D3Z7K0|D3Z7K0_MOUSE Ubiquitinyl hydrolase 1 (Fragment) OS=Mus muscu			Otub1	0	0	0	0	0	0	0	0	0	0	0	0	0	0	0	0	0	0	0	0	0	0	0	0	0	0	0	0	0	0	0	0	0	0	0	0	0	0	0	0	0	0	0	0	1	0.0051651
sp|P16332|MUTA_MOUSE Methylmalonyl-CoA mutase, mitochondrial OS=Mus musculus OX=10090 GN=Mmut PE=1 SV=2			Mmut	0	0	0	0	0	0	0	0	0	0	0	0	0	0	0	0	0	0	0	0	0	0	0	0	0.00206502	0.00969747	0.0401406	0.0766583	0.251855	0.255688	0.337435	1	0.545793	0	0	0	0	0	0	0	0	0	0	0	0	0
sp|Q9D1L0|CHCH2_MOUSE Coiled-coil-helix-coiled-coil-helix domain-containing protein 2 OS=Mus musculus OX=10090 GN=Chchd2 PE=2 SV=1;tr|B2RPU8|B2RPU8_MOUSE SCAN domain containing 3 OS=Mus musculus OX=10090 GN=Zbed5 PE=1 SV=1;tr|D3Z5B1|D3Z5B1_MOUSE Zinc finge			Chchd2	0	0	0	0	0	0	0	0	0	0	0	0	0	0	0	0	0	0	0	0	0	0	0	0	0	0	0.00383579	0	0	0	0	0	0	0.00737868	0	0.0155451	0.0433372	0.278674	0.302463	0.197786	1	0.911821	0.347197	0.311556	0.29565	0.518869
sp|Q9CPU2|NDUB2_MOUSE NADH dehydrogenase [ubiquinone] 1 beta subcomplex subunit 2, mitochondrial OS=Mus musculus OX=10090 GN=Ndufb2 PE=1 SV=1	I	ND5	Ndufb2	0	0	0	0	0	0	0	0.22004	0	0.545299	0.936122	0.810073	0	0	0	0	0	0	0	0	0	0	0	0	0	0	0	0	0	0	0	0	0	0	0	0	0	0	0	0	0	0	0	0	0	0
sp|Q8BP67|RL24_MOUSE 60S ribosomal protein L24 OS=Mus musculus OX=10090 GN=Rpl24 PE=1 SV=2			Rpl24	0	0	0	0	0	0	0	0	0	0	0	0	0	0	0	0	0	0	0	0	0	0	0	0	0	0	0	0	0	0	0	0	0	0	0	0	0	0	0	0	0	1	0.967502	0	0	0
tr|A0A140T8S3|A0A140T8S3_MOUSE Dolichyldiphosphatase OS=Mus musculus OX=10090 GN=Dolpp1 PE=1 SV=1;sp|Q9JMF7|DOPP1_MOUSE Dolichyldiphosphatase 1 OS=Mus musculus OX=10090 GN=Dolpp1 PE=2 SV=1;tr|A2AWJ3|A2AWJ3_MOUSE Dolichyldiphosphatase OS=Mus musculus OX=100			Dolpp1	0	0	0	0	0	0	0	0	0	0	0	0	0	0	0	0	0	0	0	0	0	0	0	0	0	0	0	0	0	0	0	0.20216	1	0.417778	0	0	0	0	0	0	0	0	0	0	0	0
tr|A0A338P7E3|A0A338P7E3_MOUSE Ribonuclease T2-B OS=Mus musculus OX=10090 GN=Rnaset2b PE=1 SV=1;tr|A0A338P711|A0A338P711_MOUSE Ribonuclease T2-B (Fragment) OS=Mus musculus OX=10090 GN=Rnaset2b PE=1 SV=1;sp|C0HKG6|RNT2B_MOUSE Ribonuclease T2-B OS=Mus muscul			Rnaset2b	0	0	0	0	0	0	0	0	0	0	0	0	0	0	0	0	0	0	0	0	0	0	0	0	0	0	0	0	0	0	0	0	0	0	0	0	0	0	0	0	0	0	0	0	1	0
sp|P56213|ALR_MOUSE FAD-linked sulfhydryl oxidase ALR OS=Mus musculus OX=10090 GN=Gfer PE=1 SV=2;tr|A0A3Q4EGL6|A0A3Q4EGL6_MOUSE Sulfhydryl oxidase OS=Mus musculus OX=10090 GN=Gfer PE=1 SV=1			Gfer	0	0	0	0	0	0	0	0	0	0	0	0	0	0	0	0	0	0	0	0	0	0	0	0	0	0	0	0	0	0	0	0	0	0	0	0	0.629874	0.794968	0.804597	0	0	0	0	0	0	0
sp|Q499X9|SYMM_MOUSE Methionine--tRNA ligase, mitochondrial OS=Mus musculus OX=10090 GN=Mars2 PE=1 SV=2			Mars2	0	0	0	0	0	0	0	0	0	0	0	0	0	0	0	0	0	0	0	0	0	0	0	0	0	0	0	0	0	0	0	0	0	0	0.0190387	0.107507	0.657003	0.716146	0.995896	0.333711	0	0	0	0	0	0
sp|Q9CQC6|BZW1_MOUSE Basic leucine zipper and W2 domain-containing protein 1 OS=Mus musculus OX=10090 GN=Bzw1 PE=1 SV=1;tr|A0A087WQS2|A0A087WQS2_MOUSE Basic leucine zipper and W2 domain-containing protein 1 OS=Mus musculus OX=10090 GN=Bzw1 PE=1 SV=1			Bzw1	0	0	0	0	0	0	0	0	0	0	0	0	0	0	0	0	0	0	0	0	0	0	0	0	0	0	0	0	0	0	0	0	0	0	0	0	0.210161	0.117943	0.149531	0.193276	1	0	0	0	0	0
sp|P35564|CALX_MOUSE Calnexin OS=Mus musculus OX=10090 GN=Canx PE=1 SV=1			Canx	0	0	0	0	0.000440438	0.00038766	0.000391713	0	0	0	0.000980662	0.0102151	0.00210525	0.0110623	0.0157791	0.0159646	0.0260893	0.0606514	0.0587542	0.0609694	0.217469	0.108667	0.126324	0.0791983	0.151481	0.224754	0.205444	0.274557	0.676997	0.800512	1	0.134583	0.00998227	0	0	0	0	0	0.0117134	0	0	0	0	0	0	0
sp|Q9CXW4|RL11_MOUSE 60S ribosomal protein L11 OS=Mus musculus OX=10090 GN=Rpl11 PE=1 SV=4;tr|A2BH06|A2BH06_MOUSE 60S ribosomal protein L11 (Fragment) OS=Mus musculus OX=10090 GN=Rpl11 PE=1 SV=1			Rpl11	0	0	0	0	0	0	0	0	0	0	0	0	0	0	0	0	0	0	0	0	0	0	0	0	0	0	0	0	0	0	0	0	0	0	0	0	0	0	0	0	0.594822	0	1	0.999537	0.327114	0
sp|P10126|EF1A1_MOUSE Elongation factor 1-alpha 1 OS=Mus musculus OX=10090 GN=Eef1a1 PE=1 SV=3;sp|P62631|EF1A2_MOUSE Elongation factor 1-alpha 2 OS=Mus musculus OX=10090 GN=Eef1a2 PE=1 SV=1;tr|D3YZ68|D3YZ68_MOUSE Elongation factor 1-alpha 1 (Fragment) OS=M			Eef1a1	0	0	0	0	0	0	0	0	0	0	0.000809314	0	0.000455472	0	0	0	0.000334979	0.00102549	0.00217841	0	0.000541717	0.00357346	0.00422611	0.0686235	0.010104	0.0323594	0.0237247	0.0820624	0.0913643	0.0964955	0.174325	0.127427	0.201555	0.393244	0.369715	0.336357	0.576874	0.803973	1	0.329938	0.0629104	0.0205304	0.0037276	0	0	0
sp|Q8K4F5|ABHDB_MOUSE Protein ABHD11 OS=Mus musculus OX=10090 GN=Abhd11 PE=1 SV=1;tr|D3YYK0|D3YYK0_MOUSE Protein ABHD11 OS=Mus musculus OX=10090 GN=Abhd11 PE=1 SV=1			Abhd11	0	0	0	0	0	0	0	0	0	0	0	0	0	0	0	0	0	0	0	0	0	0	0	0	0	0	0	0	0	0	0	0	0	0	0	0	0	0	0.0529516	0.100425	0.2159	0.357502	0.4143	1	0.187438	0
sp|Q9CR57|RL14_MOUSE 60S ribosomal protein L14 OS=Mus musculus OX=10090 GN=Rpl14 PE=1 SV=3;tr|A0A1L1SUF6|A0A1L1SUF6_MOUSE 60S ribosomal protein L14 (Fragment) OS=Mus musculus OX=10090 GN=Rpl14 PE=1 SV=1			Rpl14	0	0	0	0	0.039808	0.0824718	0.0997831	0.0655174	0.0999729	0.051455	0.0223215	0	0.068746	0.0518075	0.0547244	0.0765883	0.129313	0	0	0.02547	0.10437	0.0308766	0.0380343	0	0	0	0	0	0	0	0	0	0	0	0	0	0	0	0	0.225818	1	0.941143	0.245368	0	0	0
sp|Q6PDL0|DC1L2_MOUSE Cytoplasmic dynein 1 light intermediate chain 2 OS=Mus musculus OX=10090 GN=Dync1li2 PE=1 SV=2;tr|A0A1D5RM94|A0A1D5RM94_MOUSE Dynein light intermediate chain OS=Mus musculus OX=10090 GN=Dync1li2 PE=1 SV=1;tr|A0A1D5RMC1|A0A1D5RMC1_MOUS			Dync1li2	0	0	0	0	0	0	0	0	0	0	0	0	0	0	0	0	0	0	0	0	0	0	0	0	0	0	0	0	0	0	0	0	0	0	0	0	0.892597	1	0	0	0	0	0	0	0	0
sp|O08807|PRDX4_MOUSE Peroxiredoxin-4 OS=Mus musculus OX=10090 GN=Prdx4 PE=1 SV=1;tr|B1AZS9|B1AZS9_MOUSE Peroxiredoxin-4 (Fragment) OS=Mus musculus OX=10090 GN=Prdx4 PE=1 SV=1			Prdx4	0	0	0	0	0	0	0	0	0	0	0.00278234	0.0029494	0.00373184	0.00246466	0.00550753	0.0202771	0.199191	0.59956	0.266178	0.333422	0.878675	0.603349	0.311185	1	0.321786	0.224455	0.0142589	0.0135035	0.0282761	0.0229136	0.0308066	0.0416982	0.0888866	0.18524	0.259956	0.50339	0.341586	0.390689	0.824183	0.75402	0.566117	0.0946482	0.013586	0	0	0
sp|Q9EPE9|AT131_MOUSE Endoplasmic reticulum transmembrane helix translocase OS=Mus musculus OX=10090 GN=Atp13a1 PE=1 SV=2			Atp13a1	0	0	0	0	0	0	0	0	0	0	0	0	0	0	0	0	0	0	0	0	0	0	0	0	0.00709296	0.0363397	0.113532	0.212008	1	0.0157052	0	0	0	0	0	0	0	0	0	0	0	0	0	0	0	0
sp|P52480|KPYM_MOUSE Pyruvate kinase PKM OS=Mus musculus OX=10090 GN=Pkm PE=1 SV=4;tr|A0A1L1SU37|A0A1L1SU37_MOUSE Pyruvate kinase (Fragment) OS=Mus musculus OX=10090 GN=Pkm PE=1 SV=1			Pkm	0	0	0	0	0	0	0	0	0	0	0	0	0	0	0	0	0.000635077	0.000203024	0.000439492	0.000318818	0.00408421	0.00373743	0.00783908	0.00768911	0.0331107	0.0333157	0.0401456	0.050345	0.0907318	0.0481005	0.10729	0.308987	1	0.0131988	0	0	0	0	0	0	0	0	0	0	0	0
sp|Q02257|PLAK_MOUSE Junction plakoglobin OS=Mus musculus OX=10090 GN=Jup PE=1 SV=3			Jup	0.102739	0	0	0	0	0	0	0	0	0	0	0	0	0	0	0	0	0	0.0340894	0	0	0	0	0	0	0	0	0	0	0	0	0	0	0	0	0	0	0	0	0	0	0	0	0	0	0
sp|Q8R1S0|COQ6_MOUSE Ubiquinone biosynthesis monooxygenase COQ6, mitochondrial OS=Mus musculus OX=10090 GN=Coq6 PE=1 SV=3;tr|D3YW66|D3YW66_MOUSE Ubiquinone biosynthesis monooxygenase COQ6, mitochondrial OS=Mus musculus OX=10090 GN=Coq6 PE=1 SV=1;tr|D6RG57|			Coq6	0	0	0	0	0	0	0	0	0	0	0	0	0	0.0143136	0.0123726	0.0164891	0.0284011	0.165735	0.0708111	0	0	0	0	0	0	0	0	0.180609	0.41635	0.19645	0.178709	0	0.231444	0.241751	0.3436	0.836114	0.42095	0.353166	0.29618	0.448354	1	0.5562	0.477041	0	0	0
sp|Q9EQ80|NIF3L_MOUSE NIF3-like protein 1 OS=Mus musculus OX=10090 GN=Nif3l1 PE=1 SV=4;tr|D3Z0G0|D3Z0G0_MOUSE NIF3-like protein 1 OS=Mus musculus OX=10090 GN=Nif3l1 PE=1 SV=1			Nif3l1	0	0	0	0	0	0	0	0	0	0	0	0	0	0	0	0	0	0	0	0	0	0	0	0	0	0	0	0	0.370126	1	0	0	0	0	0	0	0	0	0	0	0	0	0	0	0	0
sp|Q9D0M3|CY1_MOUSE Cytochrome c1, heme protein, mitochondrial OS=Mus musculus OX=10090 GN=Cyc1 PE=1 SV=1;tr|A0A2R8VHK1|A0A2R8VHK1_MOUSE Cytochrome c1, heme protein, mitochondrial (Fragment) OS=Mus musculus OX=10090 GN=Cyc1 PE=1 SV=1	III		Cyc1	0	0.000395706	0.000824316	0.0021701	0.0207014	0.0370282	0.0416797	0.0192791	0.0317469	0.0480156	0.102778	0.139598	0.000282313	0	9.43563e-05	0	0.00515628	0.0120356	0.0178579	0.182055	1	0.0130711	0.00144205	0.00188248	0.00498288	0.00150767	0.00249387	0.00285177	0.00531405	0.00475686	0.00326821	0	0.000398538	0	0	0	0.00120409	0.000840906	0.00136312	0.00125618	0.0038386	0.00897016	0.0030034	0.00102287	0.000207342	0
sp|Q8K215|LYRM4_MOUSE LYR motif-containing protein 4 OS=Mus musculus OX=10090 GN=Lyrm4 PE=1 SV=1			Lyrm4	0	0	0	0	0	0	0	0	0	0	0	0	0	0	0	0	0	0	0	0	0	0	0	0	0	0	0	0.015589	0.139909	0.198254	0.164491	0.205382	1	0.033064	0	0	0	0	0	0	0	0.0248622	0	0.0347979	0.0985955	0.127794
[truncated: 1,148 more rows]
[truncated: 56 more columns]

## Sheet: Brain_Complexome_Max_Norm
							WT Brain
[truncated: 2,281 more rows]
[truncated: 53 more columns]

## Sheet: Heart_Complexome_Max_Norm
							WT Heart
[truncated: 1,166 more rows]
[truncated: 53 more columns]
